# Supplementary material for: The Complete Chloroplast Genome of Wild Rice (Oryza minuta) and Its Comparison to Related Species
Source: Front Plant Sci. 2017 Mar 7;8:304. doi: 10.3389/fpls.2017.00304 (PMC5339285; doi:10.3389/fpls.2017.00304)
Supplement: Table S3 — List of shared and unique genes among 12 Oryza cp genomes. [file DataSheet3.xlsx]

## Sheet: Sheet1
S3	List of genes shared by 12 Oryza cp genomes							Number of unique gene present in 12 Oryza cp genomes
								Genome	Number of genes	Unique genes
	S/No	Genes						O.australiensis		110
		atpA						O. nivara		100
		atpB						O. rufipogon		101
		atpE						O. sativa ssp indica		108
		atpF						O. sativa ssp japonica		80
		atpH						O. barthii		104
		atpI						O. glumipatula		104
		ccsA						O. longistaminata		104
		cemA						O. meridionalis		100
		clpP						O. officinalis		104
		infA						O. punctata		114
		matK						O. minuta		110
		ndhA
		ndhB
		ndhC
		ndhD
		ndhE
		ndhF
		ndhG
		ndhH
		ndhI
		ndhJ
		ndhK
		petA
		petG
		petL
		petN
		psaA
		psaB
		psaC
		psaI
		psbA
		psbC
		psbD
		psbE
		psbF
		psbH
		psbI
		psbJ
		psbK
		psbL
		psbM
		psbN
		psbT
		rbcL
		rpl14
		rpl16
		rpl20
		rpl22
		rpl23
		rpl32
		rpl33
		rpl36
		rpoA
		rpoC1
		rpoC2
		rps11
		rps14
		rps15
		rps18
		rps2
		rps3
		rps4
		rps7
		rps8
		ycf4
