# Supplementary material for: The Complete Chloroplast Genome of Wild Rice (Oryza minuta) and Its Comparison to Related Species
Source: Front Plant Sci. 2017 Mar 7;8:304. doi: 10.3389/fpls.2017.00304 (PMC5339285; doi:10.3389/fpls.2017.00304)
Supplement: Table S4 — Average pairwise sequence distance of O. minuta with the cp genome of 11 Oryza species. [file DataSheet4.xls]

## Sheet: MatrixOutput
S4	Average pairwise sequence distance of O. minuta with eleven Oryza species cp genomes
	Oryza minuta	Oryza minuta	Oryza sativa Indica	Oryza nivara	Oryza rufipogon	Oryza barthii	Oryza meridionalis	Oryza longistaminata	Oryza glumipatula	Oryza sativa Japonica	Oryza officinalis	Oryza punctata	Oryza australiensis
	Oryza sativa Indica	0.00522627
	Oryza nivara	0.00544737	0.000370951
	Oryza rufipogon	0.00516534	0.00037095	0.000620878
	Oryza barthii	0.00517292	0.000522412	0.000757239	0.000439107
	Oryza meridionalis	0.00518818	0.000658753	0.000893622	0.000575432	0.00062088
	Oryza longistaminata	0.00521892	0.000848186	0.00108312	0.000764849	0.00078	0.000810308
	Oryza glumipatula	0.00519601	0.000833023	0.00106795	0.000749686	0.000764837	0.000795144	0.000151391
	Oryza sativa Japonica	0.00608809	0.00134083	0.00148491	0.00126502	0.00139391	0.00152283	0.00165939	0.00164421
	Oryza officinalis	0.00447936	0.00429684	0.00447962	0.00422074	0.00428165	0.004236	0.00428952	0.00426665	0.00511951
	Oryza punctata	0.00103762	0.00495196	0.00513491	0.00489105	0.00489863	0.00489865	0.00491416	0.00489126	0.0057601	0.00415972
	Oryza australiensis	0.00725758	0.00696	0.0072351	0.00699053	0.00699049	0.00700584	0.00695275	0.00692976	0.00790787	0.00556982	0.00692155

## Sheet: Caption
Table. Estimates of Evolutionary Divergence between Sequences
The number of base substitutions per site from between sequences are shown. Analyses were conducted using the Kimura 2-parameter model [1]. The analysis involved 14 nucleotide sequences. All positions containing gaps and missing data were eliminated. There were a total of 132126 positions in the final dataset. Evolutionary analyses were conducted in MEGA6 [2].
1. Kimura M. (1980). A simple method for estimating evolutionary rate of base substitutions through comparative studies of nucleotide sequences. Journal of Molecular Evolution 16:111-120.
2. Tamura K., Stecher G., Peterson D., Filipski A., and Kumar S. (2013). MEGA6: Molecular Evolutionary Genetics Analysis version 6.0. Molecular Biology and Evolution30: 2725-2729.
Disclaimer: Although utmost care has been taken to ensure the correctness of the caption, the caption text is provided "as is" without any warranty of any kind. Authors advise the user to carefully check the caption prior to its use for any purpose and report any errors or problems to the authors immediately (www.megasoftware.net). In no event shall the authors and their employers be liable for a…
