# Supplementary material for: The Complete Chloroplast Genome of Wild Rice (Oryza minuta) and Its Comparison to Related Species
Source: Front Plant Sci. 2017 Mar 7;8:304. doi: 10.3389/fpls.2017.00304 (PMC5339285; doi:10.3389/fpls.2017.00304)
Supplement: Table S5 — The full alignment of complete cp genomes from the 14 species examined (NEXUS format). [file DataSheet5.ZIP › S 5.nex]

#NEXUS
begin taxa;
	dimensions ntax=14;
	taxlabels
	Oryza_minuta
	NC_017835
	NC_005973
	NC_001320
	KT161956
	KM881643
	KM881641
	KM881640
	KM881634
	KM103375
	KJ870999
	KJ830774
	JN861109
	JN005831
;
end;

begin characters;
	dimensions nchar=139141;
	format datatype=dna missing=? gap=- interleave=yes;
	matrix
	Oryza_minuta	CCCAATATCTCGCTGAAGCAAGATATTGGGTATTTCTAGCTTTCCTTTCTTCAAAAATTG
	NC_017835	CCCAATATCTTGCTTCAGCAAGATATTGGGTATTTCTAGCTTTCCTTTCTTCAAAAATTG
	NC_005973	CCCAATATCTTGCTTCAGCAAGATATTGGGTATTTCTAGCTTTCCTTTCTTCAAAAATTG
	NC_001320	CCCAATATCTTGCTTCAGCAAGATATTGGGTATTTCTAGCTTTCCTTTCTTCAAAAATTG
	KT161956	CCCAATATCTTGCTGGAACAAGATATTGGGTATTTCTAGCTTTCCTTCCTCCAAAATTTG
	KM881643	CCCAATATCTTGCTGAAACAAGATATTGGGTATTTCTAGCTTTCCTTTCTTCAAAAATTG
	KM881641	CCCAATATCTTGCTTCAGCAAGATATTGGGTATTTCTAGCTTTCCTTTCTTCAAAAATTG
	KM881640	CCCAATATCTTGCTTCAGCAAGATATTGGGTATTTCTAGCTTTCCTTTCTTCAAAAATTG
	KM881634	CCCAATATCTTGCTTCAGCAAGATATTGGGTATTTCTAGCTTTCCTTTCTTCAAAAATTG
	KM103375	CCCAATATCTCGCTGAAGCAAGATATTGGGTATTTCTAGCTTTCCTTTCTTCAAAAATTG
	KJ870999	CCCAATATCTTGCTGGAACAAGATATTGGGTATTTCTAGCTTTCCTTCCTCCCAAATTTG
	KJ830774	CCCAATATCTTGCTGAAACAAGATATTGGGTATTTCTAGCTTTCCTTTCTTCAAAAATTG
	JN861109	CCCAATATCTTGCTGAAGCAAGATATTGGGTATTTCTAGCTTTCCTTTCTTCAAAAATTG
	JN005831	CCCAATATCTTGCTTCAGCAAGATATTGGGTATTTCTAGCTTTCCTTTCTTCAAAAATTG

	Oryza_minuta	CTATATGTTAGCAGAAAAGCCTTATCCATTAAGAGATGGAACTTCAAGAGCAGCTAGGTC
	NC_017835	CTATATGTTAGCAGAAAAGCCTTATCCATTAAGAGATGGAACTTCAAGAGCAGCTAGGTC
	NC_005973	CTATATGTTAGCAGAAAAGCCTTATCCATTAAGAGATGGAACTTCAAGAGCAGCTAGGTC
	NC_001320	CTATATGTTAGCAGAAAAGCCTTATCCATTAAGAGATGGAACTTCAAGAGCAGCTAGGTC
	KT161956	CTATATGTTAGGAGAAAAGCCTTATCCATTAAGAGATGGAACTTCAAGAGCAGCTAGGTC
	KM881643	CTATATGTTAGCAGAAAAGCCTTATCCATTAAGAGATGGAACTTCAAGAGCAGCTAGGTC
	KM881641	CTATATGTTAGCAGAAAAGCCTTATCCATTAAGAGATGGAACTTCAAGAGCAGCTAGGTC
	KM881640	CTATATGTTAGCAGAAAAGCCTTATCCATTAAGAGATGGAACTTCAAGAGCAGCTAGGTC
	KM881634	CTATATGTTAGCAGAAAAGCCTTATCCATTAAGAGATGGAACTTCAAGAGCAGCTAGGTC
	KM103375	CTATATGTTAGCAGAAAAGCCTTATCCATTAAGAGATGGAACTTCAAGAGCAGCTAGGTC
	KJ870999	CTATATGTTAGGGGAAAAGCCTTATCCATTAAGAGATGGAACTTCAAGAGCAGCTAGGTC
	KJ830774	CTATATGTTAGCAGAAAAGCCTTATCCATTAAGAGATGGAACTTCAAGAGCAGCTAGGTC
	JN861109	CTATATGTTAGCAGAAAAGCCTTATCCATTAAGAGATGGAACTTCAAGAGCAGCTAGGTC
	JN005831	CTATATGTTAGCAGAAAAGCCTTATCCATTAAGAGATGGAACTTCAAGAGCAGCTAGGTC

	Oryza_minuta	TAGAGGGAAGTTGTGAGCATTACGTTCGTGCATTACTTCCATACCAAGATTAGCACGGTT
	NC_017835	TAGAGGGAAGTTGTGAGCATTACGTTCGTGCATTACTTCCATACCAAGATTAGCACGGTT
	NC_005973	TAGAGGGAAGTTGTGAGCATTACGTTCGTGCATTACTTCCATACCAAGATTAGCACGGTT
	NC_001320	TAGAGGGAAGTTGTGAGCATTACGTTCGTGCATTACTTCCATACCAAGATTAGCACGGTT
	KT161956	TAGAGGGAAGTTGTGAGCATTACGTTCGTGCATTACTTCCATACCAAGATTAGCACGGTT
	KM881643	TAGAGGGAAGTTGTGAGCATTACGTTCGTGCATTACTTCCATACCAAGATTAGCACGGTT
	KM881641	TAGAGGGAAGTTGTGAGCATTACGTTCGTGCATTACTTCCATACCAAGATTAGCACGGTT
	KM881640	TAGAGGGAAGTTGTGAGCATTACGTTCGTGCATTACTTCCATACCAAGATTAGCACGGTT
	KM881634	TAGAGGGAAGTTGTGAGCATTACGTTCGTGCATTACTTCCATACCAAGATTAGCACGGTT
	KM103375	TAGAGGGAAGTTGTGAGCATTACGTTCGTGCATTACTTCCATACCAAGATTAGCACGGTT
	KJ870999	TAGAGGGAAGTTGTGAGCATTACGTTCGTGCATTACTTCCATACCAAGATTAGCACGGTT
	KJ830774	TAGAGGGAAGTTGTGAGCATTACGTTCGTGCATTACTTCCATACCAAGATTAGCACGGTT
	JN861109	TAGAGGGAAGTTGTGAGCATTACGTTCGTGCATTACTTCCATACCAAGATTAGCACGGTT
	JN005831	TAGAGGGAAGTTGTGAGCATTACGTTCGTGCATTACTTCCATACCAAGATTAGCACGGTT

	Oryza_minuta	GATGATATCAGCCCAAGTATTAATAACGCGACCTTGGCTATCAACTACAGATTGGTTGAA
	NC_017835	GATGATATCAGCCCAAGTATTAATAACGCGACCTTGGCTATCAACTACAGATTGGTTGAA
	NC_005973	GATGATATCAGCCCAAGTATTAATAACGCGACCTTGGCTATCAACTACAGATTGGTTGAA
	NC_001320	GATGATATCAGCCCAAGTATTAATAACGCGACCTTGGCTATCAACTACAGATTGGTTGAA
	KT161956	GATGATATCAGCCCAAGTATTAATAACGCGACCTTGGCTATCAACTACAGATTGGTTGAA
	KM881643	GATGATATCAGCCCAAGTATTAATAACGCGACCTTGGCTATCAACTACAGATTGGTTGAA
	KM881641	GATGATATCAGCCCAAGTATTAATAACGCGACCTTGGCTATCAACTACAGATTGGTTGAA
	KM881640	GATGATATCAGCCCAAGTATTAATAACGCGACCTTGGCTATCAACTACAGATTGGTTGAA
	KM881634	GATGATATCAGCCCAAGTATTAATAACGCGACCTTGGCTATCAACTACAGATTGGTTGAA
	KM103375	GATGATATCAGCCCAAGTATTAATAACGCGACCTTGGCTATCAACTACAGATTGGTTGAA
	KJ870999	GATGATATCAGCCCAAGTATTAATAACGCGACCTTGGCTATCAACTACAGATTGGTTGAA
	KJ830774	GATGATATCAGCCCAAGTATTAATAACGCGACCTTGGCTATCAACTACAGATTGGTTGAA
	JN861109	GATGATATCAGCCCAAGTATTAATAACGCGACCTTGGCTATCAACTACAGATTGGTTGAA
	JN005831	GATGATATCAGCCCAAGTATTAATAACGCGACCTTGGCTATCAACTACAGATTGGTTGAA

	Oryza_minuta	ATTGAATCCGTTTAGGTTGAAAGCCATAGTACTAATACCTAAAGCAGTGAACCAAATCCC
	NC_017835	ATTGAATCCGTTTAGATTGAAAGCCATAGTACTAATACCTAAAGCAGTGAACCAAATCCC
	NC_005973	ATTGAATCCGTTTAGATTGAAAGCCATAGTACTAATACCTAAAGCAGTGAACCAAATCCC
	NC_001320	ATTGAATCCGTTTAGATTGAAAGCCATAGTACTAATACCTAAAGCAGTGAACCAAATCCC
	KT161956	ATTGAATCCGTTTAGGTTGAAAGCCATAGTACTAATACCTAAAGCAGTGAACCAAATCCC
	KM881643	ATTGAATCCGTTTAGGTTGAAAGCCATAGTACTAATACCTAAAGCAGTGAACCAAATCCC
	KM881641	ATTGAATCCGTTTAGATTGAAAGCCATAGTACTAATACCTAAAGCAGTGAACCAAATCCC
	KM881640	ATTGAATCCGTTTAGATTGAAAGCCATAGTACTAATACCTAAAGCAGTGAACCAAATCCC
	KM881634	ATTGAATCCGTTTAGATTGAAAGCCATAGTACTAATACCTAAAGCAGTGAACCAAATCCC
	KM103375	ATTGAATCCGTTTAGGTTGAAAGCCATAGTACTAATACCTAAAGCAGTGAACCAAATCCC
	KJ870999	ATTGAATCCGTTTAGGTTGAACGCCATAGTACTAATACCTAAAGCAGTGAACCAAATACC
	KJ830774	ATTGAATCCGTTTAGGTTGAAAGCCATAGTACTAATACCTAAAGCAGTGAACCAAATCCC
	JN861109	ATTGAATCCGTTTAGATTGAAAGCCATAGTACTAATACCTAAAGCAGTGAACCAAATCCC
	JN005831	ATTGAATCCGTTTAGATTGAAAGCCATAGTACTAATACCTAAAGCAGTGAACCAAATCCC

	Oryza_minuta	TACTACAGGCCAAGCAGCCAAGAAGAAGTGTAAAGAACGAGAGTTGTTAAAACTAGCATA
	NC_017835	TACTACAGGCCAAGCAGCCAAGAAGAAGTGTAAAGAACGAGAGTTGTTAAAACTAGCATA
	NC_005973	TACTACAGGCCAAGCAGCCAAGAAGAAGTGTAAAGAACGAGAGTTGTTAAAACTAGCATA
	NC_001320	TACTACAGGCCAAGCAGCCAAGAAGAAGTGTAAAGAACGAGAGTTGTTAAAACTAGCATA
	KT161956	TACTACAGGCCAAGCAGCCAAGAAGAAGTGTAAAGAACGAGAGTTGTTAAAACTAGCATA
	KM881643	TACTACAGGCCAAGCAGCCAAGAAGAAGTGTAAAGAACGAGAGTTGTTAAAACTAGCATA
	KM881641	TACTACAGGCCAAGCAGCCAAGAAGAAGTGTAAAGAACGAGAGTTGTTAAAACTAGCATA
	KM881640	TACTACAGGCCAAGCAGCCAAGAAGAAGTGTAAAGAACGAGAGTTGTTAAAACTAGCATA
	KM881634	TACTACAGGCCAAGCAGCCAAGAAGAAGTGTAAAGAACGAGAGTTGTTAAAACTAGCATA
	KM103375	TACTACAGGCCAAGCAGCCAAGAAGAAGTGTAAAGAACGAGAGTTGTTAAAACTAGCATA
	KJ870999	TACTACAGGCCAAGCAGCCAAGAAGAAGTGTAAAGAACGAGAGTTGTTAAAACTAGCATA
	KJ830774	TACTACAGGCCAAGCAGCCAAGAAGAAGTGTAAAGAACGAGAGTTGTTAAAACTAGCATA
	JN861109	TACTACAGGCCAAGCAGCCAAGAAGAAGTGTAAAGAACGAGAGTTGTTAAAACTAGCATA
	JN005831	TACTACAGGCCAAGCAGCCAAGAAGAAGTGTAAAGAACGAGAGTTGTTAAAACTAGCATA

	Oryza_minuta	TTGGAAGATTAATCGGCCAAAATAACCATGAGCGGCCACAATATTATAAGTCTCTTCCTC
	NC_017835	TTGGAAGATTAATCGGCCAAAATAACCATGAGCGGCCACAATATTATAAGTCTCTTCCTC
	NC_005973	TTGGAAGATTAATCGGCCAAAATAACCATGAGCGGCCACAATATTATAAGTCTCTTCCTC
	NC_001320	TTGGAAGATTAATCGGCCAAAATAACCATGAGCGGCCACAATATTATAAGTTTCTTCCTC
	KT161956	TTGGAAGATTAATCGGCCAAAGTAACCATGAGCGGCCACAATATTATAAGTCTCTTCCTC
	KM881643	TTGGAAGATTAATCGGCCAAAATAACCATGAGCAGCCACAATATTATAAGTCTCTTCCTC
	KM881641	TTGGAAGATTAATCGGCCAAAATAACCATGAGCGGCCACAATATTATAAGTCTCTTCCTC
	KM881640	TTGGAAGATTAATCGGCCAAAATAACCATGAGCGGCCACAATATTATAAGTCTCTTCCTC
	KM881634	TTGGAAGATTAATCGGCCAAAATAACCATGAGCGGCCACAATATTATAAGTCTCTTCCTC
	KM103375	TTGGAAGATTAATCGGCCAAAATAACCATGAGCGGCCACAATATTATAAGTCTCTTCCTC
	KJ870999	TTGGAAGATTAATCGGCCAAAGTAACCATGAGCGGCCACAATATTATAAGTCTCTTCCTC
	KJ830774	TTGGAAGATTAATCGGCCAAAATAACCATGAGCGGCCACAATATTATAAGTCTCTTCCTC
	JN861109	TTGGAAGATTAATCGGCCAAAATAACCATGAGCGGCCACAATATTATAAGTCTCTTCCTC
	JN005831	TTGGAAGATTAATCGGCCAAAATAACCATGAGCGGCCACAATATTATAAGTCTCTTCCTC

	Oryza_minuta	TTGACCAAATCTGTAACCCTCATTAGCGGATTCGTTTTCAGTGGTTTCCCTGATCAAACT
	NC_017835	TTGACCAAATCTGTAACCCTCATTAGCAGATTCGTTTTCAGTGGTTTCCCTGATCAAACT
	NC_005973	TTGACCAAATCTGTAACCCTCATTAGCAGATTCGTTTTCAGTGGTTTCCCTGATCAAACT
	NC_001320	TTGACCAAATCTGTAACCCTCATTAGCAGATTCGTTTTCAGTGGTTTCCCTGATCAAACT
	KT161956	TTGACCAAATCTGTAACCCTCATTAGCAGATTCATTTTCAGTGGTTTCCCTGATCAAACT
	KM881643	TTGACCAAATCTGTAACCCTCATTAGCAGATTCGTTTTCAGTGGTTTCCCTGATCAAACT
	KM881641	TTGACCAAATCTGTAACCCTCATTAGCAGATTCGTTTTCAGTGGTTTCCCTGATCAAACT
	KM881640	TTGACCAAATCTGTAACCCTCATTAGCAGATTCGTTTTCAGTGGTTTCCCTGATCAAACT
	KM881634	TTGACCAAATCTGTAACCCTCATTAGCAGATTCGTTTTCAGTGGTTTCCCTGATCAAACT
	KM103375	TTGACCAAATCTGTAACCCTCATTAGCGGATTCGTTTTCAGTGGTTTCCCTGATCAAACT
	KJ870999	TTGACCAAATCTGTAACCCTCATTAGCAGATTCATTTTCTGTGGTTTCCCTGATCAAACT
	KJ830774	TTGACCAAATCTGTAACCCTCATTAGCAGATTCATTTTCAGTAGTTTCCCTGATCAAACT
	JN861109	TTGACCAAATCTGTAACCCTCATTAGCAGATTCGTTTTCAGTGGTTTCCCTGATCAAACT
	JN005831	TTGACCAAATCTGTAACCCTCATTAGCGGATTCGTTTTCAGTGGTTTCCCTGATCAAACT

	Oryza_minuta	AGAGGTTACCAAGGAACCATGCATAGCACTGAATAGGGAACCGCCGAATACACCAGCTAC
	NC_017835	AGAGGTTACCAAGGAACCATGCATAGCACTGAATAGGGAACCGCCGAATACACCAGCTAC
	NC_005973	AGAGGTTACCAAGGAACCATGCATAGCACTGAATAGGGAACCGCCGAATACACCAGCTAC
	NC_001320	AGAGGTTACCAAGGAACCATGCATAGCACTGAATAGGGAACCGCCGAATACACCAGCTAC
	KT161956	AGAGGTTACCAAGGAACCATGCATAGCACTGAATAGGGAACCGCCGAATACACCAGCTAC
	KM881643	AGAGGTTACCAAGGAACCATGCATAGCACTGAATAGGGAACCGCCGAATACACCAGCTAC
	KM881641	AGAGGTTACCAAGGAACCATGCATAGCACTGAATAGGGAACCGCCGAATACACCAGCTAC
	KM881640	AGAGGTTACCAAGGAACCATGCATAGCACTGAATAGGGAACCGCCGAATACACCAGCTAC
	KM881634	AGAGGTTACCAAGGAACCATGCATAGCACTGAATAGGGAACCGCCGAATACACCAGCTAC
	KM103375	AGAGGTTACCAAGGAACCATGCATAGCACTGAATAGGGAACCGCCGAATACACCAGCTAC
	KJ870999	AGAGGTTACCAAGGAACCATGCATAGCACTGAATAGGGAACCGCCGAATACACCAGCTAC
	KJ830774	AGAGGTTACCAAGGAACCATGCATAGCACTGAATAGGGAACCGCCGAATACACCAGCTAC
	JN861109	AGAGGTTACCAAGGAACCATGCATAGCACTGAATAGGGAACCGCCGAATACACCAGCTAC
	JN005831	AGAGGTTACCAAGGAACCATGCATAGCACTGAATAGGGAACCGCCGAATACACCAGCTAC

	Oryza_minuta	ACCTAACATGTGAAATGGATGCATAAGGATGTTATGTTCTGCCTGGAATACAATCATAAA
	NC_017835	ACCTAACATGTGAAATGGATGCATAAGGATGTTATGCTCTGCCTGGAATACAATCATAAA
	NC_005973	ACCTAACATGTGAAATGGATGCATAAGGATGTTATGCTCTGCCTGGAATACAATCATAAA
	NC_001320	ACCTAACATGTGAAATGGATGCATAAGGATGTTATGCTCTGCCTGGAATACAATCATAAA
	KT161956	ACCTAACATGTGAAATGGATGCATAAGGATGTTGTGCTCTGCCTGGAATACAATCATAAA
	KM881643	ACCTAACATGTGAAATGGATGCATAAGGATGTTATGCTCTGCCTGGAATACAATCATAAA
	KM881641	ACCTAACATGTGAAATGGATGCATAAGGATGTTATGCTCTGCCTGGAATACAATCATAAA
	KM881640	ACCTAACATGTGAAATGGATGCATAAGGATGTTATGCTCTGCCTGGAATACAATCATAAA
	KM881634	ACCTAACATGTGAAATGGATGCATAAGGATGTTATGCTCTGCCTGGAATACAATCATAAA
	KM103375	ACCTAACATGTGAAATGGATGCATAAGGATGTTATGTTCTGCCTGGAATACAATCATAAA
	KJ870999	ACCTAACATGTGAAATGGATGCATAAGGATGTTGTGCTCCGCTTGGAATACAATCATAAA
	KJ830774	ACCTAACATGTGAAATGGATGCATAAGGATGTTATGCTCTGCCTGGAATACAATCATAAA
	JN861109	ACCTAACATGTGAAATGGATGCATAAGGATGTTATGCTCTGCCTGGAATACAATCATAAA
	JN005831	ACCTAACATGTGAAATGGATGCATAAGGATGTTATGCTCTGCCTGGAATACAATCATAAA

	Oryza_minuta	GTTGAAAGTACCAGATATTCCTAAAGGCATACCATCAGAGAAACTTCCTTGACCAATAGG
	NC_017835	GTTGAAAGTACCAGATATTCCTAAAGGCATACCATCAGAGAAACTTCCTTGACCAATAGG
	NC_005973	GTTGAAAGTACCAGATATTCCTAAAGGCATACCATCAGAGAAACTTCCTTGACCAATAGG
	NC_001320	GTTGAAAGTACCAGATATTCCTAAAGGCATACCATCAGAGAAACTTCCTTGACCAATAGG
	KT161956	GTTGAAAGTACCAGATATTCCTAAAGGCATACCATCAGAGAAACTTCCTTGACCAATAGG
	KM881643	GTTGAAAGTACCAGATATTCCTAAAGGCATACCATCAGAGAAACTTCCTTGACCAATAGG
	KM881641	GTTGAAAGTACCAGATATTCCTAAAGGCATACCATCAGAGAAACTTCCTTGACCAATAGG
	KM881640	GTTGAAAGTACCAGATATTCCTAAAGGCATACCATCAGAGAAACTTCCTTGACCAATAGG
	KM881634	GTTGAAAGTACCAGATATTCCTAAAGGCATACCATCAGAGAAACTTCCTTGACCAATAGG
	KM103375	GTTGAAAGTACCAGATATTCCTAAAGGCATACCATCAGAGAAACTTCCTTGACCAATAGG
	KJ870999	GTTGAAAGTACCAGATATTCCTAAAGGCATACCATCAGAGAAACTTCCTTGACCAATAGG
	KJ830774	GTTGAAAGTACCAGATATTCCTAAAGGCATACCATCAGAGAAACTTCCTTGACCAATAGG
	JN861109	GTTGAAAGTACCAGATATTCCTAAAGGCATACCATCAGAGAAACTTCCTTGACCAATAGG
	JN005831	GTTGAAAGTACCAGATATTCCTAAAGGCATACCATCAGAGAAACTTCCTTGACCAATAGG

	Oryza_minuta	GTAAATCAAGAAAACAGCAGTAGCAGCTGCAACAGGAGCTGAATATGCAACAGCAATCCA
	NC_017835	GTAAATCAAGAAAACAGCAGTAGCAGCTGCAACAGGAGCTGAATATGCAACAGCAATCCA
	NC_005973	GTAAATCAAGAAAACAGCAGTAGCAGCTGCAACAGGAGCTGAATATGCAACAGCAATCCA
	NC_001320	GTAAATCAAGAAAACAGCAGTAGCAGCTGCAACAGGAGCTGAATATGCAACAGCAATCCA
	KT161956	ATAAATCAAGAAAACAGCAGTAGCAGCTGCAACAGGAGCTGAATATGCAACAGCAATCCA
	KM881643	GTAAATCAAGAAAACAGCAGTAGCAGCTGCAACAGGAGCTGAATATGCAACAGCAATCCA
	KM881641	GTAAATCAAGAAAACAGCGGTAGCAGCTGCAACAGGAGCTGAATATGCAACAGCAATCCA
	KM881640	GTAAATCAAGAAAACAGCGGTAGCAGCTGCAACAGGAGCTGAATATGCAACAGCAATCCA
	KM881634	GTAAATCAAGAAAACAGCAGTAGCAGCTGCAACAGGAGCTGAATATGCAACAGCAATCCA
	KM103375	GTAAATCAAGAAAACAGCAGTAGCAGCTGCAACAGGAGCTGAATATGCAACAGCAATCCA
	KJ870999	ATAAATCAAGAAAACAGCAGTAGCAGCTGCAACAGGAGCTGAATATGCAACAGCAATCCA
	KJ830774	GTAAATCAAGAAAACAGCAGTAGCAGCTGCAACAGGAGCTGAATATGCAACAGCAATCCA
	JN861109	GTAAATCAAGAAAACAGCAGTAGCAGCTGCAACAGGAGCTGAATATGCAACAGCAATCCA
	JN005831	GTAAATCAAGAAAACAGCAGTAGCAGCTGCAACAGGAGCTGAATATGCAACAGCAATCCA

	Oryza_minuta	AGGACGCATACCCAGACGGAAACTCAGTTCCCACTCACGACCCATATAACAAGCTACACC
	NC_017835	AGGACGCATACCCAGACGGAAACTCAGTTCCCACTCACGACCCATATAACAAGCTACACC
	NC_005973	AGGACGCATACCCAGACGGAAACTCAGTTCCCACTCACGACCCATATAACAAGCTACACC
	NC_001320	AGGACGCATACCCAGACGGAAACTCAGTTCCCACTCACGACCCATATAACAAGCTACACC
	KT161956	AGGACGCATACCCAGACGGAAACTCAGTTCCCACTCACGACCCATATAACAAGCTACACC
	KM881643	AGGACGCATACCCAGACGGAAACTCAGTTCCCACTCACGACCCATATAACAAGCTACACC
	KM881641	AGGACGCATACCCAGACGGAAACTCAGTTCCCACTCACGACCCATATAACAAGCTACACC
	KM881640	AGGACGCATACCCAGACGGAAACTCAGTTCCCACTCACGACCCATATAACAAGCTACACC
	KM881634	AGGACGCATACCCAGACGGAAACTCAGTTCCCACTCACGACCCATATAACAAGCTACACC
	KM103375	AGGACGCATACCCAGACGGAAACTAAGTTCCCACTCACGACCCATATAACAAGCTACACC
	KJ870999	AGGACGCATACCCAGACGGAAACTCAGTTCCCACTCACGACCCATATAACAAGCTACACC
	KJ830774	AGGACGCATACCCAGACGGAAACTCAGTTCCCACTCACGACCCATATAACAAGCTACACC
	JN861109	AGGACGCATACCCAGACGGAAACTCAGTTCCCACTCACGACCCATATAACAAGCTACACC
	JN005831	AGGACGCATACCCAGACGGAAACTCAGTTCCCACTCACGACCCATATAACAAGCTACACC

	Oryza_minuta	AAGTAAGAAGTGTAGAACAATTAGCTCATAAGGACCGCCATTGTATAACCACTCATCAAC
	NC_017835	AAGTAAGAAGTGTAGAACAATTAGCTCATAAGGACCACCATTGTATAACCACTCATCAAC
	NC_005973	AAGTAAGAAGTGTAGAACAATTAGCTCATAAGGACCACCATTGTATAACCACTCATCAAC
	NC_001320	AAGTAAGAAGTGTAGAACAATTAGCTCATAAGGACCACCATTGTATAACCACTCATCAAC
	KT161956	AAGTAAGAAGTGTAGAACAATTAGCTCATAAGGGCCGCCATTGTATAACCACTCATCAAC
	KM881643	AAGTAAGAAGTGTAGAACAATTAGCTCATAAGGACCGCCATTGTATAACCACTCATCAAC
	KM881641	AAGTAAGAAGTGTAGAACAATTAGCTCATAAGGACCGCCATTGTATAACCACTCATCAAC
	KM881640	AAGTAAGAAGTGTAGAACAATTAGCTCATAAGGACCGCCATTGTATAACCACTCATCAAC
	KM881634	AAGTAAGAAGTGTAGAACAATTAGCTCATAAGGACCGCCATTGTATAACCACTCATCAAC
	KM103375	AAGTAAGAAGTGTAGAACAATTAGCTCATAAGGACCGCCATTGTATAACCACTCATCAAC
	KJ870999	AAGTAAGAAGTGTAGAACAATTAGCTCATAAGGGCCGCCATTGTATAACCATTCATCAAC
	KJ830774	AAGTAAGAAGTGTAGAACAATTAGCTCATAAGGACCGCCATTGTATAACCACTCATCAAC
	JN861109	AAGTAAGAAGTGTAGAACAATTAGCTCATAAGGACCACCATTGTATAACCACTCATCAAC
	JN005831	AAGTAAGAAGTGTAGAACAATTAGCTCATAAGGACCGCCATTGTATAACCACTCATCAAC

	Oryza_minuta	AGATGCAGCTTCCCAAATTGGGTAAAAGTGCAATCCGATCGCCGCAGAAGTAGGAATAAT
	NC_017835	AGATGCAGCTTCCCAAATTGGGTAAAAGTGCAATCCGATCGCCGCAGAAGTAGGAATAAT
	NC_005973	AGATGCAGCTTCCCAAATTGGGTAAAAGTGCAATCCGATCGCCGCAGAAGTAGGAATAAT
	NC_001320	AGATGCAGCTTCCCAAATTGGGTAAAAGTGCAATCCGATCGCCGCAGAAGTAGGAATAAT
	KT161956	AGATGCAGCTTCCCAAATTGGGTAAAAGTGCAATCCGATCGCCGCAGAAGTAGGAATAAT
	KM881643	AGATGCAGCTTCCCAAATTGGGTAAAAGTGCAATCCGATCGCCGCAGAAGTAGGAATAAT
	KM881641	AGATGCAGCTTCCCAAATTGGGTAAAAGTGCAATCCGATCGCCGCAGAAGTAGGAATAAT
	KM881640	AGATGCAGCTTCCCAAATTGGGTAAAAGTGCAATCCGATCGCCGCAGAAGTAGGAATAAT
	KM881634	AGATGCAGCTTCCCAAATTGGGTAAAAGTGCAATCCGATCGCCGCAGAAGTAGGAATAAT
	KM103375	AGATGCAGCTTCCCAAATTGGGTAAAAGTGCAATCCGATCGCCGCAGAAGTAGGAATAAT
	KJ870999	GGATGCAGCTTCCCAAATTGGGTAAAAGTGCAACCCGATCGCCGCAGAAGTAGGAATAAT
	KJ830774	AGATGCAGCTTCCCAAATTGGGTAAAAGTGCAATCCGATCGCCGCAGAAGTAGGAATAAT
	JN861109	AGATGCAGCTTCCCAAATTGGGTAAAAGTGCAATCCGATCGCCGCAGAAGTAGGAATAAT
	JN005831	AGATGCAGCTTCCCAAATTGGGTAAAAGTGCAATCCGATCGCCGCAGAAGTAGGAATAAT

	Oryza_minuta	GGCACCAGAGATAATATTGTTTCCGTAAAGTAAAGAACCAGAAACAGGCTCACGAATACC
	NC_017835	GGCACCAGAGATAATATTGTTTCCGTAAAGTAAAGAACCAGAAACAGGCTCACGAATACC
	NC_005973	GGCACCAGAGATAATATTGTTTCCGTAAAGTAAAGAACCAGAAACAGGCTCACGAATACC
	NC_001320	GGCACCAGAGATAATATTGTTTCCGTAAAGTAAAGAACCAGAAACAGGCTCACGAATACC
	KT161956	GGCACCAGAGATAATATTGTTTCCATAAAGTAAAGAACCAGAAACAGGCTCACGAATACC
	KM881643	GGCACCAGAGATAATATTGTTTCCGTAAAGTAAAGAACCAGAAACAGGCTCACGAATACC
	KM881641	GGCACCAGAGATAATATTGTTTCCGTAAAGTAAAGAACCAGAAACAGGCTCACGAATACC
	KM881640	GGCACCAGAGATAATATTGTTTCCGTAAAGTAAAGAACCAGAAACAGGCTCACGAATACC
	KM881634	GGCACCAGAGATAATATTGTTTCCGTAAAGTAAAGAACCAGAAACAGGCTCACGAATACC
	KM103375	GGCACCAGAGATAATATTGTTTCCGTAAAGTAAAGAACCAGAAACAGGCTCACGAATACC
	KJ870999	GGCACCAGAGATAATATTGTTTCCATAAAGTAAAGAACCAGAAACAGGCTCACGAATACC
	KJ830774	GGCACCAGAGATAATATTGTTTCCGTAAAGTAAAGAACCAGAAACAGGCTCACGAATACC
	JN861109	GGCACCAGAGATAATATTGTTTCCGTAAAGTAAAGAACCAGAAACAGGCTCACGAATACC
	JN005831	GGCACCAGAGATAATATTGTTTCCGTAAAGTAAAGAACCAGAAACAGGCTCACGAATACC

	Oryza_minuta	ATCAATATCTACTGGAGGGGCAGCGATGAAGGCGATAATAAATACAGAAGTTGCGGTCAA
	NC_017835	ATCAATATCTACTGGAGGGGCAGCGATGAAGGCGATAATAAATACAGAAGTTGCGGTCAA
	NC_005973	ATCAATATCTACTGGAGGGGCAGCGATGAAGGCGATAATAAATACAGAAGTTGCGGTCAA
	NC_001320	ATCAATATCTACTGGAGGGGCAGCGATGAAGGCGATAATAAATACAGAAGTTGCGGTCAA
	KT161956	ATCAATATCTACTGGAGGGGCTGCGATGAAGGCGATAATAAATACAGAAGTTGCAGTCAA
	KM881643	ATCAATATCTACTGGAGGGGCAGCGATGAAGGCGATAATAAATACAGAAGTTGCGGTCAA
	KM881641	ATCAATATCTACTGGAGGGGCAGCGATGAAGGCGATAATAAATACAGAAGTTGCGGTCAA
	KM881640	ATCAATATCTACTGGAGGGGCAGCGATGAAGGCGATAATAAATACAGAAGTTGCGGTCAA
	KM881634	ATCAATATCTACTGGAGGGGCAGCGATGAAGGCGATAATAAATACAGAAGTTGCGGTCAA
	KM103375	ATCAATATCTACTGGAGGGGCAGCGATGAAGGCGATAATAAATACAGAAGTTGCGGTCAA
	KJ870999	ATCAATATCTACTGGAGGGGCTGCGATGAAGGCGATAATAAATACAGAGGTTGCAGTCAA
	KJ830774	ATCAATATCTACTGGAGGGGCAGCGATGAAGGCGATAATAAATACAGAAGTTGCGGTCAA
	JN861109	ATCAATATCTACTGGAGGGGCAGCGATGAAGGCGATAATAAATACAGAAGTTGCGGTCAA
	JN005831	ATCAATATCTACTGGAGGGGCAGCGATGAAGGCGATAATAAATACAGAAGTTGCGGTCAA

	Oryza_minuta	TAAGGTAGGGATCATCAAAACACCGAACCATCCGATGTAAAGACGGTTTTCGGTGCTAGT
	NC_017835	TAAGGTAGGGATCATCAAAACACCGAACCATCCGATGTAAAGACGGTTTTCGGTGCTAGT
	NC_005973	TAAGGTAGGGATCATCAAAACACCGAACCATCCGATGTAAAGACGGTTTTCGGTGCTAGT
	NC_001320	TAAGGTAGGGATCATCAAAACACCGAACCATCCGATGTAAAGACGGTTTTCGGTGCTAGT
	KT161956	TAAGGTAGGGATCATCAAAACACCGAACCATCCGATGTAAAGACGGTTTTCGGTGCTAGT
	KM881643	TAAGGTAGGGATCATCAAAACACCGAACCATCCGATGTAAAGACGGTTTTCGGTGCTAGT
	KM881641	TAAGGTAGGGATCATCAAAACACCGAACCATCCGATGTAAAGACGGTTTTCGGTGCTAGT
	KM881640	TAAGGTAGGGATCATCAAAACACCGAACCATCCGATGTAAAGACGGTTTTCGGTGCTAGT
	KM881634	TAAGGTAGGGATCATCAAAACACCGAACCATCCGATGTAAAGACGGTTTTCGGTGCTAGT
	KM103375	TAAGGTAGGGATCATCAAAACACCGAACCATCCGATGTAAAGACGGTTTTCGGTGCTAGT
	KJ870999	TAAGGTAGGGATCATCAAAACACCGAACCATCCGATGTAAAGACGGTTTTCGGTGCTAGT
	KJ830774	TAAGGTAGGGATCATCAAAACACCGAACCATCCGATGTAAAGACGGTTTTCGGTGCTAGT
	JN861109	TAAGGTAGGGATCATCAAAACACCGAACCATCCGATGTAAAGACGGTTTTCGGTGCTAGT
	JN005831	TAAGGTAGGGATCATCAAAACACCGAACCATCCGATGTAAAGACGGTTTTCGGTGCTAGT

	Oryza_minuta	TATCCAGTTGCAGAAGCGACCCCACAGGCTTGTACTTTCGCGTCTCTCTAAAATTGCAGT
	NC_017835	TATCCAGTTGCAGAAGCGACCCCACAGGCTTGTACTTTCGCGTCTCTCTAAAATTGCAGT
	NC_005973	TATCCAGTTGCAGAAGCGACCCCACAGGCTTGTACTTTCGCGTCTCTCTAAAATTGCAGT
	NC_001320	TATCCAGTTGCAGAAGCGACCCCACAGGCTTGTACTTTCGCGTCTCTCTAAAATTGCAGT
	KT161956	TATCCAGTTGCAGAAGCGACCCCACAGGCTTGTACTTTCGCGTCTCTCTAAAATTGCAGT
	KM881643	TATCCAGTTGCAGAAGCGACCCCACAGGCTTGTACTTTCGCGTCTCTCTAAAATTGCAGT
	KM881641	TATCCAGTTGCAGAAGCGACCCCACAGGCTTGTACTTTCGCGTCTCTCTAAAATTGCAGT
	KM881640	TATCCAGTTGCAGAAGCGACCCCACAGGCTTGTACTTTCGCGTCTCTCTAAAATTGCAGT
	KM881634	TATCCAGTTGCAGAAGCGACCCCACAGGCTTGTACTTTCGCGTCTCTCTAAAATTGCAGT
	KM103375	TATCCAGTTGCAGAAGCGACCCCACAGGCTTGTACTTTCGCGTCTCTCTAAAATTGCAGT
	KJ870999	TATCCAGTTGCAGAAGCGACCCCACAGGCTTGTACTTTCGCGTCTCTCTAAAATTGCAGT
	KJ830774	TATCCAGTTACAGAAGCGACCCCACAGGCTTGTACTTTCGCGTCTCTCTAAAATTGCAGT
	JN861109	TATCCAGTTGCAGAAGCGACCCCACAGGCTTGTACTTTCGCGTCTCTCTAAAATTGCAGT
	JN005831	TATCCAGTTGCAGAAGCGACCCCACAGGCTTGTACTTTCGCGTCTCTCTAAAATTGCAGT

	Oryza_minuta	CATGGTAAGATCTTGGTTTATTCAAATTGCAAGGACTCCCAAGCACACGTATTAACTAGA
	NC_017835	CATGGTAAGATCTTGGTTTATTCAAATTGCAAGGACTCCCAAGCACACGTATTAACTAGA
	NC_005973	CATGGTAAGATCTTGGTTTATTCAAATTGCAAGGACTCCCAAGCACACGTATTAACTAGA
	NC_001320	CATGGTAAGATCTTGGTTTATTCAAATTGCAAGGACTCCCAAGCACACGTATTAACTAGA
	KT161956	CATGGTAAGATCTTGGTTTATTCAAATTGCAAGGACTCCCAAGCACACGTATTAACTAGA
	KM881643	CATGGTAAGATCTTGGTTTATTCAAATTGCAAGGACTCCCAAGCACACGTATTAACTAGA
	KM881641	CATGGTAAGATCTTGGTTTATTCAAATTGCAAGGACTCCCAAGCACACGTATTAACTAGA
	KM881640	CATGGTAAGATCTTGGTTTATTCAAATTGCAAGGACTCCCAAGCACACGTATTAACTAGA
	KM881634	CATGGTAAGATCTTGGTTTATTCAAATTGCAAGGACTCCCAAGCACACGTATTAACTAGA
	KM103375	CATGGTAAGATCTTGGTTTATTCAAATTGCAAGGACTCCCAAGCACACGTATTAACTAGA
	KJ870999	CATGGTAAGATCTTGGTTTATTCAAATTGCAAGGACTCCCAAGCACACGTATTAACTAGA
	KJ830774	CATGGTAAGATCTTGGTTTATTCAAATTGCAAGGACTCCCAAGCACACGTATTAACTAGA
	JN861109	CATGGTAAGATCTTGGTTTATTCAAATTGCAAGGACTCCCAAGCACACGTATTAACTAGA
	JN005831	CATGGTAAGATCTTGGTTTATTCAAATTGCAAGGACTCCCAAGCACACGTATTAACTAGA

	Oryza_minuta	A-------AGATAATAGAAGGCTTGTTATTTAACAGTATAATATAGACTATATACCAATG
	NC_017835	A-------AGATAATAGAAGGCTTGTTATTTAACAGTATAATATAGACTATATACCAATG
	NC_005973	A-------AGATAATAGAAGGCTTGTTA-TTAACAGTATAATATAGACTATATACCAATG
	NC_001320	A-------AGATAATAGAAGGCTTGTTATTTAACAGTATAATATAGACTATATACCAATG
	KT161956	AAGAAAATAGATAATAGAAGGCTTGTTATTTAACAGTATAATATAGACTATATACCAATG
	KM881643	A-------AGATAATAGAAGGCTTGTTATTTAACAGTATAATATAGACTATATACCAATG
	KM881641	A-------AGATAATAGAAGGCTTGTTATTTAACAGTATAATATAGACTATATACCAATG
	KM881640	A-------AGATAATAGAAGGCTTGTTATTTAACAGTATAATATAGACTATATACCAATG
	KM881634	A-------AGATAATAGAAGGCTTGTTATTTAACAGTATAATATAGACTATATACCAATG
	KM103375	A-------AGATAATAGAAGGCTTGTTATTTAACAGTATAATATAGACTATATACCAATG
	KJ870999	AAGAAAATAGATAATAGAAGGCTTGTTATTTAACAGTATAATATAGACTATATACCAATG
	KJ830774	A-------AGATAATAGAAGGCTTGTTATTTAACAGTATAATATAGACTATATACCAATG
	JN861109	A-------AGATAATAGAAGGCTTGTTATTTAACAGTATAATATAGACTATATACCAATG
	JN005831	A-------AGATAATAGAAGGCTTGTTATTTAACAGTATAATATAGACTATATACCAATG

	Oryza_minuta	TCAACCAAGCCAGCCCCAACAGTTGGATATCCATACAACAAAATTCACC---------AA
	NC_017835	TCAACCAAGCCAGCCCCGACAGTTGTATATCCATACAACAAAATTTACCAAACCAAAAAA
	NC_005973	TCAACCAAGCCAGCCCCGACAGTTGTATATCCATACAACAAAATTTACCAAACCAAAAAA
	NC_001320	TCAACCAAGCCAGCCCCGACAGTTGTATATCCATACAACAAAATTTACCAAACCAAAAAA
	KT161956	TCAACCAAGCCAACCCCAACAGTTGGATATCCATACAACTAAATTAACCAAACCAAAAAA
	KM881643	TCAACCAAGCCAGCCCCAACAGTTGGATATCCATACAACAAAGTTCACCAAACCAAAAAA
	KM881641	TCAACCAAGCCAGCCCCGACAGTTGTATATCCATACAACAAAATTTACCAAACCAAAAAA
	KM881640	TCAACCAAGCCAGCCCCGACAGTTGTATATCCATACAACAAAATTTACCAAACCAAAAAA
	KM881634	TCAACCAAGCCAGCCCCGACAGTTGTATATCCATACAACAAAATTTACCAAACCAAAAAA
	KM103375	TCAACCAAGCCAGCCCCAACAGTTGGATATCCATACAACAAAATTCACCAAACCAAAAAA
	KJ870999	TCAACCAAGCCAACCCCAACGGTTGGATATCCATACAACTAAATTAACCAAACCAAAAAA
	KJ830774	TCAACCAAGCCAGCCCCAACTGTTGGATATCCATACAACAAAATTTA---------AAAA
	JN861109	TCAACCAAGCCAGCCCCGACAGTTGTATATCCATACAACAAAATTTACCAAACCAAAAAA
	JN005831	TCAACCAAGCCAGCCCCGACAGTTGTATATCCATACAACAAAATTTACCAAACCAAAAAA

	Oryza_minuta	TTTTGTAAATGAAGTGAGTGAAAATTCAAAACTCAGATTGCTCCTTTCTAGTTTCCATAT
	NC_017835	TTTTGTAAATGAAGTGAGTGAAAAATCAAAACTCAGATTGCTCCTTTCTAGTTTCCATAT
	NC_005973	TTTTGTAAATGAAGTGAGTGAAAAATCAAAACTCAGATTGCTCCTTTCTAGTTTCCATAT
	NC_001320	TTTTGTAAATGAAGTGAGTGAAAAATCAAAACTCAGATTGCTCCTTTCTAGTTTCCATAT
	KT161956	AATTGTAAATGAAGTGAGTGAAAATTAAAAACTCAGATTGCTCCTTTCTATTTTCCATTT
	KM881643	TTTTGTAAATGAAGTGAGTGAAAATTCAAAACTCAGATTGCTCTTTTCTAGTTTCCATAT
	KM881641	TTTTGTAAATGAAGTGAGTGAAAAATCAAAACTCAGATTGCTCCTTTCTAGTTTCCATAT
	KM881640	TTTTGTAAATGAAGTGAGTGAAAAATCAAAACTCAGATTGCTCCTTTCTAGTTTCCATAT
	KM881634	TTTTGTAAATGAAGTGAGTGAAAAATCAAAACTCAGATTGCTCCTTTCTAGTTTCCATAT
	KM103375	TTTTGTAAATGAAGTGAGTGAAAATTCAAAACTCAGATTGCTCCTTTCTAGTTTCCATAT
	KJ870999	AATTGTAAATGAAGTGAGTGAAAATTAAAAACTCAGATTGCTCCTTTCTATTTT-CATTT
	KJ830774	TTTTGTAAATGAAGTGAGTGAAAATTCAAAACTCAGATTGCTCCTTTCTAGTTTCCATAT
	JN861109	TTTTGTAAATGAAGTGAGTGAAAAATCAAAACTCAGATTGCTCCTTTCTAGTTTCCATAT
	JN005831	TTTTGTAAATGAAGTGAGTGAAAAATCAAAACTCAGATTGCTCCTTTCTAGTTTCCATAT

	Oryza_minuta	GGGTTGCCCGGGACTCGAACCCGGAACTAGTCGGATGGAGTAGATAATTATTCCTTGTTA
	NC_017835	GGGTTGCCCGGGACTCGAACCCGGAACTAGTCGGATGGAGTAGATAATTATTCCTTGTTA
	NC_005973	GGGTTGCCCGGGACTCGAACCCGGAACTAGTCGGATGGAGTAGATAATTATTCCTTGTTA
	NC_001320	GGGTTGCCCGGGACTCGAACCCGGAACTAGTCGGATGGAGTAGATAATTATTCCTTGTTA
	KT161956	GGGTTGCCCGGGACTCGAACCCGGAACTAGTCGGATGGAGTAGATAATTATCCCTTGTTA
	KM881643	GGGTTGCCCGGGACTCGAACCCGGAACTAGTCGGATGGAGTAGATAATTATTCCTTGTTA
	KM881641	GGGTTGCCCGGGACTCGAACCCGGAACTAGTCGGATGGAGTAGATAATTATTCCTTGTTA
	KM881640	GGGTTGCCCGGGACTCGAACCCGGAACTAGTCGGATGGAGTAGATAATTATTCCTTGTTA
	KM881634	GGGTTGCCCGGGACTCGAACCCGGAACTAGTCGGATGGAGTAGATAATTATTCCTTGTTA
	KM103375	GGGTTGCCCGGGACTCGAACCCGGAACTAGTCGGATGGAGTAGATAATTATTCCTTGTTA
	KJ870999	GGGTTGCCCGGGACTCGAACCCGGAACTAGTCGGATGGAGTAGATAATTATCCCTTGTTA
	KJ830774	GGGTTGCCCGGGACTCGAACCCGGAACTAGTCGGATGGAGTAGATAATTATTTCTTGTTA
	JN861109	GGGTTGCCCGGGACTCGAACCCGGAACTAGTCGGATGGAGTAGATAATTATTCCTTGTTA
	JN005831	GGGTTGCCCGGGACTCGAACCCGGAACTAGTCGGATGGAGTAGATAATTATTCCTTGTTA

	Oryza_minuta	CAATAGAGAAAAAACCCCTCCCCAAATCGTGCTTGCATTTTTCATTGCACACGACTTTCC
	NC_017835	CAATAGAGAAAAAACCTCTCCCCAAATCGTGCTTGCATTTTTCATTGCACACGACTTTCC
	NC_005973	CAATAGAGAAAAAACCTCTCCCCAAATCGTGCTTGCATTTTTCATTGCACACGACTTTCC
	NC_001320	CAATAGAGAAAAAACCTCTCCCCAAATCGTGCTTGCATTTTTCATTGCACACGACTTTCC
	KT161956	CAATAGAG-AAAAACCCCTCCCCAAATCGTGCTTGCATTTTTCATTGCACACGACTTTCC
	KM881643	CAATAGAGAAAAAACCCCTCCCCAAATCGTGCTTGCATTTTTCATTGCACACGACTTTCC
	KM881641	CAATAGAGAAAAAACCTCTCCCCAAATCGTGCTTGCATTTTTCATTGCACACGACTTTCC
	KM881640	CAATAGAGAAAAAACCTCTCCCCAAATCGTGCTTGCATTTTTCATTGCACACGACTTTCC
	KM881634	CAATAGAGAAAAAACCTCTCCCCAAATCGTGCTTGCATTTTTCATTGCACACGACTTTCC
	KM103375	CAATAGAGAAAAAACCCCTCCCCAAATCGTGCTTGCATTTTTCATTGCACACGACTTTCC
	KJ870999	CAATAGAGAAAAAACCCCTCCCCAAATCGTGCTTGCATTTTTCATTGCACACGACTTTCC
	KJ830774	CAATAGAG-AAAAACCCCTCCCCAAATCGTGCTTGCATTTTTCATTGCACACGACTTTCC
	JN861109	CAATAGAGAAAAAACCTCTCCCCAAATCGTGCTTGCATTTTTCATTGCACACGACTTTCC
	JN005831	CAATAGAGAAAAAACCTCTCCCCAAATCGTGCTTGCATTTTTCATTGCACACGACTTTCC

	Oryza_minuta	CTATGTAGAAATAGCCTATTTCTATTCCGAAGAGGAAGTCTTCTAATTTTTTTAGTAGTA
	NC_017835	CTATGTAGAAATAGGCTATTTCTATTCCGAAGAGGAAGTCTACTAATTTTTTTAGTAGTA
	NC_005973	CTATGTAGAAATAGGCTATTTCTATTCCGAAGAGGAAGTCTACTAATTTTTTTAGTAGTA
	NC_001320	CTATGTAGAAATAGGCTATTTCTATTCCGAAGAGGAAGTCTACTAATTTTTTTAGTAGTA
	KT161956	CTATGTAGAAATAGCCTTTTTCTATTCCGAAGAGGAAGTCTACTAATTTTTT------GA
	KM881643	CTATGTAGAAATAGCCTATTTCTATTCCGAAGAGGAAGTCTACTAATTTTTTTAGTAGTA
	KM881641	CTATGTAGAAATAGGCTATTTCTATTCCGAAGAGGAAGTCTACTAATTTTTTTAGTAGTA
	KM881640	CTATGTAGAAATAGGCTATTTCTATTCCGAAGAGGAAGTCTACTAATTTTTTTAGTAGTA
	KM881634	CTATGTAGAAATAGGCTATTTCTATTCCGAAGAGGAAGTCTACTAATTTTTTTAGTAGTA
	KM103375	CTATGTAGAAATAGCCTATTTCTATTCCGAAGAGGAAGTCTTCTAATTTTTTTAGTAGTA
	KJ870999	CTATGTAGAAATAGCCTTTTTCTATTCCGAGGAGGAAGTCTACTAATTTTTT------GT
	KJ830774	CTATGTAGAAATAGCCTATTTCTATTCCGAAGAGGAAGTCTACTAATTTTTTTAGTAGTA
	JN861109	CTATGTAGAAATAGGCTATTTCTATTCCGAAGAGGAAGTCTACTAATTTTTTTAGTAGTA
	JN005831	CTATGTAGAAATAGGCTATTTCTATTCCAAAGAGGAAGTCTACTAATTTTTTTAGTAGTA

	Oryza_minuta	AGTTGATTCACTTACTATTTATTATAGTACAGAGAACATTTCAGAATGGAAACTGTGAAA
	NC_017835	AGTTGATTCACTTACTATTTATTATAGTACAGAGAACATTTCAGAATGGAAACTGTGAAA
	NC_005973	AGTTGATTCACTTACTATTTATTATAGTACAGAGAACATTTCAGAATGGAAACTGTGAAA
	NC_001320	AGTTGATTCACTTACTATTTATTATAGTACAGAGAACATTTCAGAATGGAAACTGTGAAA
	KT161956	AGTTGATTCACTTACTATTTATTATAGTACAGGGAACATTTCAGAATGGAAAATGTGAAA
	KM881643	AGTTGATTCACTTACTATTTATTATAGTACAGAGAACATTTCAGAATGGAAACTGTGAAA
	KM881641	AGTTGATTCACTTACTATTTATTATAGTACAGAGAACATTTCAGAATGGAAACTGTGAAA
	KM881640	AGTTGATTCACTTACTATTTATTATAGTACAGAGAACATTTCAGAATGGAAACTGTGAAA
	KM881634	AGTTGATTCACTTACTATTTATTATAGTACAGAGAACATTTCAGAATGGAAACTGTGAAA
	KM103375	AGTTGATTCACTTACTATTTATTATAGTACAGAGAACATTTCAGAATGGAAACTGTGAAA
	KJ870999	AGTTGATTCACTTACTATTTATTATAGTACAGGGAACATTTCAGAATGGAAAATGTGAAA
	KJ830774	AGTTGATTCACTTACTATTTATTATAGTACAGAGAACATTTCAGAATGGAAAATGTGAAA
	JN861109	AGTTGATTCACTTACTATTTATTATAGTACAGAGAACATTTCAGAATGGAAACTGTGAAA
	JN005831	AGTTGATTCACTTACTATTTATTATAGTACAGAGAACATTTCAGAATGGAAACTGTGAAA

	Oryza_minuta	GTTTTACCTTGATCATTTATCAATCATTTCTAGTTTATTAGTTTTGTTTAATGATTAATT
	NC_017835	GTTTTACCTTGATCATTTATCAATCATTTCTAGTTTATTAGTTTTGTTTAATGATTAATT
	NC_005973	GTTTTACCTTGATCATTTATCAATCATTTCTAGTTTATTAGTTTTGTTTAATGATTAATT
	NC_001320	GTTTTACCTTGATCATTTATCAATCATTTCTAGTTTATTAGTTTTGTTTAATGATTAATT
	KT161956	GTTTTATCTTGATCATTTATCAATCATTTCTAGTTTAGAAGTTTTGTTTAACAATTAATT
	KM881643	GTTTTACCTTGATCATTTATCAATCATTTCTAGTTTATTAGTTTTGTTTAATGATTAATT
	KM881641	GTTTTACCTTGATCATTTATCAATCATTTCTAGTTTATTAGTTTTGTTTAATGATTAATT
	KM881640	GTTTTACCTTGATCATTTATCAATCATTTCTAGTTTATTAGTTTTGTTTAATGATTAATT
	KM881634	GTTTTACCTTGATCATTTATCAATCATTTCTAGTTTATTAGTTTTGTTTAATGATTAATT
	KM103375	GTTTTACCTTGATCATTTATCAATCATTTCTAGTTTATTAGTTTTGTTTAATGATTAATT
	KJ870999	GTTTTATCTTGATCATTTATCAATCATTTCTAGTTTAGAAGTTTTGTTTCACAATTAATT
	KJ830774	GTTTTACCTTGATCATTTATCAATCATTTCTAGTTTATTAGTTTTGTTTAATGATTAATT
	JN861109	GTTTTACCTTGATCATTTATCAATCATTTCTAGTTTATTAGTTTTGTTTAATGATTAATT
	JN005831	GTTTTACCTTGATCATTTATCAATCATTTCTAGTTTATTAGTTTTGTTTAATGATTAATT

	Oryza_minuta	AAGAGGATTCACCAGATCGTTGATACGGAGAATATCCAAATACCAAATACGCTCACTGTG
	NC_017835	AAGAGGATTCACCAGATCATTGATACGGAGAATATCCAAATACCAAATACGCTCACTGTG
	NC_005973	AAGAGGATTCACCAGATCATTGATACGGAGAATATCCAAATACCAAATACGCTCACTGTG
	NC_001320	AAGAGGATTCACCAGATCATTGATACGGAGAATATCCAAATACCAAATACGCTCACTGTG
	KT161956	AATAGGATTCACCAGGTCATTGATACGGAGAATATCCAAATACCAAATACGCTCACTGTG
	KM881643	AAGAGGATTCACCAGATCGTTGATACGCAGAATATCCAAATACCAAATACGCTCACTGTG
	KM881641	AAGAGGATTCACCAGATCATTGATACGGAGAATATCCAAATACCAAATACGCTCACTGTG
	KM881640	AAGAGGATTCACCAGATCATTGATACGGAGAATATCCAAATACCAAATACGCTCACTGTG
	KM881634	AAGAGGATTCACCAGATCATTGATACGGAGAATATCCAAATACCAAATACGCTCACTGTG
	KM103375	AAGAGGATTCACCAGATCGTTGATACGGAGAATATCCAAATACCAAATACGCTCACTGTG
	KJ870999	AATAGGATTCACCAGGTCATTGATACGGAGAATATCCAAATACCAAATACGCTCACTGTG
	KJ830774	AAGAGGATTCACCAGATCATTGATACGGAGAATATCCAAATACCAAATACGCTCACTGTG
	JN861109	AAGAGGATTCACCAGATCATTGATACGGAGAATATCCAAATACCAAATACGCTCACTGTG
	JN005831	AAGAGGATTCACCAGATCATTGATACGGAGAATATCCAAATACCAAATACGCTCACTGTG

	Oryza_minuta	CGATCCACGGAAAGAAAAGTAAGTTGTTTTGGCGAACATCAAAGAAAAAACTTGCTCTTC
	NC_017835	CGATCCACGGAAAGAAAAGTAAGTTGTTTTGGCGAACATCAAAGAAAAAACTTGCTCTTC
	NC_005973	CGATCCACGGAAAGAAAAGTAAGTTGTTTTGGCGAACATCAAAGAAAAAACTTGCTCTTC
	NC_001320	CGATCCACGGAAAGAAAAGTAAGTTGTTTTGGCGAACATCAAAGAAAAAACTTGCTCTTC
	KT161956	CGATACAAGGAAAGAAAAGTGCGTTGTTTTGGCGAACATCAAAGAAAAAACTTGCTCTTC
	KM881643	CGATCCACGGAAAGAAAAGTAAGTTGTTTTGGCGAACATCAAAGAAAAAACTTGCTCTTC
	KM881641	CGATCCACGGAAAGAAAAGTAAGTTGTTTTGGCGAACATCAAAGAAAAAACTTGCTCTTC
	KM881640	CGATCCACGGAAAGAAAAGTAAGTTGTTTTGGCGAACATCAAAGAAAAAACTTGCTCTTC
	KM881634	CGATCCACGGAAAGAAAAGTAAGTTGTTTTGGCGAACATCAAAGAAAAAACTTGCTCTTC
	KM103375	CGATCCACGGAAAGAAAAGTAAGTTGTTTTGGCGAACATCAAAGAAAAAACTTGCTCTTC
	KJ870999	CGATACAAGGAAAGAAAAGTGCGTTGTTTTGGCGAACATCAAAGAAAAAACTTGCTCTTC
	KJ830774	CGATCCACGGAAAGAAAAGTAAGTTGTTTTGGCGAACATCAAAGAAAAAACTTGCTCTTC
	JN861109	CGATCCACGGAAAGAAAAGTAAGTTGTTTTGGCGAACATCAAAGAAAAAACTTGCTCTTC
	JN005831	CGATCCACGGAAAGAAAAGTAAGTTGTTTTGGCGAACATCAAAGAAAAAACTTGCTCTTC

	Oryza_minuta	TTCCGTAAAAAATTCTTCTAAAAATACCGAACCCAACCATTGCATAAAAGCTCGTACCGT
	NC_017835	TTCCGTAAAAAATTCTTCTAAAAATACCGAACCCAACCATTGCATAAAAGCTCGTACCGT
	NC_005973	TTCCGTAAAAAATTCTTCTAAAAATACCGAACCCAACCATTGCATAAAAGCTCGTACCGT
	NC_001320	TTCCGTAAAAAATTCTTCTAAAAATACCGAACCCAACCATTGCATAAAAGCTCGTACCGT
	KT161956	TTCCGTAAAAAATTCTTCTAAAAATACCGAACCCAACCGTTGCATAAAAGCTCGTACCGT
	KM881643	TTCCGTAAAAAATTCTTCTAAAAATACCGAACCCAACCATTGCATAAAAGCTCGTACCGT
	KM881641	TTCCGTAAAAAATTCTTCTAAAAATACCGAACCCAACCATTGCATAAAAGCTCGTACCGT
	KM881640	TTCCGTAAAAAATTCTTCTAAAAATACCGAACCCAACCATTGCATAAAAGCTCGTACCGT
	KM881634	TTCCGTAAAAAATTCTTCTAAAAATACCGAACCCAACCATTGCATAAAAGCTCGTACCGT
	KM103375	TTCCGTAAAAAATTCTTCTAAAAATACCGAACCCAACCATTGCATAAAAGCTCGTACCGT
	KJ870999	TTCCGTAAAAAATTCTTCTAAAAATACCGAACCCAACTGTTGCATAAAAGCTCGTACCGT
	KJ830774	TTCCGTAAAAAATTCTTCTAAAAATACCGAACCCAACCATTGCATAAAAGCTCGTACCGT
	JN861109	TTCCGTAAAAAATTCTTCTAAAAATACCGAACCCAACCATTGCATAAAAGCTCGTACCGT
	JN005831	TTCCGTAAAAAATTCTTCTAAAAATACCGAACCCAACCATTGCATAAAAGCTCGTACCGT

	Oryza_minuta	GCTTTTATGTTTACGAGCTAAAGTTCTAGCGCATGAAAGTCGAAGTATATACTTTAGTCG
	NC_017835	GCTTTTATGTTTACGAGCTAAAGTTCTAGCGCATGAAAGTCGAAGTATATACTTTAGTCG
	NC_005973	GCTTTTATGTTTACGAGCTAAAGTTCTAGCGCATGAAAGTCGAAGTATATACTTTAGTCG
	NC_001320	GCTTTTATGTTTACGAGCTAAAGTTCTAGCGCATGAAAGTCGAAGTATATACTTTAGTCG
	KT161956	GCTTTTATGTTTACGAGCTAAAGTTCTAGCGCACGAAAGTCGAAGTATATACTTTAGTCG
	KM881643	GCTTTTATGTTTACGAGCTAAAGTTCTAGCGCATGAAAGTCGAAGTATATACTTTAGTCG
	KM881641	GCTTTTATGTTTACGAGCTAAAGTTCTAGCGCATGAAAGTCGAAGTATATACTTTAGTCG
	KM881640	GCTTTTATGTTTACGAGCTAAAGTTCTAGCGCATGAAAGTCGAAGTATATACTTTAGTCG
	KM881634	GCTTTTATGTTTACGAGCTAAAGTTCTAGCGCATGAAAGTCGAAGTATATACTTTAGTCG
	KM103375	GCTTTTATGTTTACGAGCTAAAGTTCTAGCGCATGAAAGTCGAAGTATATACTTTAGTCG
	KJ870999	GCTTTTATGTTTACGAGCTAAAGTTCTAGCGCACGAAAGTCGAAGTATATATTTTAGTCG
	KJ830774	GCTTTTATGTTTACGAGCTAAAGTTCTAGCGCATGAAAGTCGAAGTATATACTTTAGTCG
	JN861109	GCTTTTATGTTTACGAGCTAAAGTTCTAGCGCATGAAAGTCGAAGTATATACTTTAGTCG
	JN005831	GCTTTTATGTTTACGAGCTAAAGTTCTAGCGCATGAAAGTCGAAGTATATACTTTAGTCG

	Oryza_minuta	ATACAAAGTCTTCTTTTTTGAAGATCCACTGTGATAATGAAAAAGATTTCTACATATCCG
	NC_017835	ATACAAAGTCTTCTTTTTTGAAGATCCACTGTGATAATGAAAAAGATTTCTACATATCCG
	NC_005973	ATACAAAGTCTTCTTTTTTGAAGATCCACTGTGATAATGAAAAAGATTTCTACATATCCG
	NC_001320	ATACAAAGTCTTCTTTTTTGAAGATCCACTGTGATAATGAAAAAGATTTCTACATATCCG
	KT161956	ATACAAAGTCCGCTTTTTTGAAGATCCACTGTGATAATGAAAAAGATTTCTACATATCCG
	KM881643	ATACAAAGTCTTCTTTTTTGAAGATCCACTGTGATAATGAAAAAGATTTCTACATATCCG
	KM881641	ATACAAAGTCTTCTTTTTTGAAGATCCACTGTGATAATGAAAAAGATTTCTACATATCCG
	KM881640	ATACAAAGTCTTCTTTTTTGAAGATCCACTGTGATAATGAAAAAGATTTCTACATATCCG
	KM881634	ATACAAAGTCTTCTTTTTTGAAGATCCACTGTGATAATGAAAAAGATTTCTACATATCCG
	KM103375	ATACAAAGTCTTCTTTTTTGAAGATCCACTGTGATAATGAAAAAGATTTCTACATATCCG
	KJ870999	ATACAAAGTCCGCTTTTTTGAAGATCCACTGTGATAATGAAAAAGATTTCTACATATCCG
	KJ830774	ATACAAAGTCTTCTTTTTTGAAGATCCACTGTGATAATGAAAAAGATTTCTACATATCCG
	JN861109	ATACAAAGTCTTCTTTTTTGAAGATCCACTGTGATAATGAAAAAGATTTCTACATATCCG
	JN005831	ATACAAAGTCTTCTTTTTTGAAGATCCACTGTGATAATGAAAAAGATTTCTACATATCCG

	Oryza_minuta	ACCAAACCGATCAAGAATATCCCAATCTGATAAATCGGCCCAAATTGGTTTACTAATAGG
	NC_017835	ACCAAACCGATCAAGAATATCCCAATCCGATAAATCGGTCCAAATTGGTTTACTAATAGG
	NC_005973	ACCAAACCGATCAAGAATATCCCAATCCGATAAATCGGTCCAAATTGGTTTACTAATAGG
	NC_001320	ACCAAACCGATCAAGAATATCCCAATCCGATAAATCGGTCCAAATTGGTTTACTAATAGG
	KT161956	ACCAAACCGATCAAGAATATCCCAATCTGATAAATCGGTCCAAATTGGTTTACTAATAGG
	KM881643	ACCAAACCGATCAAGAATATCCCAATCTGATAAATCGGTCCAAATAGGTTTACTAATAGG
	KM881641	ACCAAACCGATCAAGAATATCCCAATCCGATAAATCGGTCCAAATTGGTTTACTAATAGG
	KM881640	ACCAAACCGATCAAGAATATCCCAATCCGATAAATCGGTCCAAATTGGTTTACTAATAGG
	KM881634	ACCAAACCGATCAAGAATATCCCAATCCGATAAATCGGTCCAAATTGGTTTACTAATAGG
	KM103375	ACCAAACCGATCAAGAATATCCCAATCTGATAAATCGGCCCAAATTGGTTTACTAATAGG
	KJ870999	ACCAAACCGATCAAGAATATCCCAATCTGATAAATCGGTCCAAATTGGTTTACTAATAGG
	KJ830774	ACCAAACCGATCAAGAATATCCCAATCTGATAAATCGGTCCAAATTGGTTTACTAATAGG
	JN861109	ACCAAACCGATCAAGAATATCCCAATCCGATAAATCGGTCCAAATTGGTTTACTAATAGG
	JN005831	ACCAAACCGATCAAGAATATCCCAATCCGATAAATCGGTCCAAATTGGTTTACTAATAGG

	Oryza_minuta	ATGCCCCGATCCAGTACAAAATTGGGCTTTTGCTAAAGATCCAATGAGAGGAGTAACAGG
	NC_017835	ATGCCCCGATCCAGTACAAAATTGGGCTTTTGCTAAAGATCCAATGAGAGGAGTAACAGG
	NC_005973	ATGCCCCGATCCAGTACAAAATTGGGCTTTTGCTAAAGATCCAATGAGAGGAGTAACAGG
	NC_001320	ATGCCCCGATCCAGTACAAAATTGGGCTTTTGCTAAAGATCCAATGAGAGGAGTAACAGG
	KT161956	ATGCCCCGATCCAGTACAAAATTGGGCTTTTGCTAAGGATCCAATGAGGGGAGTAGCAGG
	KM881643	ATGCCCCGATCCAGTACAAAATTGGGCTTTTGCTAAAGATCCAATGAGGGGAGTAACAGG
	KM881641	ATGCCCCGATCCAGTACAAAATTGGGCTTTTGCTAAAGATCCAATGAGAGGAGTAACAGG
	KM881640	ATGCCCCGATCCAGTACAAAATTGGGCTTTTGCTAAAGATCCAATGAGAGGAGTAACAGG
	KM881634	ATGCCCCGATCCAGTACAAAATTGGGCTTTTGCTAAAGATCCAATGAGAGGAGTAACAGG
	KM103375	ATGCCCCGATCCAGTACAAAATTGGGCTTTTGCTAAAGATCCAATGAGAGGAGTAACAGG
	KJ870999	ATGCCCCGATCCAGTACAAAATTGGGCTTTTGCTAAGGATCCAATGAGGGGAGTAGCAGG
	KJ830774	ATGCCCCGATACAGTACAAAATTGGGCTTTTGCTAAAGATCCGATGAGGGGAGTAGTAGG
	JN861109	ATGCCCCGATCCAGTACAAAATTGGGCTTTTGCTAAAGATCCAATGAGAGGAGTAACAGG
	JN005831	ATGCCCCGATCCAGTACAAAATTGGGCTTTTGCTAAAGATCCAATGAGAGGAGTAACAGG

	Oryza_minuta	GACTTTGGTATCGAATTTTTTCATTTGAGTATCTATTAGAAATGAATTCTCTAGCATTTG
	NC_017835	GACTTTGGTATCGAATTTTTTCATTTGAGTATCTATTAGAAATGAATTCTCCAGCATTTG
	NC_005973	GACTTTGGTATCGAATTTTTTCATTTGAGTATCTATTAGAAATGAATTCTCCAGCATTTG
	NC_001320	GACTTTGGTATCGAATTTTTTCATTTGAGTATCTATTAGAAATGAATTCTCCAGCATTTG
	KT161956	GACTGTGGTTTCGAATTTTTGCATTCGAGTATCTATTAGAAATGAATGCTCCAGCATTTG
	KM881643	GACTTTGGTATCGAATTTTTTCATTTGAGTATCTATTAGAAATGAATTCTCCAGCATTTG
	KM881641	GACTTTGGTATCGAATTTTTTCATTTGAGTATCTATTAGAAATGAATTCTCCAGCATTTG
	KM881640	GACTTTGGTATCGAATTTTTTCATTTGAGTATCTATTAGAAATGAATTCTCCAGCATTTG
	KM881634	GACTTTGGTATCGAATTTTTTCATTTGAGTATCTATTAGAAATGAATTCTCCAGCATTTG
	KM103375	GACTTTGGTATCGAATTTTTTCATTTGAGTATCTATTAGAAATGAATTCTCTAACATTTG
	KJ870999	GACTGTGGTTTCGAATTTTTGCATTCGAGTATCTATTAGAAATGAATGCTCCAGCATTTG
	KJ830774	GACTTTGGTATCGAATTTTTTCATTTGAGTATCTATTAGAAATGAATTCTCCAGCATTTG
	JN861109	GACTTTGGTATCGAATTTTTTCATTTGAGTATCTATTAGAAATGAATTCTCCAGCATTTG
	JN005831	GACTTTGGTATCGAATTTTTTCATTTGAGTATCTATTAGAAATGAATTCTCCAGCATTTG

	Oryza_minuta	ATTCCTTACTAACAAAGAATTTATTGGTACACTTGAAAAGTACCCCAGAAAATCGAAGCA
	NC_017835	ATTCCTTACTAACAAAGAATTTATTGGTACACTTGAAAAGTACCCCAGAAAATCGAAGCA
	NC_005973	ATTCCTTACTAACAAAGAATTTATTGGTACACTTGAAAAGTACCCCAGAAAATCGAAGCA
	NC_001320	ATTCCTTACTAACAAAGAATTTATTGGTACACTTGAAAAGTACCCCAGAAAATCGAAGCA
	KT161956	ATTCCTTACTAACAAAGTATTTTTTGGTACACTTGAAAAGTACCCCAGAAAATCGAAGCA
	KM881643	ATTCCTTACTAACAAAGAATTTATTGGTACACTTGAAAAGTACCCCAGAAAATCGAAGCA
	KM881641	ATTCCTTACTAACAAAGAATTTATTGGTACACTTGAAAAGTACCCCAGAAAATCGAAGCA
	KM881640	ATTCCTTACTAACAAAGAATTTATTGGTACACTTGAAAAGTACCCCAGAAAATCGAAGCA
	KM881634	ATTCCTTACTAACAAAGAATTTATTGGTACACTTGAAAAGTACCCCAGAAAATCGAAGCA
	KM103375	ATTCCTTACTAACAAAGAATTTATTGGTACACTTGAAAAGTACCCCAGAAAATCGAAGCA
	KJ870999	ATTCCTTACTAACAAAGTCTTTTTTGGTACACTTGAAAAGTACCCCAGAAAATCGAAGCA
	KJ830774	ATTCCTTACTAACAAAGAATTTATTGGTACACTTGAAAAGTACCCCAGAAAATCGAAGCA
	JN861109	ATTCCTTACTAACAAAGAATTTATTGGTACACTTGAAAAGTACCCCAGAAAATCGAAGCA
	JN005831	ATTCCTTACTAACAAAGAATTTATTGGTACACTTGAAAAGTACCCCAGAAAATCGAAGCA

	Oryza_minuta	AGAATTTGCTAATTGGTTTAGATGGATCCTTTGTGGTTGAGTCCAAAAAGAGAAAGAATA
	NC_017835	AGAGTTTTCTAATTGGTTTAGATGGATCCTTTGCGGTTGAGTCCAAAAAGAGAAAGAATA
	NC_005973	AGAGTTTTCTAATTGGTTTAGATGGATCCTTTGCGGTTGAGTCCAAAAAGAGAAAGAATA
	NC_001320	AGAGTTTTCTAATTGGTTTAGATGGATCCTTTGCGGTTGAGTCCAAAAAGAGAAAGAATA
	KT161956	AGAGTTTGCTAATTGGTTTAGATGGATCCTTCGCGGTTGAGTCCAAAAAAAGAAAGAATA
	KM881643	AGAGTTTGCTAATTGGTTTAGATGGATCCTTTGCGGTTGAGTCCAAAAAGAGAAAGAATA
	KM881641	AGAGTTTGCTAATTGGTTTAGATGGATCCTTTGCGGTTGAGTCCAAAAAGAGAAAGAATA
	KM881640	AGAGTTTGCTAATTGGTTTAGATGGATCCTTTGCGGTTGAGTCCAAAAAGAGAAAGAATA
	KM881634	AGAGTTTTCTAATTGGTTTAGATGGATCCTTTGCGGTTGAGTCCAAAAAGAGAAAGAATA
	KM103375	AGAATTTGCTAATTGGTTTAGATGGATCCTTTGTGGTTGAGTCCAAAAAGAGAAAGAATA
	KJ870999	AGAGTTTGCTAATTGGTTTAGATGGATCCTTCGCGGTTGAGTCCAAAAAAAGAAAGAATA
	KJ830774	AGAGTTTGCTAATTGGTTTAGATGGATTCTTTGCGGTTGAGTCCAAAAAGAGAAAGAATA
	JN861109	AGAGTTTTCTAATTGGTTTAGATGGATCCTTTGCGGTTGAGTCCAAAAAGAGAAAGAATA
	JN005831	AGAGTTTGCTAATTGGTTTAGATGGATCCTTTGCGGTTGAGTCCAAAAAGAGAAAGAATA

	Oryza_minuta	TTGCCACAAACGGACAAGGTAACATTTCCATTTCTTCTTCAAAAGAAGAGTTCCTTTTGA
	NC_017835	TTGCCACAAACGGACAAGGTAACATTTCCATTTCTTCTTCAAAAGAAAAGTTCCTTTTGA
	NC_005973	TTGCCACAAACGGACAAGGTAACATTTCCATTTCTTCTTCAAAAGAAGAGTTCCTTTTGA
	NC_001320	TTGCCACAAACGGACAAGGTAACATTTCCATTTCTTCTTCAAAAGAAGAGTTCCTTTTGA
	KT161956	TTGCCACAAATGGACAAGGTAACATTTCCATTTCTTTTGAAAAAGAAGAGTTCCTTTTGA
	KM881643	TTGCCACAAACGGACAAGGTAACATTTCCATTTCTTCTTCAAAAGAAGAGTTCCTTTTGA
	KM881641	TTGCCACAAACGGACAAGGTAACATTTCCATTTCTTCTTCAAAAGAAGAGTTCCTTTTGA
	KM881640	TTGCCACAAACGGACAAGGTAACATTTCCATTTCTTCTTCAAAAGAAGAGTTCCTTTTGA
	KM881634	TTGCCACAAACGGACAAGGTAACATTTCCATTTCTTCTTCAAAAGAAGAGTTCCTTTTGA
	KM103375	TTGCCACAAACGGACAAGGTAACATTTCCATTTCTTCTTCAAAAGAAGAGTTCCTTTTGA
	KJ870999	TTGCCACAAATGGACAAGGTAACATTTCCATTTCTTTTTCAAAAGAAGAGTTCCTTTTGA
	KJ830774	TTGCCACAAACGGACAAGGTAACATTTCCATTTCTTCTTCAAAAGAGGAGTTCCTTTTGA
	JN861109	TTGCCACAAACGGACAAGGTAACATTTCCATTTCTTCTTCAAAAGAAGAGTTCCTTTTGA
	JN005831	TTGCCACAAACGGACAAGGTAACATTTCCATTTCTTCTTCAAAAGAAGAGTTCCTTTTGA

	Oryza_minuta	TGCAAGAATTGCCTTTCCTTGATATCGAACATAATGCATAAGGGGATCCATAACGAACCA
	NC_017835	TGCAAGAATTGCCTTTCCTTGATATCGAACATAATGCATAAGGGGATCCATAACGAACCA
	NC_005973	TGCAAGAATTGCCTTTCCTTGATATCGAACATAATGCATAAGGGGATCCATAACGAACCA
	NC_001320	TGCAAGAATTGCCTTTCCTTGATATCGAACATAATGCATAAGGGGATCCATAACGAACCA
	KT161956	TGCAAAAATTGCCTTTCCTTGATATCGAACATAATGCATAAGAAGATCCATAAAGAACCA
	KM881643	TGCAAGAATTGCCTTTCCTTGATATCGAACATAATGCATAAGGGGATCCATAACGAACCA
	KM881641	TGCAAGAATTGCCTTTCCTTGATATCGAACATAATGCATAAGGGGATCCATAACGAACCA
	KM881640	TGCAAGAATTGCCTTTCCTTGATATCGAACATAATGCATAAGGGGATCCATAACGAACCA
	KM881634	TGCAAGAATTGCCTTTCCTTGATATCGAACATAATGCATAAGGGGATCCATAACGAACCA
	KM103375	TGCAAGAATTGCCTTTCCTTGATATCGAACATAATGCATAAGGGGATCCATAACGAACCA
	KJ870999	TGCAAAAATTGCCTTTCCTTGATATCGAACATAATGCATAAGAAGATCCATAAAGAACCA
	KJ830774	TGCAAGAATTGCCTTTCCTTGATATCGAACATAATGCATAAGGGGATCCATAACGAACCA
	JN861109	TGCAAGAATTGCCTTTCCTTGATATCGAACATAATGCATAAGGGGATCCATAACGAACCA
	JN005831	TGCAAGAATTGCCTTTCCTTGATATCGAACATAATGCATAAGGGGATCCATAACGAACCA

	Oryza_minuta	TA------TGGTTTTCCGAAAAAAAGCAGGGTACATTAACCCAAAATGTTCCATCTTCCT
	NC_017835	TA------TGGTTTTCCGAAAAAAAGCAGGGTACATTAACCCAAAATGTTCCATCTTCCT
	NC_005973	TA------TGGTTTTCCGAAAAAAAGCAGGGTACATTAACCCAAAATGTTCCATCTTCCT
	NC_001320	TA------TGGTTTTCCGAAAAAAAGCAGGGTACATTAACCCAAAATGTTCCATCTTCCT
	KT161956	TACGGTTTTGGTTTTCCGAAAAAAAGCAGGGTACATTACCCCAAAAAGCTCCATCTTCCT
	KM881643	TA------TGGTTTTCCGAAAAAAAGCAGGGTACATTACCCCAAAATGTTCCATCTTCCT
	KM881641	TA------TGGTTTTCCGAAAAAAAGCAGGGTACATTAACCCAAAATGTTCCATCTTCCT
	KM881640	TA------TGGTTTTCCGAAAAAAAGCAGGGTACATTAACCCAAAATGTTCCATCTTCCT
	KM881634	TA------TGGTTTTCCGAAAAAAAGCAGGGTACATTAACCCAAAATGTTCCATCTTCCT
	KM103375	TA------TGGTTTTCCGAAAAAAAGCAGGGTACATTAACCCAAAATGTTCCATCTTCCT
	KJ870999	TACAGTTTTGGTTTTCCGAAAAAAAGCAGAGTACATTACCCCAAAAAGCTCCATCTTCCT
	KJ830774	TA------TGGTTTTCCGAAAAAAACCAGGGTACATTACCCCAAAATGTTCCATCTTCCT
	JN861109	TA------TGGTTTTCCGAAAAAAAGCAGGGTACATTAACCCAAAATGTTCCATCTTCCT
	JN005831	TA------TGGTTTTCCGAAAAAAAGCAGGGTACATTAACCCAAAATGTTCCATCTTCCT

	Oryza_minuta	AGAAAAGTGGATTCGTTCCAGAAAGGTTCCGGAAGAAGTTAATCGTAAGCAAGAAGATTG
	NC_017835	AGAAAAGATGATTCGTTCCAGAAAGGTTCCGGAAGAAGTTAATCGCAAGCAAGAAGATTG
	NC_005973	AGAAAAGATGATTCGTTCCAGAAAGGTTCCGGAAGAAGTTAATCGCAAGCAAGAAGATTG
	NC_001320	AGAAAAGATGATTCGTTCCAGAAAGGTTCCGGAAGAAGTTAATCGCAAGCAAGAAGATTG
	KT161956	AGAAAAGAGGATTCGTTCCAGAAAGGTTCCGGAAGAAGTTAATCGTAAGCAAGAAGATTG
	KM881643	AGAAAAGTGGATTCGTTCCAGAAAGGTTCCGGAAGAAGTTAATCGTAAGCAAGAAGATTG
	KM881641	AGAAAAGATGATTCGTTCCAGAAAGGTTCCGGAAGAAGTTAATCGCAAGCAAGAAGATTG
	KM881640	AGAAAAGATGATTCGTTCCAGAAAGGTTCCGGAAGAAGTTAATCGCAAGCAAGAAGATTG
	KM881634	AGAAAAGATGATTCGTTCCAGAAAGGTTCCGGAAGAAGTTAATCGCAAGCAAGAAGATTG
	KM103375	AGAAAAGTGGATTCGTTCCAGAAAGGTTCCGGAAGAAGTTAATCGTAAGCAAGAAGATTG
	KJ870999	AGAAAAGAGGATTCGTTCCAGAAAGGTTCCGGAAGAAGTTAATCGTAAGCAAGAAGATTG
	KJ830774	AGAAAAGTGGATTCGTTCCAGAAAGGTTCCGGAAGAAGTTAATCGTAAGCAAGAAGATTG
	JN861109	AGAAAAGATGATTCGTTCCAGAAAGGTTCCGGAAGAAGTTAATCGCAAGCAAGAAGATTG
	JN005831	AGAAAAGATGATTCGTTCCAGAAAGGTTCCGGAAGAAGTTAATCGCAAGCAAGAAGATTG

	Oryza_minuta	TTTACGAAGAAACAACAAGAAAAATTCATATTCTGATACATAAGAGTTATATAGGAATCG
	NC_017835	TTTACGAAGAAACAACAAGAAAAATTCATATTCTGATACATAAGAGTTATATAGGAACCG
	NC_005973	TTTACGAAGAAACAACAAGAAAAATTCATATTCTGATACATAAGAGTTATATAGGAACCG
	NC_001320	TTTACGAAGAAACAACAAGAAAAATTCATATTCTGATACATAAGAGTTATATAGGAACCG
	KT161956	TTTACGAAGAAACAACAAGAAAAATTCATATTCTGATACATAAGAGTTATATAGGAATCG
	KM881643	TTTACGAAGAAACAACAAGAAAAATTCATATTCTGATACATAAGAGTTATATAGGAATCG
	KM881641	TTTACGAAGAAACAACAAGAAAAATTCATATTCTGATACATAAGAGTTATATAGGAACCG
	KM881640	TTTACGAAGAAACAACAAGAAAAATTCATATTCTGATACATAAGAGTTATATAGGAACCG
	KM881634	TTTACGAAGAAACAACAAGAAAAATTCATATTCTGATACATAAGAGTTATATAGGAACCG
	KM103375	TTTACGAAGAAACAACAAGAAAAATTCATATTCTGATACATAAGAGTTATATAGGAATCG
	KJ870999	TTTACGAAGAAACAACAAGAAAAATTCATATTCTGATACATAAGAGTTATATAGGAAGCG
	KJ830774	TTTACGAAGAAACAACAAGAAAAATTCATATTCTGATACATAAGAGTTATATAGGAATCG
	JN861109	TTTACGAAGAAACAACAAGAAAAATTCATATTCTGATACATAAGAGTTATATAGGAACCG
	JN005831	TTTACGAAGAAACAACAAGAAAAATTCATATTCTGATACATAAGAGTTATATAGGAACCG

	Oryza_minuta	AAATAGTCTTTTATTTTCTTTTTTCAAAATAAAAATGGATTTCATTGAAGTAATAAAACT
	NC_017835	AAATAGTCTTTTATTTTCTTTTTTCAAAATAAAAATGGATTTCATTGAAGTAATAAAACT
	NC_005973	AAATAGTCTTTTATTTTCTTTTTTCAAAATAAAAATGGATTTCATTGAAGTAATAAAACT
	NC_001320	AAATAGTCTTTTATTTTCTTTTTTCAAAATAAAAATGGATTTCATTGAAGTAATAAAACT
	KT161956	AAATAGTCTTTTATTTTCTTTTTTCAAAAGAAAAATGGATTTCATTGAAGTAATAAAACT
	KM881643	AAATAGTCTTTTATTTTCTTTTTTCAAAATAAAAATGGATTTCATTGAAGTAATAAAACT
	KM881641	AAATAGTCTTTTATTTTCTTTTTTCAAAATAAAAATGGATTTCATTGAAGTAATAAAACT
	KM881640	AAATAGTCTTTTATTTTCTTTTTTCAAAATAAAAATGGATTTCATTGAAGTAATAAAACT
	KM881634	AAATAGTCTTTTATTTTCTTTTTTCAAAATAAAAATGGATTTCATTGAAGTAATAAAACT
	KM103375	AAATAGTCTTTTATTTTCTTTTTTCAAAATAAAAATGGATTTCATTGAAGTAATAAAACT
	KJ870999	AAATAGTCTTTTATTTGCTTTTTTCAAAAGAAAAATGGATTTCATTGAAGTAATAAAACT
	KJ830774	AAATAGTCTTTTATTTTCTTTTTTCAAAATAAAAATGGATTTCATTGAAGTAATAAAACT
	JN861109	AAATAGTCTTTTATTTTCTTTTTTCAAAATAAAAATGGATTTCATTGAAGTAATAAAACT
	JN005831	AAATAGTCTTTTATTTTCTTTTTTCAAAATAAAAATGGATTTCATTGAAGTAATAAAACT

	Oryza_minuta	ATTCCAATTCGAGTAGTAGTTGAGAAAGAATCGCAATAAATGCAAGGATGGAACATCTTG
	NC_017835	ATTCCAATTCGAGTAGTAGTTGAGAAAGAATCGCAATAAATGCAAGGATGGAACATCTTG
	NC_005973	ATTCCAATTCGAGTAGTAGTTGAGAAAGAATCGCAATAAATGCAAGGATGGAACATCTTG
	NC_001320	ATTCCAATTCGAGTAGTAGTTGAGAAAGAATCGCAATAAATGCAAGGATGGAACATCTTG
	KT161956	ATTCCAATTCGAATAGTAGTTGAGAAAGAATCGCAATAAATGCAAAGATGGAACATCTTG
	KM881643	ATTCCAATTCGAGTAGTAGTTGAGAAAGAATCGCAATAAATGCAAGGATGGAACATCTTG
	KM881641	ATTCCAATTCGAGTAGTAGTTGAGAAAGAATCGCAATAAATGCAAGGATGGAACATCTTG
	KM881640	ATTCCAATTCGAGTAGTAGTTGAGAAAGAATCGCAATAAATGCAAGGATGGAACATCTTG
	KM881634	ATTCCAATTCGAGTAGTAGTTGAGAAAGAATCGCAATAAATGCAAGGATGGAACATCTTG
	KM103375	ATTCCAATTCGAGTAGTAGTTGAGAAAGAATCGCAATAAATGCAAGGATGGAACATCTTG
	KJ870999	ATTCCAATTCGAATAGTAGTTGAGAAAGAAGCGCAATAAATGCAAAGATGGAACATCTTG
	KJ830774	ATTCCAATTCGAGTAGTAGTTGAGAAAGAATCGCAATAAATGCAAAGATGGAACATCTTG
	JN861109	ATTCCAATTCGAGTAGTAGTTGAGAAAGAATCGCAATAAATGCAAGGATGGAACATCTTG
	JN005831	ATTCCAATTCGAGTAGTAGTTGAGAAAGAATCGCAATAAATGCAAGGATGGAACATCTTG

	Oryza_minuta	GATCCGGTATTGAAGGAGTTGAAGCAAGATATCCAAATGGATAGGATAGGGTATTTCTAT
	NC_017835	GATCCGGTATTGAAGGAGTTGAAGCAAGATATCCAAATGGATAGGATAGGGTATTTCTAT
	NC_005973	GATCCGGTATTGAAGGAGTTGAAGCAAGATATCCAAATGGATAGGATAGGGTATTTCTAT
	NC_001320	GATCCGGTATTGAAGGAGTTGAAGCAAGATATCCAAATGGATAGGATAGGGTATTTCTAT
	KT161956	GATTCGGTATTGAAGGAGTTGAAGCAAGATATCCAAATGGATAGGATAGGGTATTTCTAT
	KM881643	GATCCGGTATTGAAGGAGTTGAAGCAAGATATCCAAATGGATAGGATAGGGTATTTCTAT
	KM881641	GATCCGGTATTGAAGGAGTTGAAGCAAGATATCCAAATGGATAGGATAGGGTATTTCTAT
	KM881640	GATCCGGTATTGAAGGAGTTGAAGCAAGATATCCAAATGGATAGGATAGGGTATTTCTAT
	KM881634	GATCCGGTATTGAAGGAGTTGAAGCAAGATATCCAAATGGATAGGATAGGGTATTTCTAT
	KM103375	GATCCGGTATTGAAGGAGTTGAAGCAAGATATCCAAATGGATAGGATAGGGTATTTCTAT
	KJ870999	GATTCGATATTGAAGGAGTTGAAGCAAGATATCCAAATGGATAGGATAGGGTATTTCTAT
	KJ830774	GATCCGGTATTGAAGGAGTTGAAGCAAGATATCCAAATGGATAGGATAGGGTATTTCTAT
	JN861109	GATCCGGTATTGAAGGAGTTGAAGCAAGATATCCAAATGGATAGGATAGGGTATTTCTAT
	JN005831	GATCCGGTATTGAAGGAGTTGAAGCAAGATATCCAAATGGATAGGATAGGGTATTTCTAT

	Oryza_minuta	ATGTGCTAGATAATGTAAGTGCAAAAATTTGTCTTCTAAAAAAGGAAATATTGAATGAAT
	NC_017835	ATGTGCTAGATAATGTAAGTGCAAAAATTTGTCTTCTAAAAAAGGAAATATTGAATGAAT
	NC_005973	ATGTGCTAGATAATGTAAGTGCAAAAATTTGTCTTCTAAAAAAGGAAATATTGAATGAAT
	NC_001320	ATGTGCTAGATAATGTAAGTGCAAAAATTTGTCTTCTAAAAAAGGAAATATTGAATGAAT
	KT161956	ATGTGATAGATAATGTAAATGCAAAAATTTGTCTTCTAAAAAAGGAAATATTGAATGAAT
	KM881643	ATGTGCTAGATAATGTAAGTGCAAAAATTTGTCTTCTAAAAAAGGAAATATTGAATGAAT
	KM881641	ATGTGCTAGATAATGTAAGTGCAAAAATTTGTCTTCTAAAAAAGGAAATATTGAATGAAT
	KM881640	ATGTGCTAGATAATGTAAGTGCAAAAATTTGTCTTCTAAAAAAGGAAATATTGAATGAAT
	KM881634	ATGTGCTAGATAATGTAAGTGCAAAAATTTGTCTTCTAAAAAAGGAAATATTGAATGAAT
	KM103375	ATGTGCTAGATAATGTAAGTGCAAAAATTTGTCTTCTAAAAAAGGAAATATTGAATGAAT
	KJ870999	ATGTGATAGATAATGTAAATGCAAAAATTTGTCTTCTAAAAAAGGAAATATTGAATGAAT
	KJ830774	ATGTGCTAGATAATGTAAATGCAAAAATTTGTCTTCTAAAAAAGGAAATATTGAATGAAT
	JN861109	ATGTGCTAGATAATGTAAGTGCAAAAATTTGTCTTCTAAAAAAGGAAATATTGAATGAAT
	JN005831	ATGTGCTAGATAATGTAAGTGCAAAAATTTGTCTTCTAAAAAAGGAAATATTGAATGAAT

	Oryza_minuta	AGATCGTAAATTCTGAAACTTTGGTATTTCTTTTTCTTCCGGACAAGACTGTTCTCGTAG
	NC_017835	AGATCGTAAATTCTGAAACTTTGGTATTTCTTTTTCTTCCGGACAAGACTGTTCTCGTAG
	NC_005973	AGATCGTAAATTCTGAAACTTTGGTATTTCTTTTTCTTCCGGACAAGACTGTTCTCGTAG
	NC_001320	AGATCGTAAATTCTGAAACTTTGGTATTTCTTTTTCTTCCGGACAAGACTGTTCTCGTAG
	KT161956	AGATCGTAAATTCTGAAACTTTGGTATTTCTTTTTCTTCCGGACAAGAAAGTTCTCGTAG
	KM881643	AGATCGTAAATTCTGAAACTTTGGTATTTCTTTTTCTTCCGGACAAGACAGTTCTCGTAG
	KM881641	AGATCGTAAATTCTGAAACTTTGGTATTTCTTTTTCTTCCGGACAAGACTGTTCTCGTAG
	KM881640	AGATCGTAAATTCTGAAACTTTGGTATTTCTTTTTCTTCCGGACAAGACTGTTCTCGTAG
	KM881634	AGATCGTAAATTCTGAAACTTTGGTATTTCTTTTTCTTCCGGACAAGACTGTTCTCGTAG
	KM103375	AGATCGTAAATTCTGAAACTTTGGTATTTCTTTTTCTTCCGGACAAGACTGTTCTCGTAG
	KJ870999	AGATCGTAAATTCTGAAACTTTGGTATTTCTTTTTCTTCTGGACAAGAAAGCTCTCGTAG
	KJ830774	AGATCGTAAATTCTGAAACTTTGGTATTTCTTTTTCTTCCGGACAAGACTGTTCTCGTAG
	JN861109	AGATCGTAAATTCTGAAACTTTGGTATTTCTTTTTCTTCCGGACAAGACTGTTCTCGTAG
	JN005831	AGATCGTAAATTCTGAAACTTTGGTATTTCTTTTTCTTCCGGACAAGACTGTTCTCGTAG

	Oryza_minuta	CGAGAATGGGATTTCTACAACGATCGCAAACCCCTCAGATAGAATCTGAGAATAAAACTC
	NC_017835	CGAGAATGGGATTTCTAGAACGATCGCAAACCCCTCAGATAGAATCTGAGAATAAAACTC
	NC_005973	CGAGAATGGGATTTCTACAACGATCGCAAACCCCTCAGATAGAATCTGAGAATAAAACTC
	NC_001320	CGAGAATGGGATTTCTACAACGATCGCAAACCCCTCAGATAGAATCTGAGAATAAAACTC
	KT161956	CGAGAATGGGATTTCTACAACGATCGCAAACCCCTCAGCTAGAATCTGAGAATAAAACTC
	KM881643	CGAGAATGGGATTTCTACAACGATCGCAAACCCCTCAGATAGAATCTGAGAATAAAACTC
	KM881641	CGAGAATGGGATTTCTACAACGATCGCAAACCCCTCAGATAGAATCTGAGAATAAAACTC
	KM881640	CGAGAATGGGATTTCTACAACGATCGCAAACCCCTCAGATAGAATCTGAGAATAAAACTC
	KM881634	CGAGAATGGGATTTCTACAACGATCGCAACCCCCTCAGATAGAATCTGAGAATAAAACTC
	KM103375	CGAGAATGGGATTTCTACAACGATCGCAAACCCCTCAGATAGAATCTGAGAATAAAACTC
	KJ870999	CGAGAATGGGATTTCTACAACGATCGCAAACCCCTCAGCTAGAATCTGAGAATAAAACTC
	KJ830774	CGAGAATGGGATTTCTACAACGATCGCAAACCCCTCAGATAGAATCTGAGAATAAAACTC
	JN861109	CGAGAATGGGATTTCTACAACGATCGCAAACCCCTCAGATAGAATCTGAGAATAAAACTC
	JN005831	CGAGAATGGGATTTCTACAACGATCGCAAACCCCTCAGATAGAATCTGAGAATAAAACTC

	Oryza_minuta	AGAATAAAAATAATTGTTGTAATCCAATAATCGATCTTGGTTAGGATGATTAACCAAATT
	NC_017835	AGAATAAAAAAAATTGTTGTAATCCAATAATCGATCTTGGTTAGGATGATTAACCAAATT
	NC_005973	AGAATAAAAAAAATTGTTGTAATCCAATAATCGATCTTGGTTAGGATGATTAACCAAATT
	NC_001320	AGAATAAAAAAAATTGTTGTAATCCAATAATCGATCTTGGTTAGGATGATTAACCAAATT
	KT161956	AGAATAAAAATAATTGTTGTAATCCAAAAACCGATCTTGGCTAGGATGATTAACCAAATT
	KM881643	AGAATAAAAATAATTGTTGTAATCCAATAATCGATCTTGGTTAGGACGATTAACCAAATT
	KM881641	AGAATAAAAAAAATTGTTGTAATCCAATAATCGATCTTGGTTAGGATGATTAACCAAATT
	KM881640	AGAATAAAAAAAATTGTTGTAATCCAATAATCGATCTTGGTTAGGATGATTAACCAAATT
	KM881634	AGAATAAAAAAAATTGTTGTAATCCAATAATCGATCTTGGTTAGGATGATTAACCAAATT
	KM103375	AGAATAAAAATAATTGTTGTAATCCAATAATCGATCTTGGTTAGGATGATTAACCAAATT
	KJ870999	AGAATAAAAATAATTGTTGTAATCCAAAAACCGATCTTGGCTAGGATGATTAACCAAATT
	KJ830774	AGAATAAAAATAATTGTTGTAATCCAATAATCGATCTTGGTTAGGATGATTAACCAAATT
	JN861109	AGAATAAAAAAAATTGTTGTAATCCAATAATCGATCTTGGTTAGGATGATTAACCAAATT
	JN005831	AGAATAAAAAAAATTGTTGTAATCCAATAATCGATCTTGGTTAGGATGATTAACCAAATT

	Oryza_minuta	AATCCAAAAATTCTGCTGATACATTCGAATCATTAACCGTTTCACAAGTAGTGAACTAAA
	NC_017835	AATCCAAAAATTCTGCTGATACATTCGAATCATTAACCGTTTCACAAGTAGTGAACTAAA
	NC_005973	AATCCAAAAATTCTGCTGATACATTCGAATCATTAACCGTTTCACAAGTAGTGAACTAAA
	NC_001320	AATCCAAAAATTCTGCTGATACATTCGAATCATTAACCGTTTCACAAGTAGTGAACTAAA
	KT161956	AATCCTAAAATTCTGCTGATACATTTGAATAATTAACCGTTTCACAAGTAGTGAACTAAA
	KM881643	AATCCAAAAATTCTGCTGATACATTCGAATCATTAACCGTTTCACAAGTAGTGAACTAAA
	KM881641	AATCCAAAAATTCTGCTGATACATTCGAATCATTAACCGTTTCACAAGTAGTGAACTAAA
	KM881640	AATCCAAAAATTCTGCTGATACATTCGAATCATTAACCGTTTCACAAGTAGTGAACTAAA
	KM881634	AATCCAAAAATTCTGCTGATACATTCGAATCATTAACCGTTTCACAAGTAGTGAACTAAA
	KM103375	AATCCAAAAATTCTGCTGATACATTCGAATCATTAACCGTTTCACAAGTAGTGAACTAAA
	KJ870999	AATCCTAAAATTCTGCTGATACATTTGAATAATTAACCGTTTCACAAGTAGTGAACTAAA
	KJ830774	AATGCAAAAATTCTGCTGATACATTCGAATCATTAACCGTTTCACAAGTAGTGAACTAAA
	JN861109	AATCCAAAAATTCTGCTGATACATTCGAATCATTAACCGTTTCACAAGTAGTGAACTAAA
	JN005831	AATCCAAAAATTCTGCTGATACATTCGAATCATTAACCGTTTCACAAGTAGTGAACTAAA

	Oryza_minuta	TTTCTTGTTATTAGAACCCATAATTTCGACAAGTTCGGAACCATTTAATCCATAATCATG
	NC_017835	TTTCTTGTTATTAGAACCAATAATTTCGACAAGTTCGGAACCATTTAATCCATAATCATG
	NC_005973	TTTCTTGTTATTAGAACCAATAATTTCGACAAGTTCGGAACCATTTAATCCATAATCATG
	NC_001320	TTTCTTGTTATTAGAACCAATAATTTCGACAAGTTCGGAACCATTTAATCCATAATCATG
	KT161956	TTTCCTGTTATTAGGACCAACAATTTCGACAAGTTCGGAACCATTTAATCCATAATCATG
	KM881643	TTTCTTGTTATTAGAACCAAAAATTTCGACAAGTTCGGAACCATTTAATCCATAATCATG
	KM881641	TTTCTTGTTATTAGAACCAATAATTTCGACAAGTTCGGAACCATTTAATCCATAATCATG
	KM881640	TTTCTTGTTATTAGAACCAATAATTTCGACAAGTTCGGAACCATTTAATCCATAATCATG
	KM881634	TTTCTTGTTATTAGAACCAATAATTTCGACAAGTTCGGAACCATTTAATCCATAATCATG
	KM103375	TTTCTTGTTATTAGAACCCATAATTTCGACAAGTTCGGAACCATTTAATCCATAATCATG
	KJ870999	TTTCCTGTTATTAGGCCCAACAATTTGGGCAAGTTCGGAACCATTTAATCCATAATCATG
	KJ830774	TTTCTTGTTATTAGAACCAAAAATTTCGACAAGTTCGGAACCATTTAATCCATAATCATA
	JN861109	TTTCTTGTTATTAGAACCAATAATTTCGACAAGTTCGGAACCATTTAATCCATAATCATG
	JN005831	TTTCTTGTTATTAGAACCAAGAATTTCGACAAGTTCGGAACCATTTAATCCATAATCATG

	Oryza_minuta	GGCAAACACATAAATGTACTCCTGAAAGAGTAGTGGGTAGATGAAATATTGTCTAGGAAA
	NC_017835	GGCAAACACATAAATGTACTCCTGAAAGAGTAGTGGGTAGACGAAATATTGTCTAGGAAA
	NC_005973	GGCAAACACATAAATGTACTCCTGAAAGAGTAGTGGGTAGACGAAATATTGTCTAGGAAA
	NC_001320	GGCAAACACATAAATGTACTCCTGAAAGAGTAGTGGGTAGACGAAATATTGTCTAGGAAA
	KT161956	GGCAAACGCATAAATATACTCCTGAAAGAGTAGTGGGTAGACCCAATATTGTCTACGAAA
	KM881643	GGCAAACACATAAATGTACTCCTGAAAGAGTAGTGGGTAGACGAAATATTGTCCAGGAAA
	KM881641	GGCAAACACATAAATGTACTCCTGAAAGAGTAGTGGGTAGACGAAATATTGTCTAGGAAA
	KM881640	GGCAAACACATAAATGTACTCCTGAAAGAGTAGTGGGTAGACGAAATATTGTCTAGGAAA
	KM881634	GGCAAACACATAAATGTACTCCTGAAAGAGTAGTGGGTAGACGAAATATTGTCTAGGAAA
	KM103375	GGCAAACACATAAATGTACTCCTGAAAGAGTAGTGGGTAGATGAAATATTGTCTAGGAAA
	KJ870999	GGCAAACGCATAAATATACTCCTGAAAGAGTAGTGGGTAGACCCCATATTGTCTACGAAA
	KJ830774	GGCAAACACATAAATGTACTCCTGAAAGAGTAGTGGGTAGACGAAATATTGTCTAGGAAA
	JN861109	GGCAAACACATAAATGTACTCCTGAAAGAGTAGTGGGTAGACGAAATATTGTCTAGGAAA
	JN005831	GGCAAACACATAAATGTACTCCTGAAAGAGTAGTGGGTAGACGAAATATTGTCTAGGAAA

	Oryza_minuta	TTTAAGTTTTTCTGAATACCCCCCGAATTTTTCCATTTGTATTTCTACTTGAATCAGAGA
	NC_017835	TTTAAGTTTTTCTGAATAACCCTCGAATTTTTCCATTTGTATTTCTACTTGAATCAGAGA
	NC_005973	TTTAAGTTTTTCTGAATAACCCTCGAATTTTTCCATTTGTATTTCTACTTGAATCAGAGA
	NC_001320	TTTAAGTTTTTCTGAATAACCCTCGAATTTTTCCATTTGTATTTCTACTTGAATCAGAGA
	KT161956	TTTAAGTTTTTCTAAATACCCTTCGAATTTTTCCATTTGTATTTCTACTTGAATCAGAGA
	KM881643	TTTAAGTTTTTCTGAATACCCCTCGAATTTTTCCATTTGTATTTCTACTTGAATCAGAGA
	KM881641	TTTAAGTTTTTCTGAATAACCCTCGAATTTTTCCATTTGTATTTCTACTTGAATCAGAGA
	KM881640	TTTAAGTTTTTCTGAATAACCCTCGAATTTTTCCATTTGTATTTCTACTTGAATCAGAGA
	KM881634	TTTAAGTTTTTCTGAATAACCCTCGAATTTTTCCATTTGTATTTCTACTTGAATCAGAGA
	KM103375	TTTAAGTTTTTCTGAATACCCCCCGAATTTTTCCATTTGTATTTCTACTTGAATCAGAGA
	KJ870999	TTTAAGTTTTTCTAAATACCCTTCGAATTTTTCCATTTGTATTTCTACTTGAATCAGAGA
	KJ830774	TTTTAGTTTTTCTGAATACCCCTCGAATTTTTCCATTTGTATTTCTACTTGAATCAGAGA
	JN861109	TTTAAGTTTTTCTGAATAACCCTCGAATTTTTCCATTTGTATTTCTACTTGAATCAGAGA
	JN005831	TTTAAGTTTTTCTGAATAACCCTCGAATTTTTCCATTTGTATTTCTACTTGAATCAGAGA

	Oryza_minuta	GAGAGAAATATTTCTCGGTTTTTCAAATGGTGATACATAGTACAATATGGTCAGAACAGG
	NC_017835	GAGAGAAATATTTCTCGGTTTATCAAATGGTGATACATAGTACAATATGGTCAGAACAGG
	NC_005973	GAGAGAAATATTTCTCGGTTTATCAAATGGTGATACATAGTACAATATGGTCAGAACAGG
	NC_001320	GAGAGAAATATTTCTCGGTTTATCAAATGGTGATACATAGTACAATATGGTCAGAACAGG
	KT161956	GA-AGAAATATTTCTCGGTTTATCAAATGATGATACATAGTGCAATATGGTCAGAACAGG
	KM881643	GAGAGAAATATTTCTCGGTTTATCAAATGGTGATACATAGTACAATATGGTCAGAACAGG
	KM881641	GAGAGAAATATTTCTCGGTTTATCAAATGGTGATACATAGTACAATATGGTCAGAACAGG
	KM881640	GAGAGAAATATTTCTCGGTTTATCAAATGGTGATACATAGTACAATATGGTCAGAACAGG
	KM881634	GAGAGAAATATTTCTCGGTTTATCAAATGGTGATACATAGTACAATATGGTCAGAACAGG
	KM103375	GAGAGAAATATTTCTCGGTTTTTCAAATGGTGATACATAGTACAATATGGTCAGAACAGG
	KJ870999	GA-ATAAATATTTCTCGGTTTATCAAATGATAATACATAGTGCAATATGGTCAGAACAGG
	KJ830774	GAGAGAAATATTTCTCGGTTTATCAAATGGTGATACATAGTGCAATATGGTCAGAACAGG
	JN861109	GAGAGAAATATTTCTCGGTTTATCAAATGGTGATACATAGTACAATATGGTCAGAACAGG
	JN005831	GAGAGAAATATTTCTCGGTTTATCAAATGGTGATACATAGTACAATATGGTCAGAACAGG

	Oryza_minuta	GTGTTGCATTTTTTAATACAAACCCCTGGGGAAGAAAAGGAGTCTAATCCACGGATCTTT
	NC_017835	GTGTTGCATTTTTTAATACAAACCCCTGGGGAAGAAAAGGAGTCTAATCCACGGATCTTT
	NC_005973	GTGTTGCATTTTTTAATACAAACCCCTGGGGAAGAAAAGGAGTCTAATCCACGGATCTTT
	NC_001320	GTGTTGCATTTTTTAATACAAACCCCTGGGGAAGAAAAGGAGTCTAATCCACGGATCTTT
	KT161956	GTGTTGCATTTTTTAATACAAACTCT--GGGAAGAAAGGGAGTCTAATCCACGGATCTTT
	KM881643	GTGTTGCATTTTTTAATACAAACCCCTGGGGAAGAAAAGGAGTCTAATCCACGGATCTTT
	KM881641	GTGTTGCATTTTTTAATACAAACCCCTGGGGAAGAAAAGGAGTCTAATCCACGGATCTTT
	KM881640	GTGTTGCATTTTTTAATACAAACCCCTGGGGAAGAAAAGGAGTCTAATCCACGGATCTTT
	KM881634	GTGTTGCATTTTTTAATACAAACCCCTGGGGAAGAAAAGGAGTCTAATCCACGGATCTTT
	KM103375	GTGTTGCATTTTTTAATACAAACCCCTGGGGAAGAAAAGGAGTCTAATCCACGGATCTTT
	KJ870999	GTGTTGCATTTTTTAATACAAACTCT--GGGAAGAAAGGGAGTCTAATCCACGGATCTTT
	KJ830774	GTGTTGCATTTTTTAATACAAACCCCAGGGGAAGAAAAGGAGTCTAATCCACGGATCTTT
	JN861109	GTGTTGCATTTTTTAATACAAACCCCTGGGGAAGAAAAGGAGTCTAATCCACGGATCTTT
	JN005831	GTGTTGCATTTTTTAATACAAACCCCTGGGGAAGAAAAGGAGTCTAATCCACGGATCTTT

	Oryza_minuta	TTCCGCTCCTTTTCTATCCAATTAGTTTATGTTTGTTCTAATTAC-----AAAAGAG---
	NC_017835	TTCCGCTCCTTTTCTATCCAATTTGTTTATGTTTGTTCTAATTAC-----AAAAGAG---
	NC_005973	TTCCGCTCCTTTTCTATCCAATTTGTTTATGTTTGTTCTAATTAC-----AAAAGAG---
	NC_001320	TTCCGCTCCTTTTCTATCCAATTTGTTTATGTTTGTTCTAATTAC-----AAAAGAG---
	KT161956	TTCCGCTCCTTTTCTATCCAATTAGTTTATGTTTGTTCTAATTAC-----AAAAGAGAAC
	KM881643	TTCCGCTCCTTTTCTATCCAATTAGTTTATGTTTGTTCTAATTAC-----AAAAGAG---
	KM881641	TTCCGCTCCTTTTCTATCCAATTTGTTTATGTTTGTTCTAATTAC-----AAAAGAG---
	KM881640	TTCCGCTCCTTTTCTATCCAATTTGTTTATGTTTGTTCTAATTAC-----AAAAGAG---
	KM881634	TTCCGCTCCTTTTCTATCCAATTTGTTTATGTTTGTTCTAATTACAAAAGAAAAGAG---
	KM103375	TTCCGCTCCTTTTCTATCCAATTAGTTTATGTTTGTTCTAATTAC-----AAAAGAG---
	KJ870999	TTCCGTTCCTTTTCTATCCAATTAGTTTATGTTTGTTCTAATTAC-----AAAAGAGAAC
	KJ830774	TTCCGCTCCTTTTCTATCCAATTAGTTTATGTTTGTTCTAATTAC-----AAAAGAG---
	JN861109	TTCCGCTCCTTTTCTATCCAATTTGTTTATGTTTGTTCTAATTAC-----AAAAGAG---
	JN005831	TTCCGCTCCTTTTCTATCCAATTTGTTTATGTTTGTTCTAATTAC-----AAAAGAG---

	Oryza_minuta	--AACAAATCCTTTATTTTTGCAGGCCAATTGCTCTTTTGACTTTGGAATACAGTCTCTT
	NC_017835	--AACAAATCCTTTATTTTTGCAGGCCAATTGCTCTTTTGACTTTGGGATACAGTCTCTT
	NC_005973	--AACAAATCCTTTATTTTTGCAGGCCAATTGCTCTTTTGACTTTGGGATACAGTCTCTT
	NC_001320	--AACAAATCCTTTATTTTTGCAGGCCAATTGCTCTTTTGACTTTGGGATACAGTCTCTT
	KT161956	CAAACCAATCTTTTATTTTTGCAGGCCAATCGCTCTTTTGACTTTGGAATACAGTCTCTT
	KM881643	--AACAAATCCTTTATTTTTGCAGGCCAATTGCTCTTTTGACTTTGGAATACAGTCTCTT
	KM881641	--AACAAATCCTTTATTTTTGCAGGCCAATTGCTCTTTTGACTTTGGGATACAGTCTCTT
	KM881640	--AACAAATCCTTTATTTTTGCAGGCCAATTGCTCTTTTGACTTTGGGATACAGTCTCTT
	KM881634	--AACAAATCCTTTATTTTTGCAGGCCAATTGCTCTTTTGACTTTGGGATACAGTCTCTT
	KM103375	--AACAAATCCTTTATTTTTGCAGGCCAATTGTTCTTTTGACTTTGGAATACAGTCTCTT
	KJ870999	CAAACCAATCTTTTATTTTTGCGGGCCAATCGCTCTTTTGACTTTGGAATACAGTCTCTT
	KJ830774	--AACAAATACTTTATTTTTGCAGGCCAATTGCTCTTTTGACTTTGGAATACAGTCTCTT
	JN861109	--AACAAATCCTTTATTTTTGCAGGCCAATTGCTCTTTTGACTTTGGGATACAGTCTCTT
	JN005831	--AACAAATCCTTTATTTTTGCAGGCCAATTGCTCTTTTGACTTTGGGATACAGTCTCTT

	Oryza_minuta	TATCAATATACTGCTTCTTTTACACATTCAATCCATAACATCCTTTTCAATCCAAAATCA
	NC_017835	TATCAATATACTGCTTCTTTTACACATTCAATCCATAACATCCTTTTCAATCCAAAATCA
	NC_005973	TATCAATATACTGCTTCTTTTACACATTCAATCCATAACATCCTTTTCAATCCAAAATCA
	NC_001320	TATCAATATACTGCTTCTTTTACACATTCAATCCATAACATCCTTTTCAATCCAAAATCA
	KT161956	TATCAATATACTGCTTCTTTTACACATTCAATCCATAACATCCTTTTCAATCCAAAATCA
	KM881643	TATCAATATACTGCTTCTTTTACACATTCAATCCATAACATCCTTTTCAATCCAAAATCA
	KM881641	TATCAATATACTGCTTCTTTTACACATTCAATCCATAACATCCTTTTCAATCCAAAATCA
	KM881640	TATCAATATACTGCTTCTTTTACACATTCAATCCATAACATCCTTTTCAATCCAAAATCA
	KM881634	TATCAATATACTGCTTCTTTTACACATTCAATCCATAACATCCTTTTCAATCCAAAATCA
	KM103375	TATCAATATACTGCTTCTTTTACACATTCAATCCATAACATCCTTTTCAATCCAAAATCA
	KJ870999	TATCAATATACCGCTTCTTTTACACATTCAATCCATAACATCCTTTTCAATCCAAAATCA
	KJ830774	TATCAATATACTGCTTCTTTTACACATTCAATCCATAACATCTTTTTCAATCCAAAATCA
	JN861109	TATCAATATACTGCTTCTTTTACACATTCAATCCATAACATCCTTTTCAATCCAAAATCA
	JN005831	TATCAATATACTGCTTCTTTTACACATTCAATCCATAACATCCTTTTCAATCCAAAATCA

	Oryza_minuta	AGAATAATTAGGATTTCT---AAAAAAAAAAGAAAAAATCAAAGGTCTACTCATAGGAAA
	NC_017835	AGAATAATTAGGATTTCT--AAAAAAAAAAAGAAAAAATCAAAGGTCTACTCATAGGAAA
	NC_005973	AGAATAATTAGGATTTCT---AAAAAAAAAAGAAAAAATCAAAGGTCTACTCATAGGAAA
	NC_001320	AGAATAATTAGGATTTCT---AAAAAAAAAAGAAAAAATCAAAGGTCTACTCATAGGAAA
	KT161956	AGAATAATTAGGATTTCT-----AAAAAAAGGAAAAGATCAAAGATCTACTCATAGGAAA
	KM881643	AGAATAATTAGGATTTCT----AAAAAAAAAGAAAAAATCAAGGGTCTACTCATAGGAAA
	KM881641	AGAATAATTAGGATTTCT---AAAAAAAAAAGAAAAAATCAAAGGTCTACTCATAGGAAA
	KM881640	AGAATAATTAGGATTTCT---AAAAAAAAAAGAAAAAATCAAAGGTCTACTCATAGGAAA
	KM881634	AGAATAATTAGGATTTCTAAAAAAAAAAAAAGAAAAAATCAAAGGTCTACTCATAGGAAA
	KM103375	AGAATAATTAGGATTTCT--AAAAAAAAAAAGAAAAAATCAAAGGTCTACTCATAGGAAA
	KJ870999	AGAATAATTAGGATTTCT---AAAAAAAAAGGGAAAAATCAAAGATCTACTCATAGGAAA
	KJ830774	AGAATAATTAGGATTTCT----AAAAAAAAAGAAAAAATCAAAGGTCTACTCATAGGAAA
	JN861109	AGAATAATTAGGATTTCT----AAAAAAAAAGAAAAAATCAAAGGTCTACTCATAGGAAA
	JN005831	AGAATAATTAGGATTTCT--AAAAAAAAAAAGAAAAAATCAAAGGTCTACTCATAGGAAA

	Oryza_minuta	A-CCAGCCTTTCCCTACATCAGGCACTAATCTATTTTTAACGTCTAATTAGATCAGGGAG
	NC_017835	A-CCAGCTTTTCCCTACATCAGGCACTAATCTATTTTTAACGTCTAATTAGATCAGGGAG
	NC_005973	A-CCAGCTTTTCCCTACATCAGGCACTAATCTATTTTTAACGTCTAATTAGATCAGGGAG
	NC_001320	A-CCAGCTTTTCCCTACATCAGGCACTAATCTATTTTTAACGTCTAATTAGATCAGGGAG
	KT161956	ACCCAACCTTTCCCTGCATCAGGCACTAATCTATTTTTAACGTCTAATTAGAGCAGGGAA
	KM881643	A-CCAGCCTTTCCCTACATCAGGCACTAATCTATTTTTAACGTCTAATTAGATCAGGGAG
	KM881641	A-CCAGCTTTTCCCTACATCAGGCACTAATCTATTTTTAACGTCTAATTAGATCAGGGAG
	KM881640	A-CCAGCTTTTCCCTACATCAGGCACTAATCTATTTTTAACGTCTAATTAGATCAGGGAG
	KM881634	A-CCAGCTTTTCCCTACATCAGGCACTAATCTATTTTTAACGTCTAATTAGATCAGGGAG
	KM103375	A-CCTGCCTTTCCCTACATCAGGCACTAATCTATTTTTAACGTCTAATTAGATCAGGGAG
	KJ870999	ACCCAACCTTTCCCTGCATCAGGCACTAATCTATTTTTAACGTCTAATTAGAGCAGGGAA
	KJ830774	A-CCTGCTTTTCCCTACATCAGGCACTAATCTATTTTTAACGTCTAATTAGATCAGGGAG
	JN861109	A-CCAGCTTTTCCCTACATCAGGCACTAATCTATTTTTAACGTCTAATTAGATCAGGGAG
	JN005831	A-CCTGCTTTTCCCTACATCAGGCACTAATCTATTTTTAACGTCTAATTAGATCAGGGAG

	Oryza_minuta	TTCTTCCAATTAAGAAGTTAAGCTCGTTGCTTTTTATTTTACCAGAATTGGAGACAGGCT
	NC_017835	TTCTTCCAATTAAGAAGTTAAGCTCGTTGCTTTTTGTTTTACCAGAATTGGAGCCAGGCT
	NC_005973	TTCTTCCAATTAAGAAGTTAAGCTCGTTGCTTTTTGTTTTACCAGAATTGGAGCCAGGCT
	NC_001320	TTCTTCCAATTAAGAAGTTAAGCTCGTTGCTTTTTGTTTTACCAGAATTGGAGCCAGGCT
	KT161956	TCCTTCCAATTAAGAAGTTAAGCTCGTTGCTTTTTATTTTACCAGAATTGGAGCCAGGCT
	KM881643	TTCTTCCAATTAAGAAGTTAAGCTCGTTGCTTTTTATTTTACCAGAATTGGAGCCAGGCT
	KM881641	TTCTTCCAATTAAGAAGTTAAGCTCGTTGCTTTTTGTTTTACCAGAATTGGAGCCAGGCT
	KM881640	TTCTTCCAATTAAGAAGTTAAGCTCGTTGCTTTTTGTTTTACCAGAATTGGAGCCAGGCT
	KM881634	TTCTTCCAATTAAGAAGTTAAGCTCGTTGCTTTTTGTTTTACCAGAATTGGAGCCAGGCT
	KM103375	TTCTTCCAATTAAGAAGTTAAGCTCGTTGCTTTTTATTTTACCAGAATTGGAGACAGGCT
	KJ870999	TCCTTCCAATTAAGAAGTTAAGCTCGTTGCTTTTTATTTTACCAGAATTGGAGCCAGGCT
	KJ830774	TCCTTCCAATTAAGAAGTTAAGCTCGTTGCTTTTTATTTTACCAGAATTGGAGCCAGGCT
	JN861109	TTCTTCCAATTAAGAAGTTAAGCTCGTTGCTTTTTGTTTTACCAGAATTGGAGCCAGGCT
	JN005831	TTCTTCCAATTAAGAAGTTAAGCTCGTTGCTTTTTGTTTTACCAGAATTGGAGCCAGGCT

	Oryza_minuta	CTATCCATTTATTCATTAGACCCAGAAAATCAGAATTTTTTTATTCCATTCCAAAAATCA
	NC_017835	CTATCCATTTATTCATTAGACCCAGAAAATCAGAATTTTTTTATTCCATTCCAAAAATCC
	NC_005973	CTATCCATTTATTCATTAGACCCAGAAAATCAGAATTTTTTTATTCCATTCCAAAAATCC
	NC_001320	CTATCCATTTATTCATTAGACCCAGAAAATCAGAATTTTTTTATTCCATTCCAAAAATCC
	KT161956	CTATCCATTTATTCATTAGACCCAGAAAATCGGAATTTTCTTATTCCATTCCAAAAATCC
	KM881643	CTATCCATTTATTCATTAGACCCAGAAAATCGGAATTTTTTTATTCCATTCCAAAAATCC
	KM881641	CTATCCATTTATTCATTAGACCCAGAAAATCAGAATTTTTTTATTCCATTCCAAAAATCC
	KM881640	CTATCCATTTATTCATTAGACCCAGAAAATCAGAATTTTTTTATTCCATTCCAAAAATCC
	KM881634	CTATCCATTTATTCATTAGACCCAGAAAATCAGAATTTTTTTATTCCATTCCAAAAATCC
	KM103375	CTATCCATTTATTCATTAGACCCAGAAAATCAGAATTTTTTTATTCCATTCCAAAAATCA
	KJ870999	CTATCCATTTATTCATTAGACCCAGAAAATCGGAATTTTCTTATTCCATTCCAAAAATCC
	KJ830774	CTATCCATTTATTCATTAGACCCAGAAAATCGGAATTTTTTTATTTCATTCCAAAAATCC
	JN861109	CTATCCATTTATTCATTAGACCCAGAAAATCAGAATTTTTTTATTCCATTCCAAAAATCC
	JN005831	CTATCCATTTATTCATTAGACCCAGAAAATCAGAATTTTTTTATTCCATTCCAAAAATCC

	Oryza_minuta	AAAATAAGAAATTGATTTTATTACGACATGCGATTTTTTCCATTCATTACCCTTGAGGAT
	NC_017835	AAAATAAGAAATTGATTTTATTACGACATGCTATTTTTTCCATTCATTACCCTTGAGGAT
	NC_005973	AAAATAAGAAATTGATTTTATTACGACATGCTATTTTTTCCATTCATTACCCTTGAGGAT
	NC_001320	AAAATAAGAAATTGATTTTATTACGACATGCTATTTTTTCCATTCATTACCCTTGAGGAT
	KT161956	AAAATAAGAAATTGATTTTATTACGACATGCTATTTTTTCCATTCATTACCCTTGAGGAT
	KM881643	AAAATAAGAAATTGATTTTATTACGACATGCTATTTTTTCCATTCATTACCCTTGAGGAT
	KM881641	AAAATAAGAAATTGATTTTATTACGACATGCTATTTTTTCCATTCATTACCCTTGAGGAT
	KM881640	AAAATAAGAAATTGATTTTATTACGACATGCTATTTTTTCCATTCATTACCCTTGAGGAT
	KM881634	AAAATAAGAAATTGATTTTATTACGACATGCTATTTTTTCCATTCATTACCCTTGAGGAT
	KM103375	AAAATAAGAAATTGATTTTATTACGACATGCGATTTTTTCCATTCATTACCCTTGAGGAT
	KJ870999	AAAATAAGAAATTGATTTTATTACGACATGCTATTTTTTCCATTTATTACCCTTGAGGAT
	KJ830774	AAAATAAGAAATTGATTTTATTACGACATGCTATTTTTTCCATTCATTACCCTTGAGGAT
	JN861109	AAAATAAGAAATTGATTTTATTACGACATGCTATTTTTTCCATTCATTACCCTTGAGGAT
	JN005831	AAAATAAGAAATTGATTTTATTACGACATGCTATTTTTTCCATTCATTACCCTTGAGGAT

	Oryza_minuta	CAGTCGCGGTCTTATAGACTCTACCAAGAGTCTGGACGAATTTTTTGCTTCATCCAAATG
	NC_017835	CAGTCGCGGTCTTATAGACTCTACCAAGAGTCTGGACGAATTTTTTGCTTCATCCAAATG
	NC_005973	CAGTCGCGGTCTTATAGACTCTACCAAGAGTCTGGACGAATTTTTTGCTTCATCCAAATG
	NC_001320	CAGTCGCGGTCTTATAGACTCTACCAAGAGTCTGGACGAATTTTTTGCTTCATCCAAATG
	KT161956	CAGTCGCGGTCTTCTAGACTCTACCAAGAGTCTGGACGAACTTTTTGCTTCATCCAAATG
	KM881643	CAGTCGCGGTCTTATAGACTCTACCAAGAGTCTGGACGAATTTTTTGCTTCATCCAAATG
	KM881641	CAGTCGCGGTCTTATAGACTCTACCAAGAGTCTGGACGAATTTTTTGCTTCATCCAAATG
	KM881640	CAGTCGCGGTCTTATAGACTCTACCAAGAGTCTGGACGAATTTTTTGCTTCATCCAAATG
	KM881634	CAGTCGCGGTCTTATAGACTCTACCAAGAGTCTGGACGAATTTTTTGCTTCATCCAAATG
	KM103375	CAGTCGCGGTCTTATAGACTCTACCAAGAGTCTGGACGAATTTTTTGCTTCATCCAAATG
	KJ870999	CAGTCGCGGTCTTCTAGACTCTACCAAGAGTCTGGACGAACTTTTTGCTTCATCCAAATG
	KJ830774	CAGTCGCGGTCTTATAGACTCTACCAAGAGTCTGGACGAATTTTTTGCTTCATCCAAATG
	JN861109	CAGTCGCGGTCTTATAGACTCTACCAAGAGTCTGGACGAATTTTTTGCTTCATCCAAATG
	JN005831	CAGTCGCGGTCTTATAGACTCTACCAAGAGTCTGGACGAATTTTTTGCTTCATCCAAATG

	Oryza_minuta	TGTAAAAGATCATAGTCGCACTTAAAAGCCGAGTACTCTACCATTGAGTTAGCAACCCAG
	NC_017835	TGTAAAAGATCATAGTCGCACTTAAAAGCCGAGTACTCTACCATTGAGTTAGCAACCCAG
	NC_005973	TGTAAAAGATCATAGTCGCACTTAAAAGCCGAGTACTCTACCATTGAGTTAGCAACCCAG
	NC_001320	TGTAAAAGATCATAGTCGCACTTAAAAGCCGAGTACTCTACCATTGAGTTAGCAACCCAG
	KT161956	TGTAAAAGATCATAGTCGCACTTAAAAGCCGAGTACTCTACCATTGAGTTAGCAACCCAG
	KM881643	TGTAAAAGATCATAGTCGCACTTAAAAGCCGAGTACTCTACCATTGAGTTAGCAACCCAG
	KM881641	TGTAAAAGATCATAGTCGCACTTAAAAGCCGAGTACTCTACCATTGAGTTAGCAACCCAG
	KM881640	TGTAAAAGATCATAGTCGCACTTAAAAGCCGAGTACTCTACCATTGAGTTAGCAACCCAG
	KM881634	TGTAAAAGATCATAGTCGCACTTAAAAGCCGAGTACTCTACCATTGAGTTAGCAACCCAG
	KM103375	TGTAAAAGATCATAGTCGCACTTAAAAGCCGAGTACTCTACCATTGAGTTAGCAACCCAG
	KJ870999	TGTAAAAGATCATAGTCGCACTTAAAAGCCGAGTACTCTACCATTGAGTTAGCAACCCAG
	KJ830774	TGTAAAAGATCATAGTCGCACTTAAAAGCCGAGTACTCTACCATTGAGTTAGCAACCCAG
	JN861109	TGTAAAAGATCATAGTCGCACTTAAAAGCCGAGTACTCTACCATTGAGTTAGCAACCCAG
	JN005831	TGTAAAAGATCATAGTCGCACTTAAAAGCCGAGTACTCTACCATTGAGTTAGCAACCCAG

	Oryza_minuta	----------ATAAACTAGGATCTTAGATACGATCGAAATCCAAAAATCAATGGAATTAC
	NC_017835	----------ATAAACTAGGATCTTAGATACGATCGAAATCCAAAAATCAATGGAATTAC
	NC_005973	----------ATAAACTAGGATCTTAGATACGATCGAAATCCAAAAATCAATGGAATTAC
	NC_001320	----------ATAAACTAGGATCTTAGATACGATCGAAATCCAAAAATCAATGGAATTAC
	KT161956	ATAAAATAAAATAAAATAGGATCTTAGATACGATCAAAATCCAAAAATCAATGGAATTAC
	KM881643	----------ATAAACTAGGATCTTAGATACGATCGAAATCTAAAAATCAATGGAATTAC
	KM881641	----------ATAAACTAGGATCTTAGATACGATCGAAATCCAAAAATCAATGGAATTAC
	KM881640	----------ATAAACTAGGATCTTAGATACGATCGAAATCCAAAAATCAATGGAATTAC
	KM881634	----------ATAAACTAGGATCTTAGATACGATCGAAATCCAAAAATCAATGGAATTAC
	KM103375	----------ATAAACTAGGATCTTAGATACGATCGAAATCCAAAAATCAATGGAATTAC
	KJ870999	ATAAAATAAAATAAAATAGGATCTTAGATACGATCAAAATCCAAAAATCAATGGAATTAC
	KJ830774	----------ATAAACTAGGATCTTAGATACGATCGAAATCCAAAAATCAATGGAATTAC
	JN861109	----------ATAAACTAGGATCTTAGATACGATCGAAATCCAAAAATCAATGGAATTAC
	JN005831	----------ATAAACTAGGATCTTAGATACGATCGAAATCCAAAAATCAATGGAATTAC

	Oryza_minuta	ACCGCACA-CCCCTGTCAAAATCTTAAAATAGCAAGACATTAAAAGAAAGATTTTATCAC
	NC_017835	ACCGCACA-CCCCTGTCAAAATCTTAAAATAGCAAGACATTAAAAGAAAGATTTTATCAC
	NC_005973	ACCGCACA-CCCCTGTCAAAATCTTAAAATAGCAAGACATTAAAAGAAAGATTTTATCAC
	NC_001320	ACCGCACA-CCCCTGTCAAAATCTTAAAATAGCAAGACATTAAAAGAAAGATTTTATCAC
	KT161956	ACCGCACG-CTCCTGTCAAAATATTAAACTAGCAAGACATTAAAAGAAAGATTTTATCGC
	KM881643	ACCGCACACCCCCTGTCAAAATCTTAAAATAGCAAGACATTAAAAGAAAGATTTTATCAC
	KM881641	ACCGCACA-CCCCTGTCAAAATCTTAAAATAGCAAGACATTAAAAGAAAGATTTTATCAC
	KM881640	ACCGCACA-CCCCTGTCAAAATCTTAAAATAGCAAGACATTAAAAGAAAGATTTTATCAC
	KM881634	ACCGCACA-CCCCTGTCAAAATCTTAAAATAGCAAGACATTAAAAGAAAGATTTTATCAC
	KM103375	ACCGCACA-CCCCTGTCAAAATCTTAAAATAGCAAGACATTAAAAGAAAGATTTTATCAC
	KJ870999	ACCGCACG-CTCCTGTCAAAATATTAAACTAGCAAGACATTAAAAGAAAGATTTTATCGC
	KJ830774	ACCGCACA-CCCCTGTCAAAATCTTACAATAGCAAGACATTAAAAGAAAGATTTTATCAC
	JN861109	ACCGCACA-CCCCTGTCAAAATCTTAAAATAGCAAGACATTAAAAGAAAGATTTTATCAC
	JN005831	ACCGCACA-CCCCTGTCAAAATCTTAAAATAGCAAGACATTAAAAGAAAGATTTTATCAC

	Oryza_minuta	CATTGAAAACACTCAGATACCAAAAGGAACGGGTCTGGTTAAATTTCAATAAGGTT----
	NC_017835	CATTGAAAACACTCAGATACCAAAAGGAACGGGTCTGGTTAAATTTCACTAAGGTT----
	NC_005973	CATTGAAAACACTCAGATACCAAAAGGAACGGGTCTGGTTAAATTTCACTAAGGTT----
	NC_001320	CATTGAAAACACTCAGATACCAAAAGGAACGGGTCTGGTTAAATTTCACTAAGGTT----
	KT161956	CATTAAAAACACTCAAATACCAAAATGAACAGGTCCGGTTAAATTTCACTAAGGTTCAAA
	KM881643	CATTGAAAAAACTCAGATACCAAAAGGAACGGGTCTGGTTAAATTTCACTAAGGTT----
	KM881641	CATTGAAAACACTCAGATACCAAAAGGAACGGGTCTGGTTAAATTTCACTAAGGTT----
	KM881640	CATTGAAAACACTCAGATACCAAAAGGAACGGGTCTGGTTAAATTTCACTAAGGTT----
	KM881634	CATTGAAAACACTCAGATACCAAAAGGAACGGGTCTGGTTAAATTTCACTAAGGTT----
	KM103375	CATTGAAAACACTCAGATACCAAAAGGAACGGGTCTGGTTAAATTTCAATAAGGTT----
	KJ870999	CATTAAAAGCACTCAAATACCAAAATGAGCAGGTCCGGTTAAATTTCACTAAGGTTCAAA
	KJ830774	CATTGAAAACACTCAGATACCAAAAGGAACGGGTCTGGTTAAATTTCACTAAGGTT----
	JN861109	CATTGAAAACACTCAGATACCAAAAGGAACGGGTCTGGTTAAATTTCACTAAGGTT----
	JN005831	CATTGAAAACACTCAGATACCAAAAGGAACGGGTCTGGTTAAATTTCACTAAGGTT----

	Oryza_minuta	-AAAAGTGGCACCAATCACGATCGTAAAATTGTCATTTTTTTAGCATT----TTTATTTA
	NC_017835	-AAAAGTGGCACCAATCACGATCGTAAAATTGTCATTTTTTTAGCATT----TTTATTTA
	NC_005973	-AAAAGTGGCACCAATCACGATCGTAAAATTGTCATTTTTTTAGCATT----TTTATTTA
	NC_001320	-AAAAGTGGCACCAATCACGATCGTAAAATTGTCATTTTTTTAGCATT----TTTATTTA
	KT161956	AAAGAGCGGCAGCAATCACGATGGTAAACTTATCATTTTTTTAACATTT---TTTCTTTA
	KM881643	-AAAAATGGCACCAATCACGATCGTAAAATTGTCATTTTTTTAGCATTTTTATTTATTTA
	KM881641	-AAAAGTGGCACCAATCACGATCGTAAAATTGTCATTTTTTTAGCATT----TTTATTTA
	KM881640	-AAAAGTGGCACCAATCACGATCGTAAAATTGTCATTTTTTTAGCATT----TTTATTTA
	KM881634	-AAAAGTGGCACCAATCACGATCGTAAAATTGTCATTTTTTTAGCATT----TTTATTTA
	KM103375	-AAAAGTGGCACCAATCACGATCGTAAAATTGTCATTTTTTTAGCATTTTTATTTATTTA
	KJ870999	AAAGAGCGGCAGCAATCACGATGGTAAACTTATCATTTTTCACAAATTT---TTGCTTTA
	KJ830774	-AAAAGTGGCACCAATCACGATCGTAAAATTGTCATTTTTTTAACTTT----TTTATTTA
	JN861109	-AAAAGTGGCACCAATCACGATCGTAAAATTGTCATTTTTTTAGCATT----TTTATTTA
	JN005831	-AAAAGTGGCACCAATCACGATCGTAAAATTGTCATTTTTTTAGCATT----TTTATTTA

	Oryza_minuta	TTTAAATAAATAAATCTTGTATGAGAGTACAAACAAGAGGGACAACCCTACCATTTGAGC
	NC_017835	AATAAATAAATAAATCTTGTATGAGAGTACAAACAAGAGGGACAACCCTACCATTTGAGC
	NC_005973	AATAAATAAATAAATCTTGTATGAGAGTACAAACAAGAGGGACAACCCTACCATTTGAGC
	NC_001320	AATAAATAAATAAATCTTGTATGAGAGTACAAACAAGAGGGACAACCCTACCATTTGAGC
	KT161956	TTTAAAGAAATAAATCTTGTATGAGAGTACAAACAAGAGGGACAACCCTATCATTTGAGC
	KM881643	TTTAAATAAATAAATCTTGTATGAGAGTACAAACAAGAGGGACAACCCTACCATTTGAGC
	KM881641	AATAAATAAATAAATCTTGTATGAGAGTACAAACAAGAGGGACAACCCTACCATTTGAGC
	KM881640	AATAAATAAATAAATCTTGTATGAGAGTACAAACAAGAGGGACAACCCTACCATTTGAGC
	KM881634	AATAAATAAATAAATCTTGTATGAGAGTACAAACAAGAGGGACAACCCTACCATTTGAGC
	KM103375	TTTAAATAAATAAATCTTGTATGAGAGTACAAACAAGAGGGACAACCCTACCATTTGAGC
	KJ870999	TTTAAAGAAATAAATCTTGTATGAGAGTACAAACAAGAGGGACAGCCCTATCATTTGAGC
	KJ830774	TTTATTTAAATAAATCTTGTATGAGAGTACAAACAAGAGGGACAACCCTACCATTTGAGC
	JN861109	AATAAATAAATAAATCTTGTATGAGAGTACAAACAAGAGGGACAACCCTACCATTTGAGC
	JN005831	AATAAATAAATAAATCTTGTATGAGAGTACAAACAAGAGGGACAACCCTACCATTTGAGC

	Oryza_minuta	AAAGTGTAGGCAAAAAAACCTAATAGGGAGTGAGGATAAAGAGACTTATCCATCTACAAA
	NC_017835	AAAGTGTAGGC-AAAAAACCTAATAGGGAGTGAGGATAAAGAGACTTATCCATCTACAAA
	NC_005973	AAAGTGTAGGC-AAAAAACCTAATAGGGAGTGAGGATAAAGAGACTTATCCATCTACAAA
	NC_001320	AAAGTGTAGGC-AAAAAACCTAATAGGGAGTGAGGATAAAGAGACTTATCCATCTACAAA
	KT161956	AAAGTGTAGGCAGAAAAACCTAATAGGGAGTGAGGATAAAGAGACTTATCCATCTACAAA
	KM881643	AAAGTGTAGGCAAAAAAACCTAATAGGGAGTGAGGATAAAGAGACTTATCCATCTACAAA
	KM881641	AAAGTGTAGGC-AAAAAACCTAATAGGGAGTGAGGATAAAGAGACTTATCCATCTACAAA
	KM881640	AAAGTGTAGGC-AAAAAACCTAATAGGGAGTGAGGATAAAGAGACTTATCCATCTACAAA
	KM881634	AAAGTGTAGGC-AAAAAACCTAATAGGGAGTGAGGATAAAGAGACTTATCCATCTACAAA
	KM103375	AAAGTGTAGGCAAAAAAACCTAATAGGGAGTGAGGATAAAGAGACTTATCCATCTACAAA
	KJ870999	AAAGTGTAGGCAGAAAAACCTAATAGGGAGTGAGGATAAAGAGACTTATCCATCCACAAA
	KJ830774	AAAGTGTAGGCAAAAAAACCTAATAGGGAGTGAGGATAAAGAGACTTATCCATCTACAAA
	JN861109	AAAGTGTAGGC-AAAAAACCTAATAGGGAGTGAGGATAAAGAGACTTATCCATCTACAAA
	JN005831	AAAGTGTAGGC-AAAAAACCTAATAGGGAGTGAGGATAAAGAGACTTATCCATCTACAAA

	Oryza_minuta	TTCTAGATGTTCAATAGACCTTTGTCAATGGAAATACAATGGTAAA--AAAAAAATTAGA
	NC_017835	TTCTAGATGTTCAATGGACCTTTGTCAATGGAAATACAATGGTAAG--AAAAAAATTAGA
	NC_005973	TTCTAGATGTTCAATGGACCTTTGTCAATGGAAATACAATGGTAAG--AAAAAAATTAGA
	NC_001320	TTCTAGATGTTCAATGGACCTTTGTCAATGGAAATACAATGGTAAG--AAAAAAATTAGA
	KT161956	TTCTATTTGTAGAATAGACCTTTGTCAATGGAAATACAATGGTAAGAAAAAAAAATTAGA
	KM881643	TTCTAGATGTTCAATAGACCTTTGTCAATGGAAATACAATGGTAAG--AAAAAAATTAGA
	KM881641	TTCTAGATGTTCAATGGACCTTTGTCAATGGAAATACAATGGTAAG--AAAAAAATTAGA
	KM881640	TTCTAGATGTTCAATGGACCTTTGTCAATGGAAATACAATGGTAAG--AAAAAAATTAGA
	KM881634	TTCTAGATGTTCAATGGACCTTTGTCAATGGAAATACAATGGTAAG--AAAAAAATTAGA
	KM103375	TTCTAGATGTTCAATAGACCTTTGTCAATGGAAATACAATGGTAAA--AAAAAAATTAGA
	KJ870999	TTCTATTTGTAGAATAGACCTTTGTCAATGGCAATACAATGATAAG-AAAAAAAATTAGA
	KJ830774	TTCTAGATGTTCAATAGACCTTTGTCAATGGAAATACAAAGGTAAG-AAAAAAAATTAGA
	JN861109	TTCTAGATGTTCAATGGACCTTTGTCAATGGAAATACAATGGTAAG--AAAAAAATTAGA
	JN005831	TTCTAGATGTTCAATGGACCTTTGTCAATGGAAATACAATGGTAAG--AAAAAAATTAGA

	Oryza_minuta	TAGAAAAACTCAAAAAAATAAAGGCTTATGTTGGATTGGCACGACATAAATCCAGTCAAA
	NC_017835	TAGAAAAACTCAAAAAAATAAAGGCTTATGTTGGATTGGCACGACATAAATCCAGTCAAA
	NC_005973	TAGAAAAACTCAAAAAAATAAAGGCTTATGTTGGATTGGCACGACATAAATCCAGTCAAA
	NC_001320	TAGAAAAACTCAAAAAAATAAAGGCTTATGTTGGATTGGCACGACATAAATCCAGTCAAA
	KT161956	TAGAAAAAGTAAATAAAATAAAGGCTTATGTTGGATTGGCACGACATAAATCCAGTCAAA
	KM881643	TAGAAAAACTCAAAAAAATAAAGGCTTATGTTGGATTGGCACGACATAAATCCAGTCAAA
	KM881641	TAGAAAAACTCAAAAAAATAAAGGCTTATGTTGGATTGGCACGACATAAATCCAGTCAAA
	KM881640	TAGAAAAACTCAAAAAAATAAAGGCTTATGTTGGATTGGCACGACATAAATCCAGTCAAA
	KM881634	TAGAAAAACTCAAAAAAATAAAGGCTTATGTTGGATTGGCACGACATAAATCCAGTCAAA
	KM103375	TAGAAAAACTCAAAAAAATAAAGGCTTATGTTGGATTGGCACGACATAAATCCAGTCAAA
	KJ870999	TAGAAAAAGTAAATAAAATAAAGGCTTATGTTGGATTGGCACGACATAAATCCAGTCAAA
	KJ830774	TAGAAAAACTCAAAAAAATAAAGGCTTATGTTGGATTGGCACGACATAAATCCAGTCAAA
	JN861109	TAGAAAAACTCAAAAAAATAAAGGCTTATGTTGGATTGGCACGACATAAATCCAGTCAAA
	JN005831	TAGAAAAACTCAAAAAAATAAAGGCTTATGTTGGATTGGCACGACATAAATCCAGTCAAA

	Oryza_minuta	AATAGGATTAAGAAAGAGGCAAATTATTTCTAAATAGTTAGACAACAAGGGATACTAGTG
	NC_017835	AATAGGATTAAGAAAGAGGCAAATTATTTCTAAATAGTTAGACAACAAGGGATACTAGTG
	NC_005973	AATAGGATTAAGAAAGAGGCAAATTATTTCTAAATAGTTAGACAACAAGGGATACTAGTG
	NC_001320	AATAGGATTAAGAAAGAGGCAAATTATTTCTAAATAGTTAGACAACAAGGGATACTAGTG
	KT161956	AATAGGACTAAGAAAGAGGCAAATTATTTATAAATAGTTAGACAACGAGGGGTACTAGTG
	KM881643	AATAGGATTAAGAAAGAGGCAAATTATTTCTAAATAGTTAGACAACAAGGGATACTAGTG
	KM881641	AATAGGATTAAGAAAGAGGCAAATTATTTCTAAATAGTTAGACAACAAGGGATACTAGTG
	KM881640	AATAGGATTAAGAAAGAGGCAAATTATTTCTAAATAGTTAGACAACAAGGGATACTAGTG
	KM881634	AATAGGATTAAGAAAGAGGCAAATTATTTCTAAATAGTTAGACAACAAGGGATACTAGTG
	KM103375	AATAGGATTAAGAAAGAGGCAAATTATTTCTAAATAGTTAGACAACAAGGGATACTAGTG
	KJ870999	AATAGGACTAAGAAAGAGGCAAATTATTTCTAAATAGTTAGACAACGAGGGGTACTAGTG
	KJ830774	AATAGGATTAAGAAAGAGACAAATTATTTCTAAATAGTTAGACAACAAGGGATACTAGTG
	JN861109	AATAGGATTAAGAAAGAGGCAAATTATTTCTAAATAGTTAGACAACAAGGGATACTAGTG
	JN005831	AATAGGATTAAGAAAGAGGCAAATTATTTCTAAATAGTTAGACAACAAGGGATACTAGTG

	Oryza_minuta	AGCCTCTCCTAATTTTTTATTCATTTAGTTCTTCAATTAACTCAAAGTTCTTTCTTTTTC
	NC_017835	AGCCTCTCCTAGTTTTTTATTGATTTAGTTCTTCAATTAACTCAAAGTTCTTTCTTTTTC
	NC_005973	AGCCTCTCCTAGTTTTTTATTCATTTAGTTCTTCAATTAACTCAAAGTTCTTTCTTTTTC
	NC_001320	AGCCTCTCCTAGTTTTTTATTCATTTAGTTCTTCAATTAACTCAAAGTTCTTTCTTTTTC
	KT161956	AGCCTCTCCTAGTTTTTTATTCCTTTAGTTCTTCAATTAACTCAAAGTTCTTTCTTTTTC
	KM881643	AGCCTCTCCTAGTTTTTTATTCATTTAGTTCTTCAATTAACTCAAAGTTCTTTCTTTTTC
	KM881641	AGCCTCTCCTAGTTTTTTATTCATTTAGTTCTTCAATTAACTCAAAGTTCTTTCTTTTTC
	KM881640	AGCCTCTCCTAGTTTTTTATTCATTTAGTTCTTCAATTAACTCAAAGTTCTTTCTTTTTC
	KM881634	AGCCTCTCCTAGTTTTTTATTCATTTAGTTCTTCAATTAACTCAAAGTTCTTTCTTTTTC
	KM103375	AGCCTCTCCTAATTTTTTATTCATTTAGTTCTTCAATTAACTCAAAGTTCTTTCTTTTTC
	KJ870999	AGCCTCTCCTAGTTTTTTATTCCTTTAGTTCTTCAATTAACTCAAAGTTCTTTCTTTTTC
	KJ830774	AGCCTCTCCTAGTTTTTTATTCATTTAGTTCTTCAATTAACTCAAAGTTCTTTCTTTTTC
	JN861109	AGCCTCTCCTAGTTTTTTATTCATTTAGTTCTTCAATTAACTCAAAGTTCTTTCTTTTTC
	JN005831	AGCCTCTCCTAGTTTTTTATTCATTTAGTTCTTCAATTAACTCAAAGTTCTTTCTTTTTC

	Oryza_minuta	TTTAAAGAATTCCGCCTTCCTTAAAATATCAGAAACTGTTCTTGTAGGTTGAGCACCTTT
	NC_017835	TTTAAAGAATTCCGCCTTCCTTAAAATATCAGAAACTGTTCTTGTAGGTTGAGCACCTTT
	NC_005973	TTTAAAGAATTCCGCCTTCCTTAAAATATCAGAAACTGTTCTTGTAGGTTGAGCACCTTT
	NC_001320	TTTAAAGAATTCCGCCTTCCTTAAAATATCAGAAACGGTTCTTGTAGGTTGAGCACCTTT
	KT161956	TTTAAAGAATTCTGCCTTCCTTAAAATATCATAAACCGTTCTTGTAGGTTGAGCACCCTT
	KM881643	TTTAAAGAATTCCGCCTTCCTTAAAATATCAGAAACTGTTCTTGTAGGTTGAGCACCTTT
	KM881641	TTTAAAGAATTCCGCCTTCCTTAAAATATCAGAAACTGTTCTTGTAGGTTGAGCACCTTT
	KM881640	TTTAAAGAATTCCGCCTTCCTTAAAATATCAGAAACTGTTCTTGTAGGTTGAGCACCTTT
	KM881634	TTTAAAGAATTCCGCCTTCCTTAAAATATCAGAAACTGTTCTTGTAGGTTGAGCACCTTT
	KM103375	TTTAAAGAATTCCGCCTTCCTTAAAATATCAGAAACTGTTCTTGTAGGTTGAGCACCTTT
	KJ870999	TTTAAAAAATTCTGCCTTCCTTAAAATATCATAAACCGTTCTTGTAGGTTGAGCACCCTT
	KJ830774	TTTAAAGAATTCCGCCTTCCTTAAAATATCAGAAACTGTTCTTGTAGGTTGAGCACCTTT
	JN861109	TTTAAAGAATTCCGCCTTCCTTAAAATATCAGAAACTGTTCTTGTAGGTTGAGCACCTTT
	JN005831	TTTAAAGAATTCCGCCTTCCTTAAAATATCAGAAACAGTTCTTGTAGGTTGAGCACCTTT

	Oryza_minuta	TTCAAGGAAATAGAGAATAGCTGGAACATTTAAACAAGTTTGATTCTTTATCGGATCATA
	NC_017835	TTCAAGGAAATAGAGAATAGCTGGAACATTTAAACAAGTTTGATTCTTTATCGGATCATA
	NC_005973	TTCAAGGAAATAGAGAATAGCTGGAACATTTAAACAAGTTTGATTCTTTATCGGATCATA
	NC_001320	TTCAAGGAAATAGAGAATAGCTGGAACATTTAAACAAGTTTGATTCTTTATCGGATCATA
	KT161956	TTCAAGGAAATAGAGAATAGCTGGAACATTTAAACAAGTTTGATTCTTTATCGGATCATA
	KM881643	TTCAAGGAAATAGAGAATAGCTGGAACATTTAAACAAGTTTGATTCTTTATCGGATCATA
	KM881641	TTCAAGGAAATAGAGAATAGCTGGAACATTTAAACAAGTTTGATTCTTTATCGGATCATA
	KM881640	TTCAAGGAAATAGAGAATAGCTGGAACATTTAAACAAGTTTGATTCTTTATCGGATCATA
	KM881634	TTCAAGGAAATAGAGAATAGCTGGAACATTTAAACAAGTTTGATTCTTTATCGGATCATA
	KM103375	TTCAAGGAAATAGAGAATAGCTGGAACATTTAAACAAGTTTGATTCTTTATCGGATCATA
	KJ870999	TTCAAGGAAATAGAGAATAGCTGGAACATTTAAACAAGTTTGATTCTTTATCGGATCATA
	KJ830774	TTCAAGGAAATAGAGAATAGCTGGAACATTTAAACAAGTTTGATTCTTTATCGGATCATA
	JN861109	TTCAAGGAAATAGAGAATAGCTGGAACATTTAAACAAGTTTGATTCTTTATCGGATCATA
	JN005831	TTCAAGGAAATAGAGAATAGCTGGAACATTTAAACAAGTTTGATTCTTTATCGGATCATA

	Oryza_minuta	AAAACCTACTTTTCGAAGATCTCTTCCTTCTCTTCGAGATCGAACATCAATTGCAACGAT
	NC_017835	AAAACCTACTTTTCGAAGATCTCTTCCTTCTCTTCGAGATCGAACATCAATTGCAACGAT
	NC_005973	AAAACCTACTTTTCGAAGATCTCTTCCTTCTCTTCGAGATCGAACATCAATTGCAACGAT
	NC_001320	AAAACCTACTTTTCGAAGATCTCTTCCTTCTCTTCGAGATCGAACATCAATTGCAACGAT
	KT161956	AAAACCCACTTTTCGAAGATCTCTTCCTTCTCTTCGAGATCGAACATCAATTGCAACGAT
	KM881643	AAAACCCACTTTTCGAAGATCTCTTCCTTCTCTTCGAGATCGAACATCAATTGCAACGAT
	KM881641	AAAACCTACTTTTCGAAGATCTCTTCCTTCTCTTCGAGATCGAACATCAATTGCAACGAT
	KM881640	AAAACCTACTTTTCGAAGATCTCTTCCTTCTCTTCGAGATCGAACATCAATTGCAACGAT
	KM881634	AAAACCTACTTTTCGAAGATCTCTTCCTTCTCTTCGAGATCGAACATCAATTGCAACGAT
	KM103375	AAAACCTACTTTTCGAAGATCTCTTCCTTCTCTTCGAGATCGAACATCAATTGCAACGAT
	KJ870999	AAAACCCACTTTTCTAAGATCTCTTCCTTCTCTTCGAGATCGAACATCAATTGCAACGAT
	KJ830774	AAAACCTACTTTTCGAAGATCTCTTCCTTCTCTTCGAGATCGAACATCAATTGCAACGAT
	JN861109	AAAACCTACTTTTCGAAGATCTCTTCCTTCTCTTCGAGATCGAACATCAATTGCAACGAT
	JN005831	AAAACCTACTTTTCGAAGATCTCTTCCTTCTCTTCGAGATCGAACATCAATTGCAACGAT

	Oryza_minuta	TCGATAGACAGCTAACAGCGATAGATGTAGATAGACAAAG---CCCCCCCTAGAAACGTA
	NC_017835	TCGATAGACAGCTTATTGGGATAGATGTAGATAAACAAAG---CCCCCCCTAGAAACGTA
	NC_005973	TCGATAGACAGCTTATTGGGATAGATGTAGATAAACAAAG---CCCCCCCTAGAAACGTA
	NC_001320	TCGATAGACAGCTTATTGGGATAGATGTAGATAAATAAAG---CCCCCCCTAGAAACGTA
	KT161956	TCGATAGACAGCTTATTGGGATAGATGTAGATAAACAAAG---CCCCCCCTAGAAACGTA
	KM881643	TCGATAGACAGCTTATTGGGATAGATGTAGATAAACAAAG---CCCCCCCTAGAAACGTA
	KM881641	TCGATAGACAGCTTATTGGGATAGATGTAGATAAACAAAG---CCCCCCCTAGAAACGTA
	KM881640	TCGATAGACAGCTTATTGGGATAGATGTAGATAAACAAAG---CCCCCCCTAGAAACGTA
	KM881634	TCGATAGACAGCTTATTGGGATAGATGTAGATAAACAAAG---CCCCCCCTAGAAACGTA
	KM103375	TCGATAGACAGCTTATTGGGATAGATGTAGATAGACAAAG---CCCCCCCTAGAAACGTA
	KJ870999	TCGATAGACAGCTTATTGGGATAGATGTAGATAAACAAAGCCCCCCCCCCTAGAAACGTA
	KJ830774	TCGATAGACAGCGTATTGGGATAGATGTAGATAAACAAAG---CCCCCCCTAGAAACGTA
	JN861109	TCGATAGACAGCTTATTGGGATAGATGTAGATAAACAAAG---CCCCCCCTAGAAACGTA
	JN005831	TCGATAGACAGCTTATTGGGATAGATGTAGATAAACAAAG---CCCCCCCTAGAAACGTA

	Oryza_minuta	TAGGAGGTTTTCTCCTCATACGGCTCGAGAAAATGATTCGCATTTCTATCTA----TAAT
	NC_017835	TAGGAGGTTTTCTCCTCATACGGCTCGAGAA-----------------------------
	NC_005973	TAGGAGGTTTTCTCCTCATACGGCTCGAGAA-----------------------------
	NC_001320	TAGGAGGTTTTCTCCTCATACGGCTCGAGAA-----------------------------
	KT161956	TAGGAGGTTTTCTCCTCATACGGCTCGAGAAAATGATTCGAATTTCTGTCTA----TAAT
	KM881643	TAGGAGGTTTTCTCCTCATACGGCTCGAGAAAATGATTCGCATTTCTATCTA----TAAT
	KM881641	TAGGAGGTTTTCTCCTCATACGGCTCGAGAA-----------------------------
	KM881640	TAGGAGGTTTTCTCCTCATACGGCTCGAGAA-----------------------------
	KM881634	TAGGAGGTTTTCTCCTCATACGGCTCGAGAA-----------------------------
	KM103375	TAGGAGGTTTTCTCCTCATACGGCTCGAGAAAATGATTCGCATTTCTATCTA----TAAT
	KJ870999	TAGGAGGTTTTCTCCTCATACGGCTCGAGAAAATGATTCGAATTTCTGTCTA----TAAT
	KJ830774	TAGGAGGTTTTCTCCTCATACGGCTCGAGAAAATGATTCGAATTTCTATCTACTTGTATT
	JN861109	TAGGAGGTTTTCTCCTCATACGGCTCGAGAA-----------------------------
	JN005831	TAGGAGGTTTTCTCCTCATACGGCTCGAGAA-----------------------------

	Oryza_minuta	ACAAGTAGATAGATAGAAATTCGACTATGACTTGCATTAATTTCCGTACAGAAAAAACAA
	NC_017835	-------------------------TATGACTTGCATTAATTTCCGTACAGAAAAAACAA
	NC_005973	-------------------------TATGACTTGCATTAATTTCCGTACAGAAAAAACAA
	NC_001320	-------------------------TATGACTTGCATTAATTTCCGTACAGAAAAAACAA
	KT161956	ACAAG----TAGATAGAAATTAGACTATGACTTGCATTAATTTCCCTACAGAAAAAACAA
	KM881643	ACAAG----TAGATAGAAATTCGACTATGACTTGGATTAATTTCCGTACAGAAAAAACAA
	KM881641	-------------------------TATGACTTGCATTAATTTCCGTACAGAAAAAACAA
	KM881640	-------------------------TATGACTTGCATTAATTTCCGTACAGAAAAAACAA
	KM881634	-------------------------TATGACTTGCATTAATTTCCGTACAGAAAAAACAA
	KM103375	ACAAG----TAGATAGAAATTCGACTATGACTTGCATTAATTTCCGTACAGAAAAAACAA
	KJ870999	ACAAG----TAGATAGAAATTAGACTATGACTTGCATTAATTTCCCTACAGAAAAAACAA
	KJ830774	ATAGA----TAGATAGAAATTCGACTATGACTTGCATTAATTTCCGTACAGAAAAAACAA
	JN861109	-------------------------TATGACTTGCATTAATTTCCGTACAGAAAAAACAA
	JN005831	-------------------------TATGACTTGCATTAATTTCCGTACAGAAAAAACAA

	Oryza_minuta	ATTTCATTTATACTCATGACTCAAGTTGACTAATTTTGATTGACAGACTTGAAAG--AAA
	NC_017835	ATTTCATTTATACTCATGACTCAAGTTGACTAATTTTGATTGACAGACTTGAAAG--AAA
	NC_005973	ATTTCATTTATACTCATGACTCAAGTTGACTAATTTTGATTGACAGACTTGAAAG--AAA
	NC_001320	ATTTCATTTATACTCATGACTCAAGTTGACTAATTTTGATTGACAGACTTGAAAG--AAA
	KT161956	ATTTCATTTATACTCATGACTCAAGTTGGCTAATTTTGACTGACAGACTTCAAAGAAAAA
	KM881643	ATTTCATTTATACTCATGACTCAAGTTGACTAATTTTGATTGACAGACTTGAAAG-AAAA
	KM881641	ATTTCATTTATACTCATGACTCAAGTTGACTAATTTTGATTGACAGACTTGAAAG--AAA
	KM881640	ATTTCATTTATACTCATGACTCAAGTTGACTAATTTTGATTGACAGACTTGAAAG--AAA
	KM881634	ATTTCATTTATACTCATGACTCAAGTTGACTAATTTTGATTGACAGACTTGAAAG--AAA
	KM103375	ATTTCATTTATACTCATGACTCAAGTTGACTAATTTTGATTGACAGACTTGAAAG--AAA
	KJ870999	ATTTCATTTATACTCATGACTCAAGTTGGCTAATTTTGACTGACAGACTTCAAAGAAAAA
	KJ830774	ATTTCATTTATACTCATGACTCAAGTTGACTAATTTTGACTGACAGACTTGAAAG-AAAA
	JN861109	ATTTCATTTATACTCATGACTCAAGTTGACTAATTTTGATTGACAGACTTGAAAG--AAA
	JN005831	ATTTCATTTATACTCATGACTCAAGTTGACTAATTTTGATTGACAGACTTGAAAG--AAA

	Oryza_minuta	AAAATCCTTTGAAATTTTTTGAGTCGTCTCTAAACTCTTTTCTTTGCCTCATCTCGAACA
	NC_017835	AAAATCCTTTGAAATTTTTTGAGTCGTCTCTAAACTCTTTTCTTTGCCTCATCTCGAACA
	NC_005973	AAAATCCTTTGAAATTTTTTGAGTCGTCTCTAAACTCTTTTCTTTGCCTCATCTCGAACA
	NC_001320	AAAATCCTTTGAAATTTTTTGAGTCGTCTCTAAACTCTTTTCTTTGCCTCATCTCGAACA
	KT161956	AAAATCCTTCGAAATTTTTTGAGTTGTCTCTAAACTCTTTTCTTTGCCTCATCTCGAACG
	KM881643	AAAATCCTTTGAAATTTTTTGAGTCGTCTCTAAACTCTTTTCTTTGCCTCATCTCGAACA
	KM881641	AAAATCCTTTGAAATTTTTTGAGTCGTCTCTAAACTCTTTTCTTTGCCTCATCTCGAACA
	KM881640	AAAATCCTTTGAAATTTTTTGAGTCGTCTCTAAACTCTTTTCTTTGCCTCATCTCGAACA
	KM881634	AAAATCCTTTGAAATTTTTTGAGTCGTCTCTAAACTCTTTTCTTTGCCTCATCTCGAACA
	KM103375	AAAATCCTTTGAAATTTTTTGAGTCGTCTCTAAACTCTTTTCTTTGCCTCATCTCGAACA
	KJ870999	AAAATCCTT----ATTTTTTGAGTTGTCTCTAAACTCTTTTCTTTGCCTCATCTCGAACG
	KJ830774	AAAATCCTTTGAAATTTTTTGAGTCGTCTCTAAACTCTTTTCTTTGCCTCATCTCGAACG
	JN861109	AAAATCCTTTGAAATTTTTTGAGTCGTCTCTAAACTCTTTTCTTTGCCTCATCTCGAACA
	JN005831	AAAATCCTTTGAAATTTTTTGAGTCGTCTCTAAACTCTTTTCTTTGCCTCATCTCGAACA

	Oryza_minuta	AATTCACTTTTATTCCTTATTCCGGTCCAATTCTATT------GTTGAGACAATTGAAAA
	NC_017835	AATTCACTTTTATTCCTTATTCCGGTCCAATTCTATT------GTTGAGACAGTTGAAAA
	NC_005973	AATTCACTTTTATTCCTTATTCCGGTCCAATTCTATTGTTGAGGTTGAGACAGTTGAAAA
	NC_001320	AATTCACTTTTATTCCTTATTCCGGTCCAATTCTATT------GTTGAGACAGTTGAAAA
	KT161956	AATTAACTTTTTTTCGTTAT-------------TATT------GTTGAGACAATTGAAAA
	KM881643	AATTCACTTTTATTCCTTATTCCGGTCCAATTCTATT------GTTGAGACAATTGAAAA
	KM881641	AATTCACTTTTATTCCTTATTCCGGTCCAATTCTATT------GTTGAGACAGTTGAAAA
	KM881640	AATTCACTTTTATTCCTTATTCCGGTCCAATTCTATT------GTTGAGACAGTTGAAAA
	KM881634	AATTCACTTTTATTCCTTATTCCGGTCCAATTCTATT------GTTGAGACAGTTGAAAA
	KM103375	AATTCACTTTTATTCCTTATTCCGGTCCAATTCTATT------GTTGAGACAATTGAAAA
	KJ870999	AATTAACTTTTTTTCGTTAT-------------TATT------GTTGAGACAATTGAAAA
	KJ830774	AATTCACTTTTATTCCTTATTCCGGTCCAATTCTATT------GTTGAGACAATTGAAAA
	JN861109	AATTCACTTTTATTCCTTATTCCGGTCCAATTCTATT------GTTGAGACAGTTGAAAA
	JN005831	AATTCACTTTTATTCCTTATTCCGGTCCAATTCTATT------GTTGAGACAGTTGAAAA

	Oryza_minuta	TCGTGTTTACTTGTTCGGGA-------ATCCTTTATCTTTGATTTGTGAAATCCTTGGGT
	NC_017835	TCGTGTTTACTTGTTCGGGA-------ATCCTTTATCTTTGATTTGTGAAATCCTTGGGT
	NC_005973	TCGTGTTTACTTGTTCGGGA-------ATCCTTTATCTTTGATTTGTGAAATCCTTGGGT
	NC_001320	TCGTGTTTACTTGTTCGGGA-------ATCCTTTATCTTTGATTTGTGAAATCCTTGGGT
	KT161956	TCGTGTTTACTTGTTCCGGA-------ATCCTTTATCTTTGATTTGTGAAATCCTTGGGT
	KM881643	TCGTGTTTACTTGTTCGGGA-------ATCCTTTATCTTTGATTTGTGAAATCCTTGGGT
	KM881641	TCGTGTTTACTTGTTCGGGA-------ATCCTTTATCTTTGATTTGTGAAATCCTTGGGT
	KM881640	TCGTGTTTACTTGTTCGGGA-------ATCCTTTATCTTTGATTTGTGAAATCCTTGGGT
	KM881634	TCGTGTTTACTTGTTCGGGA-------ATCCTTTATCTTTGATTTGTGAAATCCTTGGGT
	KM103375	TCGTGTTTACTTGTTCGGGA-------ATCCTTTATCTTTGATTTGTGAAATCCTTGGGT
	KJ870999	TCGTGTTTACTTGTTCCGGA-------ATCCTTTATCTTTGATTTGTGAAATCCTTGGGT
	KJ830774	TCGTGTTTACTTGTTCGGGA-------ATCCTTTATCTTTGATTTGTGAAATCCTTGGGT
	JN861109	TCGTGTTTACTTGTTCGGGAATCCTTTATCCTTTATCTTTGATTTGTGAAATCCTTGGGT
	JN005831	TCGTGTTTACTTGTTCGGGA-------ATCCTTTATCTTTGATTTGTGAAATCCTTGGGT

	Oryza_minuta	TTAAACATTACTTCGGGAATTCTTATTCTTTTTTCTTTCAAAAGAGTAGCAACATACCC-
	NC_017835	TTAAACATTACTTCGGGAATTCTTATTCTTTTTTCTTTCAAAAGAGTAGCAACATACCC-
	NC_005973	TTAAACATTACTTCGGGAATTCTTATTCTTTTTTCTTTCAAAAGAGTAGCAACATACCC-
	NC_001320	TTAAACATTACTTCGGGAATTCTTATTCTTTTTTCTTTCAAAAGAGTAGCAACATACCC-
	KT161956	TTAGACATTACTTCGGGAATTCTTATTCTTTTTTCTTTCAAAAGAGTAGCAACATACCCT
	KM881643	TTAAACATTACTTCGGGAATTCTTATTCTTTTTTCTTTCAAAAGAGTAGCAACATACCC-
	KM881641	TTAAACATTACTTCGGGAATTCTTATTCTTTTTTCTTTCAAAAGAGTAGCAACATACCC-
	KM881640	TTAAACATTACTTCGGGAATTCTTATTCTTTTTTCTTTCAAAAGAGTAGCAACATACCC-
	KM881634	TTAAACATTACTTCGGGAATTCTTATTCTTTTTTCTTTCAAAAGAGTAGCAACATACCC-
	KM103375	TTAAACATTACTTCGGGAATTCTTATTCTTTTTTCTTTCAAAAGAGTAGCAACATACCC-
	KJ870999	TTAGACATTACTTCGGGAATTCTTATTCTTTTTTCTTTCAAAAGAGTAGCAACATACCC-
	KJ830774	TTAAACATTACTTCGGGAATTCTTATTCCTTTTTCTTTCAAAAGAGTAGCAACATACCCT
	JN861109	TTAAACATTACTTCGGGAATTCTTATTCTTTTTTCTTTCAAAAGAGTAGCAACATACCC-
	JN005831	TTAAACATTACTTCGGGAATTCTTATTCTTTTTTCTTTCAAAAGAGTAGCAACATACCC-

	Oryza_minuta	TTTTTTCTTATTTCCTTCGATAAAGCATTTCCCTCTTCTATAGAAATCGAATATGAGCGA
	NC_017835	TTTTTTCTTATTTCCTTCGATAAAGCATTTCCCTCTTCTATAGAAATCGAATATGAGCGA
	NC_005973	TTTTTTCTTATTTCCTTCGATAAAGCATTTCCCTCTTCTATAGAAATCGAATATGAGCGA
	NC_001320	TTTTTTCTTATTTCCTTCGATAAAGCATTTCCCTCTTCTATAGAAATCGAATATGAGCGA
	KT161956	TTTTTTCTTATTTCCTTCGATAAAGCATTTCCCTCTTCTATAGAAATCGAATATGAGCGA
	KM881643	TTTTTTCTTATTTCCTTCGATAAAGCATTTCCCTCTTCTATAGAAATCGAATATGAGCGA
	KM881641	TTTTTTCTTATTTCCTTCGATAAAGCATTTCCCTCTTCTATAGAAATCGAATATGAGCGA
	KM881640	TTTTTTCTTATTTCCTTCGATAAAGCATTTCCCTCTTCTATAGAAATCGAATATGAGCGA
	KM881634	TTTTTTCTTATTTCCTTCGATAAAGCATTTCCCTCTTCTATAGAAATCGAATATGAGCGA
	KM103375	TTTTTTCTTATTTCCTTCGATAAAGCATTTCCCTCTTCTATAGAAATCGAATATGAGCGA
	KJ870999	TTTTTTCTTATTTCCTTCAATAAAGCATTTCCCTCTTCTATAGAAATCGAATATGAGCGA
	KJ830774	TTTTTTCTTATTTCCTTCGATAAAGCATTTCCCTCTTCTATAGAAATCGAATATGAGCGA
	JN861109	TTTTTTCTTATTTCCTTCGATAAAGCATTTCCCTCTTCTATAGAAATCGAATATGAGCGA
	JN005831	TTTTTTCTTATTTCCTTCGATAAAGCATTTCCCTCTTCTATAGAAATCGAATATGAGCGA

	Oryza_minuta	TTGATTCTGATAGACTTTTAATCAAAAGAGTTTTCCCATA------TCTTACAAAATTGG
	NC_017835	TTGATTCTGATAGACTTTTAATCAAAAGAGTTTTCCCATA------TCTTCCAAAATTGG
	NC_005973	TTGATTCTGATAGACTTTTAATCAAAAGAGTTTTCCCATA------TCTTCCAAAATTGG
	NC_001320	TTGATTCTGATAGAC-TTTAATCAAAAGAGTTTTCCCATA------TCTTCCAAAATTGG
	KT161956	TTGATTCGGATAGACTTTTAATCGAAAGAGTTTTCCCATATCCATATCTTCCAAAATTGG
	KM881643	TTGATTCTGATAGACTTTTAATCAAAAGAGTTTTCCCATA------TCTTCCAAAATTGG
	KM881641	TTGATTCTGATAGACTTTTAATCAAAAGAGTTTTCCCATA------TCTTCCAAAATTGG
	KM881640	TTGATTCTGATAGACTTTTAATCAAAAGAGTTTTCCCATA------TCTTCCAAAATTGG
	KM881634	TTGATTCTGATAGACTTTTAATCAAAAGAGTTTTCCCATA------TCTTCCAAAATTGG
	KM103375	TTGATTCTGATAGACTTTTAATCAAAAGAGTTTTCCCATA------TCTTACAAAATTGG
	KJ870999	TTGATTCGGATAGACTTTTAATCGAAAGAGTTTTCCCATATCCATATCTTCAAAAATTGG
	KJ830774	TTGATTCTGATAGACTTTTAATCAAAAGAGTTTTCCCATA------TCTTCCAAAATTGG
	JN861109	TTGATTCTGATAGACTTTTAATCAAAAGAGTTTTCCCATA------TCTTCCAAAATTGG
	JN005831	TTGATTCTGATAGACTTTTAATCAAAAGAGTTTTCCCATA------TCTTCCAAAATTGG

	Oryza_minuta	ACTTTCTTCTTATTTTAACCTTTTGATTTCTATATTAACCTTTTGATTTCTATATTAAGG
	NC_017835	ACTTTCTTCTTATTTTAACCTTTTGATTTCTATATTA---TTTCGATTTCTATATTAAGG
	NC_005973	ACTTTCTTCTTATTTTAACCTTTTGATTTCTATATTA---TTTCGATTTCTATATTAAGG
	NC_001320	ACTTTCTTCTTATTTTAACCTTTTGATTTCTATATTA---TTTCGATTTCTATATTAAGG
	KT161956	ACTTTCTTCTTATTTTAACC--------------------TTTTGATTTCTATATTAAGG
	KM881643	ACTTTCTTCTTATTTTAACCTTTTGATTTCTATATTA---TTTCGATTTCTATATTAAGG
	KM881641	ACTTTCTTCTTATTTTAACCTTTTGATTTCTATATTA---TTTCGATTTCTATATTAAGG
	KM881640	ACTTTCTTCTTATTTTAACCTTTTGATTTCTATATTA---TTTCGATTTCTATATTAAGG
	KM881634	ACTTTCTTCTTATTTTAACCTTTTGATTTCTATATTA---TTTCGATTTCTATATTAAGG
	KM103375	ACTTTCTTCTTATT--------------------TTAACCTTTTGATTTCTATATTAAGG
	KJ870999	ACTTTCTTCTTATTTTAACC--------------------TTTTGATTTCTATATTAAGG
	KJ830774	ACTTTCTTCTTATTTTAATCTTTCGATTTCTATATTA---TTTCGATTTCTATATTAAGG
	JN861109	ACTTTCTTCTTATTTTAACCTTTTGATTTCTATATTA---TTTCGATTTCTATATTAAGG
	JN005831	ACTTTCTTCTTATTTTAACCTTTTGATTTCTATATTA---TTTCGATTTCTATATTAAGG

	Oryza_minuta	GTAGAATGACAAAGTTGGCCTAATTTATTAGTTTTCACTAACCCTAGATTCTTTCCCTTG
	NC_017835	GTAGAATGACAAAGTTGGCCTAATTTATTAGTTTTCACTAACCCTAGATTCTTTCCCTTG
	NC_005973	GTAGAATGACAAAGTTGGCCTAATTTATTAGTTTTCACTAACCCTAGATTCTTTCCCTTG
	NC_001320	GTAGAATGACAAAGTTGGCCTAATTTATTAGTTTTCACTAACCCTAGATTCTTTCCCTTG
	KT161956	GTAGAATAACAAAGTTGGCCTAATTTATTAGTTTTCACTAACCCTAGATTCTTTCCCTTG
	KM881643	GTAGAATGACAAAGTTGGCCTAATTTATTAGTTTTCACTAACCCTAGATTCTTTCCCTTG
	KM881641	GTAGAATGACAAAGTTGGCCTAATTTATTAGTTTTCACTAACCCTAGATTCTTTCCCTTG
	KM881640	GTAGAATGACAAAGTTGGCCTAATTTATTAGTTTTCACTAACCCTAGATTCTTTCCCTTG
	KM881634	GTAGAATGACAAAGTTGGCCTAATTTATTAGTTTTCACTAACCCTAGATTCTTTCCCTTG
	KM103375	GTAGAATGACAAAGTTGGCCTAATTTATTAGTTTTCACTAACCCTAGATTCTTTCCCTTG
	KJ870999	GTAGAATAACAAAGTTGGCCTAATTTATTAGTTTTCACTAACCCTAGATTCTTTCCCTTG
	KJ830774	GTAGAATGACAAAGTTGGCCTAATTTATTAGTTTTCACTAACCCTAGATTCTTTCCCTTG
	JN861109	GTAGAATGACAAAGTTGGCCTAATTTATTAGTTTTCACTAACCCTAGATTCTTTCCCTTG
	JN005831	GTAGAATGACAAAGTTGGCCTAATTTATTAGTTTTCACTAACCCTAGATTCTTTCCCTTG

	Oryza_minuta	ATAAAAAATCAATTCTGTCCTCTCGAGCTCCATTGTGTACTATTTACTTAGCTTACTTAC
	NC_017835	ATAAAAAATAAATTCTGTCCTCTCGAGCTCCATCGTGTACTATTTACTTAGCTTACTTAC
	NC_005973	ATAAAAAATAAATTCTGTCCTCTCGAGCTCCATCGTGTACTATTTACTTAGCTTACTTAC
	NC_001320	ATAAAAAATAAATTCTGTCCTCTCGAGCTCCATCGTGTACTATTTACTTAGCTTACTTAC
	KT161956	AT-AAAAA-AAATTCTGTCTTCTCGAGCTCCATCGTGTACTAT---------TTACTTAC
	KM881643	ATAAAAAATAAATTCTGTCCTCTCGAGCTCCATCGTGTACTATTTACTTAGCTTACTTAC
	KM881641	ATAAAAAAGAAATTCTGTCCTCTCGAGCTCCATCGTGTACTATTTACTTAGCTTACTTAC
	KM881640	ATAAAAAAGAAATTCTGTCCTCTCGAGCTCCATCGTGTACTATTTACTTAGCTTACTTAC
	KM881634	ATAAAAAATAAATTCTGTCCTCTCGAGCTCCATCGTGTACTATTTACTTAGCTTACTTAC
	KM103375	ATAAAAAATCAATTCTGTCCTCTCGAGCTCCATTGTGTACTATTTACTTAGCTTACTTAC
	KJ870999	ATAAAAAA-AAATTAAGTCTTCTCGAGCTCCATCGTGTACTAT---------TTACTTAC
	KJ830774	ATAAAAAATAAATTCTGTCCTCTCGAGCTCCATCGTGTACTATTTACTTAGCTTACTTAC
	JN861109	ATAAAAAATAAATTCTGTCCTCTCGAGCTCCATCGTGTACTATTTACTTAGCTTACTTAC
	JN005831	ATAAAAAATAAATTCTGTCCTCTCGAGCTCCATCGTGTACTATTTACTTAGCTTACTTAC

	Oryza_minuta	AAACAACCCAGCGAAAATTCGGTTCGGGACGAATAGAACAGACTATGTCGAGCCAAGAGC
	NC_017835	AAACAACCCAGCGAAAATTCGGTTCGGGACGAATAGAACAGACTATGTCGAGCCAAGAGC
	NC_005973	AAACAACCCAGCGAAAATTCGGTTCGGGACGAATAGAACAGACTATGTCGAGCCAAGAGC
	NC_001320	AAACAACCCAGCGAAAATTCGGTTCGGGACGAATAGAACAGACTATGTCGAGCCAAGAGC
	KT161956	AAACAACCCAGCGCAAATTCGGTTCGGGACGAATAGAACAGACTATGTCGAGCCAAGAGC
	KM881643	AAACAACCCAGCGAAAATTCGGTTCGGGACGAATAGAACAGACTATGTCGAGCCAAGAGC
	KM881641	AAACAACCCAGCGAAAATTCGGTTCGGGACGAATAGAACAGACTATGTCGAGCCAAGAGC
	KM881640	AAACAACCCAGCGAAAATTCGGTTCGGGACGAATAGAACAGACTATGTCGAGCCAAGAGC
	KM881634	AAACAACCCAGCGAAAATTCGGTTCGGGACGAATAGAACAGACTATGTCGAGCCAAGAGC
	KM103375	AAACAACCCAGCGAAAATTCGGTTCGGGACGAATAGAACAGACTATGTCGAGCCAAGAGC
	KJ870999	AAACAACCCAGCGCAAATTCGGTTCGGGACGAATAGAACAGACTATGTCGAGCCAAGAGC
	KJ830774	AAACAACCCAGCGCAAATTCGGTTCGGGACGAATAGAACAGACTATGTCGAGCCAAGAGC
	JN861109	AAACAACCCAGCGAAAATTCGGTTCGGGACGAATAGAACAGACTATGTCGAGCCAAGAGC
	JN005831	AAACAACCCAGCGAAAATTCGGTTCGGGACGAATAGAACAGACTATGTCGAGCCAAGAGC

	Oryza_minuta	ATTTTCATTACTATGGAAAATGGTGGATAGCAAAATCCACAATCGATCGTGTCCTTCAAG
	NC_017835	ATTTTCATTACTATGGAAAATGGTGGATAGCAAAATCCACAATCGATCGTGTCCTTCAAG
	NC_005973	ATTTTCATTACTATGGAAAATGGTGGATAGCAAAATCCACAATCGATCGTGTCCTTCAAG
	NC_001320	ATTTTCATTACTATGGAAAATGGTGGATAGCAAAATCCACAATCGATCGTGTCCTTCAAG
	KT161956	ATTTTCATTACTATGGAAAATGATGGATAGCAAAATCCACAATCGATCGTGTCCTTCAAG
	KM881643	ATTTTCATTACTATGGAAAATGGTGGATAGCAAAATCCACAATCGATCGTGTCCTTCAAG
	KM881641	ATTTTCATTACTATGGAAAATGGTGGATAGCAAAATCCACAATCGATCGTGTCCTTCAAG
	KM881640	ATTTTCATTACTATGGAAAATGGTGGATAGCAAAATCCACAATCGATCGTGTCCTTCAAG
	KM881634	ATTTTCATTACTATGGAAAATGGTGGATAGCAAAATCCACAATCGATCGTGTCCTTCAAG
	KM103375	ATTTTCATTACTATGGAAAATGGTGGATAGCAAAATCCACAATCGATCGTGTCCTTCAAG
	KJ870999	ATTTTCATTACTATGGAAAATGATGGATAGCAAAATCCACAATCGATCGTGTCCTTCAAG
	KJ830774	ATTTTCATTACTATGGAAAATGGTGGATAGCAAAATCCACAATCGATCGTGTCCTTCAAG
	JN861109	ATTTTCATTACTATGGAAAATGGTGGATAGCAAAATCCACAATCGATCGTGTCCTTCAAG
	JN005831	ATTTTCATTACTATGGAAAATGGTGGATAGCAAAATCCACAATCGATCGTGTCCTTCAAG

	Oryza_minuta	TCGCACGTTGCTTTCTACCACATCGTTTTAAACGAAGTTTTACCATAACATTCCTCTAAT
	NC_017835	TCGCACGTTGCTTTCTACCACATCGTTTTAAACGAAGTTTTAACATAACATTCCTCTAAT
	NC_005973	TCGCACGTTGCTTTCTACCACATCGTTTTAAACGAAGTTTTAACATAACATTCCTCTAAT
	NC_001320	TCGCACGTTGCTTTCTACCACATCGTTTTAAACGAAGTTTTAACATAACATTCCTCTAAT
	KT161956	TCGCACGTTGCTTTCTACCACATCGTTTTAAACGAAGTTTTACCATAACATTCCTCTAAT
	KM881643	TCGCACGTTGCTTTCTACCACATCGTTTTAAACGAAGTTTTACCATAACATTCCTCTAAT
	KM881641	TCGCACGTTGCTTTCTACCACATCGTTTTAAACGAAGTTTTAACATAACATTCCTCTAAT
	KM881640	TCGCACGTTGCTTTCTACCACATCGTTTTAAACGAAGTTTTAACATAACATTCCTCTAAT
	KM881634	TCGCACGTTGCTTTCTACCACATCGTTTTAAACGAAGTTTTAACATAACATTCCTCTAAT
	KM103375	TCGCACGTTGCTTTCTACCACATCGTTTTAAACGAAGTTTTACCATAACATTCCTCTAAT
	KJ870999	TCGCACGTTGCTTTCTACCACATCGTTTTAAACGAAGTTTTACCATAACATTCCTCTAAT
	KJ830774	TCGCACGTTGCTTTCTACCACATCGTTTTAAACGAAGTTTTACCATAACATTCCTCTAAT
	JN861109	TCGCACGTTGCTTTCTACCACATCGTTTTAAACGAAGTTTTAACATAACATTCCTCTAAT
	JN005831	TCGCACGTTGCTTTCTACCACATCGTTTTAAACGAAGTTTTAACATAACATTCCTCTAAT

	Oryza_minuta	TTCATTGCAAAGTGTTATAGGGAATTGATCCAATATGGATGGAATCATGAATAGTCA---
	NC_017835	TTCATTGCAAAGTGTTATAGGGAATTGATCCAATATGGATGGAATCATGAATAGTCA---
	NC_005973	TTCATTGCAAAGTGTTATAGGGAATTGATCCAATATGGATGGAATCATGAATAGTCA---
	NC_001320	TTCATTGCAAAGTGTTATAGGGAATTGATCCAATATGGATGGAATCATGAATAGTCA---
	KT161956	TTCATTGCAAAGTGTTATAGGGAATTGATCCAATATGGATGGAATCATGAATAGTCATTA
	KM881643	TTCATTGCAAAGTGTTATAGGGAATTGATCCAATATGGATGGAATCATGAATAGTCA---
	KM881641	TTCATTGCAAAGTGTTATAGGGAATTGATCCAATATGGATGGAATCATGAATAGTCA---
	KM881640	TTCATTGCAAAGTGTTATAGGGAATTGATCCAATATGGATGGAATCATGAATAGTCA---
	KM881634	TTCATTGCAAAGTGTTATAGGGAATTGATCCAATATGGATGGAATCATGAATAGTCA---
	KM103375	TTCATTGCAAAGTGTTATAGGGAATTGATCCAATATGGATGGAATCATGAATAGTCA---
	KJ870999	TTCATTGCAAAGTGTTATAGGGAATTGATCCAATATGGATGGAATCATGAATAGTCATTA
	KJ830774	TTCATTGCAAAGTGTTATAGGGAATTGATCCAATATGGATGGAATCATGAATAGTCA---
	JN861109	TTCATTGCAAAGTGTTATAGGGAATTGATCCAATATGGATGGAATCATGAATAGTCA---
	JN005831	TTCATTGCAAAGTGTTATAGGGAATTGATCCAATATGGATGGAATCATGAATAGTCA---

	Oryza_minuta	--------------------TTAGTTTAGTTTTTTGTATACTAATTCAAACTTGCTTTGC
	NC_017835	--------------------TTAGTTTCGTTTTTTGTATACTAATTCAAACTTGCTTTGC
	NC_005973	--------------------TTAGTTTCGTTTTTTGTATACTAATTCAAACTTGCTTTGC
	NC_001320	--------------------TTAGTTTCGTTTTTTGTATACTAATTCAAACTTGCTTTGC
	KT161956	GT------------------TTAGTTTATTTTTTTGTATACTAATTCAAACTTGCTTTGC
	KM881643	--------------------TTAGTTTAGTTTTTTGTATACTAATTCAAACTTGCTTTGC
	KM881641	--------------------TTAGTTTCGTTTTTTGTATACTAATTCAAACTTGCTTTGC
	KM881640	--------------------TTAGTTTCGTTTTTTGTATACTAATTCAAACTTGCTTTGC
	KM881634	--------------------TTAGTTTCGTTTTTTGTATACTAATTCAAACTTGCTTTGC
	KM103375	--------------------TTAGTTTAGTTTTTTGTATACTAATTCAAACTTGCTTTGC
	KJ870999	GTTTAGTTTAGTTTTTGTCATTAGTTTAGTTTTTTGTATACTAATTCAAACTTGCTTTGC
	KJ830774	--------------------TTAGTTTAGTTTTTTGTATACTAATTCAAACTTGCTTTGC
	JN861109	--------------------TTAGTTTCGTTTTTTGTATACTAATTCAAACTTGCTTTGC
	JN005831	--------------------TTAGTTTCGTTTTTTGTATACTAATTCAAACTTGCTTTGC

	Oryza_minuta	TATCTATGGAGAAATATGAATAAAAGAAATTAAGTATTTATCGGGAAAGACTCCGCAAAG
	NC_017835	TATCTATGGAGAAATATGAATAAAAGAAATTAAGTATTTATCGGGAAAGACTCCGCAAAG
	NC_005973	TATCTATGGAGAAATATGAATAAAAGAAATTAAGTATTTATCGGGAAAGACTCCGCAAAG
	NC_001320	TATCTATGGAGAAATATGAATAAAAGAAATTAAGTATTTATCGGGAAAGACTCCGCAAAG
	KT161956	TATCTATGGAGAAATCTGAATAAAAGAAA-TAAGTATTTATGGGGGAAGACTCCGCAAAG
	KM881643	TATCTATGGAGAAATATGAATAAAAGAAATTAAGTATTTATCGGGAAAGACTCCGCAAAG
	KM881641	TATCTATGGAGAAATATGAATAAAAGAAATTAAGTATTTATCGGGAAAGACTCCGCAAAG
	KM881640	TATCTATGGAGAAATATGAATAAAAGAAATTAAGTATTTATCGGGAAAGACTCCGCAAAG
	KM881634	TATCTATGGAGAAATATGAATAAAAGAAATTAAGTATTTATCGGGAAAGACTCCGCAAAG
	KM103375	TATCTATGGAGAAATATGAATAAAAGAAATTAAGTATTTATCGGGAAAGACTCCGCAAAG
	KJ870999	TATCTATGGAGAAATCTGAATAAAAGAAA-TAAGTATTTATGGGGGAAGACTCCGCAAAG
	KJ830774	TATCTATGGAGAAATATGAATAAAAGAAATTAAGTATTTATCGGGAAAGACTCCGCAAAG
	JN861109	TATCTATGGAGAAATATGAATAAAAGAAATTAAGTATTTATCGGGAAAGACTCCGCAAAG
	JN005831	TATCTATGGAGAAATATGAATAAAAGAAATTAAGTATTTATCGGGAAAGACTCCGCAAAG

	Oryza_minuta	AGCCAATTTATTTAAACTCAGATTCTATCATATGAATGAAATATAGTTCGAAAAAAGGGA
	NC_017835	AGCCAATTTATTTAAACCCATATTCTATCATATGAATGAAATATAGTTCGAAAAAAGGGA
	NC_005973	AGCCAATTTATTTAAACCCATATTCTATCATATGAATGAAATATAGTTCGAAAAAAGGGA
	NC_001320	AGCCAATTTATTTAAACCCATATTCTATCATATGAATGAAATATAGTTCGAAAAAAGGGA
	KT161956	ATCCAATTTATTTAAACCCATATTCTATCATATGAATAAAATCTAGTTCGAAAAAAGCGA
	KM881643	ATCCAATTTATTTAAACCCATATTCTATCATATGAATGAAATATAGTTCGAAAAAAGGGA
	KM881641	AGCCAATTTATTTAAACCCATATTCTATCATATGAATGAAATATAGTTCGAAAAAAGGGA
	KM881640	AGCCAATTTATTTAAACCCATATTCTATCATATGAATGAAATATAGTTCGAAAAAAGGGA
	KM881634	AGCCAATTTATTTAAACCCATATTCTATCATATGAATGAAATATAGTTCGAAAAAAGGGA
	KM103375	AGCCAATTTATTTAAACTCAGATTCTATCATATGAATGAAATATAGTTCGAAAAAAGGGA
	KJ870999	ATCCAATTTATTTAAACCCATATTCTATCATATGAATAAAATCTAGTTCGAAAAAAGCGA
	KJ830774	ATCCAATTTATTTAAACCCATATTCTATCATATGAATGAAATATAGTTCGAAAAAAGGGA
	JN861109	AGCCAATTTATTTAAACCCATATTCTATCATATGAATGAAATATAGTTCGAAAAAAGGGA
	JN005831	AGCCAATTTATTTAAACCCATATTCTATCATATGAATGAAATATAGTTCGAAAAAAGGGA

	Oryza_minuta	ATAAACAAGTTTGCTTAAGACTTATTTATTATGGAATTTCCATCCTCAACAGAGGACTCG
	NC_017835	ATAAACAAGTTTGCTTAAGACTTATTTATTATGGAATTTCCATCCTCAACAGAGGACTCG
	NC_005973	ATAAACAAGTTTGCTTAAGACTTATTTATTATGGAATTTCCATCCTCAACAGAGGACTCG
	NC_001320	ATAAACAAGTTTGCTTAAGACTTATTTATTATGGAATTTCCATCCTCAACAGAGGACTCG
	KT161956	ATAAACAAGTTTGCTTAAGACTTTTTTATTATGGAATTTCCATCCTCAACGGAGGCCTCG
	KM881643	ATAAACAAGTTTGCTTAAGACTTATTTATTATGGAATTTCCATCCTCAACAGAGGACTCG
	KM881641	ATAAACAAGTTTGCTTAAGACTTATTTATTATGGAATTTCCATCCTCAACAGAGGACTCG
	KM881640	ATAAACAAGTTTGCTTAAGACTTATTTATTATGGAATTTCCATCCTCAACAGAGGACTCG
	KM881634	ATAAACAAGTTTGCTTAAGACTTATTTATTATGGAATTTCCATCCTCAACAGAGGACTCG
	KM103375	ATAAACAAGTTTGCTTAAGACTTATTTATTATGGAATTTCCATCCTCAACAGAGGACTCG
	KJ870999	ATAAACAAGTTTGCTTAAGACTTTTTTATTATGGAATTTCCATCCTCAACGGAGGCCTCG
	KJ830774	ATAAACAAGTTTGCTTAAGACTTATTTATTATGGAATTTCCATCCTCAACGGAGGACTCG
	JN861109	ATAAACAAGTTTGCTTAAGACTTATTTATTATGGAATTTCCATCCTCAACAGAGGACTCG
	JN005831	ATAAACAAGTTTGCTTAAGACTTATTTATTAGGGAATTTCCATCCTCAACAGAGGACTCG

	Oryza_minuta	AGATGAT-----CAATCCTGAAATGATAAGAGAAGAATTGACTCTTCTCCAACAAATAAA
	NC_017835	AGATGATCAATCCAATCCTGAAATGATAAGAGAAGAATTGACTCTTCTCCAACAAATAAA
	NC_005973	AGATGATCAATCCAATCCTGAAATGATAAGAGAAGAATTGACTCTTCTCCAACAAATAAA
	NC_001320	AGATGATCAATCCAATCCTGAAATGATAAGAGAAGAATTGACTCTTCTCCAACAAATAAA
	KT161956	AGATGAT-----CAATCCTGAAATGATAAGAGGAGAATCGACTCTTCTCCAACAAATAAA
	KM881643	AGATGAT-----CAATCCTGAAATGATAAGAGAAGAATTGGCTCTTCTCCAACAAATAAA
	KM881641	AGATGAT-----CAATCCTGAAATGATAAGAGAAGAATTGACTCTTCTCCAACAAATAAA
	KM881640	AGATGAT-----CAATCCTGAAATGATAAGAGAAGAATTGACTCTTCTCCAACAAATAAA
	KM881634	AGATGATCAATCCAATCCTGAAATGATAAGAGAAGAATTGACTCTTCTCCAACAAATAAA
	KM103375	AGATGAT-----CAATCCTGAAATGATAAGAGAAGAATTGACTCTTCTCCAACAAATAAA
	KJ870999	AGATGAT-----CAATCCTGAAATGATAAGAGAAGAATCGACTCTTCTCCAACAACTAAA
	KJ830774	AGATGAT-----CAATCCTGAAATGATAAGAGAAGAATCGACTCTTCTCCAACAAATAAA
	JN861109	AGATGATCAATCCAATCCTGAAATGATAAGAGAAGAATTGACTCTTCTCCAACAAATAAA
	JN005831	AGATGAT-----CAATCCTGAAATGATAAGAGAAGAATTGACTCTTCTCCAACAAATAAA

	Oryza_minuta	CTATCAACCTCC--------------------------------------CGTTTAATTA
	NC_017835	CTATCAACCTCC--------------------------------------CGTTTAATTA
	NC_005973	CTATCAACCTCC--------------------------------------CGTTTAATTA
	NC_001320	CTATCAACCTCC--------------------------------------CGTTTAATTA
	KT161956	CTGTCAACCTCCAAAAAAG-----------------------------------------
	KM881643	CTAGCAACCTCC--------------------------------------CGTTTAATTA
	KM881641	CTATCAACCTCC--------------------------------------CGTTTAATTA
	KM881640	CTATCAACCTCC--------------------------------------CGTTTAATTA
	KM881634	CTATCAACCTCC--------------------------------------CGTTTAATTA
	KM103375	CTATCAACCTCC--------------------------------------CGTTTAATTA
	KJ870999	CTGTCAACCTCCAAAAAAGTTTAATTAATTTAATTAATATTTTAATTTAATGTTTAATTA
	KJ830774	CTATCAACCTCC--------------------------------------CGTTTAATTA
	JN861109	CTATCAACCTCC--------------------------------------CGTTTAATTA
	JN005831	CTATCAACCTCC--------------------------------------CGTTTAATTA

	Oryza_minuta	ATTTAATTAATATATTAGATTAGCAATCTATTTTTCCATAACATTTTTCCGTAACAAAAC
	NC_017835	ATTTAATTAATATATTAGATTAGCAATCTATTTTTCCATACCATTTTTCCGTAACAAAAC
	NC_005973	ATTTAATTAATATATTAGATTAGCAATCTATTTTTCCATACCATTTTTCCGTAACAAAAC
	NC_001320	ATTTAATTAATATATTAGATTAGCAATCTATTTTTCCATACCATTTTTCCGTAACAAAAC
	KT161956	-TTTAATTAATATATTAGATTAGCAATCTATTTTTCCGTAACA-----------------
	KM881643	ATTTAATTAATATATTAGATTAGCAATCTATTTTTCCATAACATTTTTCCGTAACAAAAC
	KM881641	ATTTAATTAATATATTAGATTAGCAATCTATTTTTCCATACCATTTTTCCGTAACAAAAC
	KM881640	ATTTAATTAATATATTAGATTAGCAATCTATTTTTCCATACCATTTTTCCGTAACAAAAC
	KM881634	ATTTAATTAATATATTAGATTAGCAATCTATTTTTCCATACCATTTTTCCGTAACAAAAC
	KM103375	ATTTAATTAATATATTAGATTAGCAATCTATTTTTCCATAACATTTTTCCGTAACAAAAC
	KJ870999	ATTTAATTAATATATTAGATTAGCAATCTATTTTTCCGTAACA-----------------
	KJ830774	ATTTAATTAATATATTAGATTAGCAATCTATTTTTCCATAACATTTTTCCGTAACAAAAC
	JN861109	ATTTAATTAATATATTAGATTAGCAATCTATTTTTCCATACCATTTTTCCGTAACAAAAC
	JN005831	ATTTAATTAATATATTAGATTAGCAATCTATTTTTCCATACCATTTTTCCGTAACAAAAC

	Oryza_minuta	TAATTAACTATTAACTAAATAAACTATTGCAATGAAAAGAAAGTTTTTTGGTAGTTATAG
	NC_017835	TAATTAACTATTAACTAGTTAAACTATTGCAATGAAAAGAAAGTTTTTTGGTAGTTATAG
	NC_005973	TAATTAACTATTAACTAGTTAAACTATTGCAATGAAAAGAAAGTTTTTTGGTAGTTATAG
	NC_001320	TAATTAACTATTAACTAGTTAAACTATTGCAATGAAAAGAAAGTTTTTTGGTAGTTATAG
	KT161956	------------------------------------------------------------
	KM881643	TAATTAACTATTAACTAAATAAACTATTGCAATGAAAAGAAAGTTTTTTGGTAGTTATAG
	KM881641	TAATTAACTATTAACTAGTTAAACTATTGCAATGAAAAGAAAGTTTTTTGGTAGTTATAG
	KM881640	TAATTAACTATTAACTAGTTAAACTATTGCAATGAAAAGAAAGTTTTTTGGTAGTTATAG
	KM881634	TAATTAACTATTAACTAGTTAAACTATTGCAATGAAAAGAAAGTTTTTTGGTAGTTATAG
	KM103375	TAATTAACTATTAACTAAATAAACTATTGCAATGAAAAGAAAGTTTTTTGGTAGTTATAG
	KJ870999	------------------------------------------------------------
	KJ830774	TAATTAACTATTAACTAAATAAAC-------------------------------TATAG
	JN861109	TAATTAACTATTAACTAGTTAAACTATTGCAATGAAAAGAAAGTTTTTTGGTAGTTATAG
	JN005831	TAATTAACTATTAACTAGTTAAACTATTGCAATGAAAAGAAAGTTTTTTGGTAGTTATAG

	Oryza_minuta	AATTCTCGTATTTCTTCGACTCGAATACCAAAAGAAAGAAAAAAATTCTCT---------
	NC_017835	AATTCTCGTATTTCTTCGACTCGAATACCAAAAGAAAGAAAAAAATGAAGT-AAAAAAAA
	NC_005973	AATTCTCGTATTTCTTCGACTCGAATACCAAAAGAAAGAAAAAAATGAAGT-AAAAAAAA
	NC_001320	AATTCTCGTATTTCTTCGACTCGAATACCAAAAGAAAGAAAAAAATGAAGT-AAAAAAAA
	KT161956	----------------------------------------------------AA------
	KM881643	AATTCTCGTATTTCTTCGACTCGAATACCAAAAGAAAGAAAAAAATGAAGT-AAAAAAAA
	KM881641	AATTCTCGTATTTCTTCGACTCGAATACCAAAAGAAAGAAAAAAATGAAGT-AAAAAAAA
	KM881640	AATTCTCGTATTTCTTCGACTCGAATACCAAAAGAAAGAAAAAAATGAAGT-AAAAAAAA
	KM881634	AATTATCGTATTTCTTCGACTCGAATACCAAAAGAAAGAAAAAAATGAAGT-AAAAAAAA
	KM103375	AATTCTCGTATTTCTTCGACTCGAATACCAAAAGAAAGAAA-------------------
	KJ870999	----------------------------------------------------AAAACAAA
	KJ830774	AATTCTCGTATTTCTTCGACTCGAATACCAAAAGAAAGAAAAAAATGAAGT-AAAAAAAA
	JN861109	AATTCTCGTATTTCTTCGACTCGAATACCAAAAGAAAGAAAAAAATGAAGT-AAAAAAAA
	JN005831	AATTCTCGTATTTCTTCGACTCGAATACCAAAAGAAAGAAAAAAATGAAGTAAAAAAAAA

	Oryza_minuta	----------------------------TTTTGCTTTTACTTATCCTTTCTTTTACCTAA
	NC_017835	CGCATTTCCTGTAAAGTAAAATTAAGGTCTTTGCTTTTACTTATTTTTTCTTTTACCTAA
	NC_005973	CGCATTTCCTGTAAAGTAAAATTAAGGTCTTTGCTTTTACTTATTTTTTCTTTTACCTAA
	NC_001320	CGCATTTCCTGTAAAGTAAAATTAAGGTCTTTGCTTTTACTTATTTTTTCTTTTACCTAA
	KT161956	------------------------------------------------------------
	KM881643	CGCATTTCCTGTAAAGTAAAATTAAGGTCTTTGCTTTTACTTATTCTTTCTTTTACCTAA
	KM881641	CGCATTTCCTGTAAAGTAAAATTAAGGTCTTTGCTTTTACTTATTTTTTCTTTTACCTAA
	KM881640	CGCATTTCCTGTAAAGTAAAATTAAGGTCTTTGCTTTTACTTATTTTTTCTTTTACCTAA
	KM881634	CGCATTTCCTGTAAAGTAAAATTAAGGTCTTTGCTTTTACTTATTTTTTCTTTTACCTAA
	KM103375	------------------------------------------------------------
	KJ870999	------------------------------------------------------------
	KJ830774	CGCATTTCCTGTAAAGTAAAATTAAGGTCTTTGCTTTTACTTATTCTTTCTTTTACCTAA
	JN861109	CGCATTTCCTGTAAAGTAAAATTAAGGTCTTTGCTTTTACTTATTTTTTCTTTTACCTAA
	JN005831	CGCATTTCCTGTAAAGTAAAATTAAGGTCTTTGCTTTTACTTATTTTTTCTTTTACCTAA

	Oryza_minuta	AAGAAGCAACTCCAAATCAAAATTGAATCCATTCTATCTAACGAGCAGTTCTTATCTTAT
	NC_017835	AAGAAGCAACTCCAAATCAAAATTGAATCCATTCTATCTAACGAGCAGTTCTTATCTTAT
	NC_005973	AAGAAGCAACTCCAAATCAAAATTGAATCCATTCTATCTAACGAGCAGTTCTTATCTTAT
	NC_001320	AAGAAGCAACTCCAAATCAAAATTGAATCCATTCTATCTAACGAGCAGTTCTTATCTTAT
	KT161956	------------------------------------------------------------
	KM881643	AAGAAGCAACTCCAAATCAAAATTGAATCCATTCTATCTAACGAGCAGTTCTTATCTTAT
	KM881641	AAGAAGCAACTCCAAATCAAAATTGAATCCATTCTATCTAACGAGCAGTTCTTATCTTAT
	KM881640	AAGAAGCAACTCCAAATCAAAATTGAATCCATTCTATCTAACGAGCAGTTCTTATCTTAT
	KM881634	AAGAAGCAACTCCAAATCAAAATTGAATCCATTCTATCTAACGAGCAGTTCTTATCTTAT
	KM103375	-----------------------------------A------------------------
	KJ870999	-----------------------------------------------------AACCTAT
	KJ830774	AAGAGGAAACTCCAAATCAAAATTGAATCCATTCTATCTAACGAGCAGTTCTTATCTTAT
	JN861109	AAGAAGCAACTCCAAATCAAAATTGAATCCATTCTATCTAACGAGCAGTTCTTATCTTAT
	JN005831	AAGAAGCAACTCCAAATCAAAATTGAATCCATTCTATCTAACGAGCAGTTCTTATCTTAT

	Oryza_minuta	CTTGACCGGGATGGATCATTCTGGATATTTAAAAAATCAT--GGATTGAGATAGTTTTCG
	NC_017835	CTTTACCGGGATGGATCATTCTGGATATTTAAAAAATCGC--GGATCGAGATCGTTTTCG
	NC_005973	CTTTACCGGGATGGATCA-TCTGGATATTTAAAAAATCGC--GGATCGAGATCGTTTTCG
	NC_001320	CTTTACCGGGATGGATCATTCTGGATATTTAAAAAATCGC--GGATCGAGATCGTTTTTG
	KT161956	------------------------------------------------------------
	KM881643	CTTTACCGGGATGGATCA-TCTGGATATTTTAAAAATCGC--GGATCGAGATCGTTTTCG
	KM881641	CTTTACCGGGATGGATCATTCTGGATATTTAAAAAATCGC--GGATCGAGATCGTTTTCG
	KM881640	CTTTACCGGGATGGATCATTCTGGATATTTAAAAAATCGC--GGATCGAGATCGTTTTCG
	KM881634	CTTTACCGGGATGGATCATTCTGGATATTTAAAAAATCGC--GGATCGAGATCGTTTTCG
	KM103375	------------------------------------------------------------
	KJ870999	CCCCAT------------------------------------------------------
	KJ830774	CTTTACCGGAATGGATCATTCTGGATATTTAAAAAATCGCGCGGATCGAGATCGTTTTCG
	JN861109	CTTTACCGGGATGGATCA-TCTGGATATTTAAAAAATCGC--GGATCGAGATCGTTTTCG
	JN005831	CTTTACCGGGATGGATCATTTTGGATATTTAAAAAATCGC--GGATCGAGATCGTTTTCG

	Oryza_minuta	CTTAACCAAAGAAAGAAAAAGCAAA-------------ACTAATTAACTATTAACTAAAT
	NC_017835	CTTAACCAAAGAAAGAAAAAGAAGAAGGAACCTTTTTTACTAATAAAATACTATAAAAAA
	NC_005973	CTTAACCAAAGAAAGAAAAAGAAGAAGGAACCTTTTTTACTAATAAAATACTATAAAAAA
	NC_001320	CTTAACCAAAGAAAGAAAAAGAAGAAGGAACCTTTTTTACTAATAAAATACTATAAAAAA
	KT161956	------------------------------------------------------AACAAA
	KM881643	CTTAACCAAAGAAAGAAAAAGAAGAAGGAACCTTTTTTACTAATAAAATACTATAACAAA
	KM881641	CTTAACCAAAGAAAGAAAAAGAAGAAGGAACCTTTTTTACTAATAAAATACTATAAAAAA
	KM881640	CTTAACCAAAGAAAGAAAAAGAAGAAGGAACCTTTTTTACTAATAAAATACTATAAAAAA
	KM881634	CTTAACCAAAGAAAGAAAAAGAAGAAGGAACCTTTTTTACTAATAAAATACTATAAAAAA
	KM103375	------------------------------------------------------------
	KJ870999	-----------------------------------------------------CAACAAA
	KJ830774	CTTAACCAAAGAAAGAAAAAAATGAAGGAACCTTTTTTACTAATAAAATACTATAACAAA
	JN861109	CTTAACCAAAGAAAGAAAAAGAAGAAGGAACCTTTTTTACTAATAAAATACTATAAAAAA
	JN005831	CTTAACCAAAGAAAGAAAAAGAAGAAGGAACCTTTTTTACTAATAAAATACTATAAAAAA

	Oryza_minuta	AAACTATTGCAATGAAAAG----------------------------------------A
	NC_017835	AATTTATCTCTATCATAAATCTATCTCTACCATAAAGGAATAGGTCTCGTTTTTTATACA
	NC_005973	AATTTATCTCTATCATAAATCTATCTCTACCATAAAGGAATAGGTCTCGTTTTTTATACA
	NC_001320	AATTTATCTCTATCATAAATCTATCTCTACCATAAAGGAATAGGTCTCGTTTTTTATACA
	KT161956	AACCTATCTCCATCATAAATCTATCTCTATCATAAAGAAATGGGTCTCATTTTTTATACA
	KM881643	AATTTATCTCTATCATAAATCTATCTCTACCATAAAGGAATAGGTCTCGTTTTTTATACA
	KM881641	AATTTATCTCTATCATAAATCTATCTCTACCATAAAGGAATAGGTCTCGTTTTTTATACA
	KM881640	AATTTATCTCTATCATAAATCTATCTCTACCATAAAGGAATAGGTCTCGTTTTTTATACA
	KM881634	AATTTATCTCTATCATAAATCTATCTCTACCATAAAGGAATAGGTCTCGTTTTTTATACA
	KM103375	------------------------------------------------------------
	KJ870999	AACCTATCCCCATCATAAATCTATCTCTATCATAAAGAAATGGGTCTCATTTTTTATACA
	KJ830774	AATTTATCTCTATCATAAATCTATCTCTACCATAAAGGGGTAGGTCTCGTTTTTTATACA
	JN861109	AATTTATCTCTATCATAAATCTATCTCTACCATAAAGGAATAGGTCTCGTTTTTTATACA
	JN005831	AATTTATCTCTATCATAAATCTATCTCTACCATAAAGGAATAGGTCTCGTTTTTTATACA

	Oryza_minuta	AAGTTTTTTGGTAGTTATAGAATTCTCGT-------------------------------
	NC_017835	ATGTTCTACGTCAAGTTTAAAATTTTTTC------ATGAAAAAAAGATTTTCAATTTGAC
	NC_005973	ATGTTCTACGTCAAGTTTAAAATTTTTTC------ATGAAAAAAAGATTTTCAATTTGAC
	NC_001320	ATGTTCTACGTCAAGTTTAAAATTTTTTC------ATGAAAAAAAGATTTTCAATTTGAC
	KT161956	ATGTTCTACGTCAAGTTTAACATTTTTTA------ATG-AAAAAAAGATTTTGATTTGAC
	KM881643	ATGTTCTACGTCAAGTTTAAAAATTTTTCATGAAAATGAAAAAAAGATTTTCAATTTGAC
	KM881641	ATGTTCTACGTCAAGTTTAAAATTTTTTC------ATGAAAAAAAGATTTTCAATTTGAC
	KM881640	ATGTTCTACGTCAAGTTTAAAATTTTTTC------ATGAAAAAAAGATTTTCAATTTGAC
	KM881634	ATGTTCTACGTCAAGTTTAAAATTTTTTC------ATGAAAAAAAGATTTTCAATTTGAC
	KM103375	------------------------------------------------------------
	KJ870999	ATGTTCTACGTCAAGTTTAACATTTTTTA------ATGAAAAAAAAGATTTTGATTTGAC
	KJ830774	ATGTTCTATGTCAAGTTTAAAAATTTTTC------ATGAAAAAAAGATTTTCAATTTGAC
	JN861109	ATGTTCTACGTCAAGTTTAAAATTTTTTC------ATGAAAAAAAGATTTTCAATTTGAC
	JN005831	ATGTTCTACGTCAAGTTTAAAATTTTTTC------ATGAAAAAAAGATTTTCAATTTGAC

	Oryza_minuta	---------------------------------------------------ATTTCTTCG
	NC_017835	TGGACTTGACACTGGATTATGTTTTCTGAGACAGAAAATGAACGCATTAGGACTGCATCG
	NC_005973	TGGACTTGACACTGGATTATGTTTTCTGAGACAGAAAATGAACGCATTAGGACTGCATCG
	NC_001320	TGGACTTGACACTGGATTATGTTTTCTGAGACAGAAAATGAACGCATTAGGACTGCATCG
	KT161956	TGGACTTGACACTTTATTATGTTTTATGAGAAAGAAAATGAATGCATTAGGAATGCATCT
	KM881643	TGGACTTGACACTGGATTATGTTTTCTGAGACAGAAAATGAACGCATTAGGAATGCATCG
	KM881641	TGGACTTGACACTGGATTATGTTTTCTGAGACAGAAAATGAACGCATTAGGAATGCATCG
	KM881640	TGGACTTGACACTGGATTATGTTTTCTGAGACAGAAAATGAACGCATTAGGAATGCATCG
	KM881634	TGGACTTGACACTGGATTATGTTTTCTGAGACAGAAAATGAACGCATTAGGACTGCATCG
	KM103375	------------------------------------------------------------
	KJ870999	TGGACTTGACACTTTATTATGTTTTCTGAGAAAGAAAATGAATGCATTAGGAATGCATCT
	KJ830774	TGGACTTGACACTGGATTATGTTTTCTGAGACAGAAAAGGAATGCATTAGGAATGCATCG
	JN861109	TGGACTTGACACTGGATTATGTTTTCTGAGACAGAAAATGAACGCATTAGGACTGCATCG
	JN005831	TGGACTTGACACTGGATTATGTTTTCTGAGACAGAAAATGAACGCATTAGGACTGCATCG

	Oryza_minuta	ACTCGAATACCAAAAGAAAGAAAAAAATTCTCTTTAATAAACTTTATGTCTCGTGCAGAA
	NC_017835	AATCTAAGAGTTTATAAGAGAAAAAAATTCTCTTTAATAAACTTTATGTCTCGTGCAGAA
	NC_005973	AATCTAAGAGTTTATAAGAGAAAAAAATTCTCTTTAATAAACTTTATGTCTCGTGCAGAA
	NC_001320	AATCTAAGAGTTTATAAGAGAAAAAAATTCTCTTTAATAAACTTTATGTCTCGTGCAGAA
	KT161956	AATCTAAGAGTTTATAAGAGAAAATTTTTCTCTTTAATAAACTTTATGTGTCGTGCGGGA
	KM881643	AATCTAAGAGTTTATAAGAGAAAAAAATTCTCTTTAATAAACTTTATGTCTCGTGCAGAA
	KM881641	AATCTAAGAGTTTATAAGAGAAAAAAATTCTCTTTAATAAACTTTATGTCTCGTGCAGAA
	KM881640	AATCTAAGAGTTTATAAGAGAAAAAAATTCTCTTTAATAAACTTTATGTCTCGTGCAGAA
	KM881634	AATCTAAGAGTTTATAAGAGAAAAAAATTCTCTTTAATAAACTTTATGTCTCGTGCAGAA
	KM103375	------------------------AAATTCTCTTTAATAAACTTTATGTCTCGTGCAGAA
	KJ870999	AATCTAAGAATTTATAAGAGAAAATTTTTCTCTTTAATAAACTTTATGTGTCGTGCGGGA
	KJ830774	AATCTAAGAGTTTATAAGAGAAAATAATTCTCTTTAATAAACTTTATGTCTCGTGCAGAA
	JN861109	AATCTAAGAGTTTATAAGAGAAAAAAATTCTCTTTAATAAACTTTATGTCTCGTGCAGAA
	JN005831	AATCTAAGAGTTTATAAGAGAAAAAAATTCTCTTTAATAAACTTTATGTCTCGTGCAGAA

	Oryza_minuta	TAGAATACGATTTCATCTTTCGTTTCATCAGAAAAAATCTGGGACGGAAGGATTCGAACC
	NC_017835	TACAATACGATTTCATCTTTCGTTTCATCAGAAAAAATCTGGGACGGAAGGATTCGAACC
	NC_005973	TACAATACGATTTCATCTTTCGTTTCATCATAAAAAATCTGGGACGGAAGGATTCGAACC
	NC_001320	TACAATACGATTTCATCTTTCGTTTCATCAGAAAAAATCTGGGACGGAAGGATTCGAACC
	KT161956	TACAATACGATTTCATCTTTTGTTTTATCAGAAAAAATCTGGGACGGAAGGATTCGAACC
	KM881643	TACAATACGATTTCATCTTTCGTTTCATCAGAAAAAATCTGGGACGGAAGGATTCGAACC
	KM881641	TACAATACGATTTCATCTTTCGTTTCATCAGAAAAAATCTGGGACGGAAGGATTCGAACC
	KM881640	TACAATACGATTTCATCTTTCGTTTCATCAGAAAAAATCTGGGACGGAAGGATTCGAACC
	KM881634	TACAATACGATTTCATCTTTCGTTTCATCAGAAAAAATCTGGGACGGAAGGATTCGAACC
	KM103375	TAGAATACGATTTCATCTTTCGTTTCATCAGAAAAAATCTGGGACGGAAGGATTCGAACC
	KJ870999	TACAATACGATTTCATCTTTTGTTTTATCAGAAACAATCTGGGACGGAAGGATTCGAACC
	KJ830774	TACAACACGATTTCATCTTTCGTTTCATCAGAAAAAATCTGGGACGGAAGGATTCGAACC
	JN861109	TACAATACGATTTCATCTTTCGTTTCATCATAAAAAATCTGGGACGGAAGGATTCGAACC
	JN005831	TACAATACGATTTCATCTTTCGTTTCATCAGAAAAAATCTGGGACGGAAGGATTCGAACC

	Oryza_minuta	TCCGAGTAACGGGACCAAAACCCGCTGCCTTACCACTTGGCCACGCCCCATTTCGGGTTT
	NC_017835	TCCGAGTAACGGGACCAAAACCCGCTGCCTTACCACTTGGCCACGCCCCATTTCGGGTTT
	NC_005973	TCCGAGTAACGGGACCAAAACCCGCTGCCTTACCACTTGGCCACGCCCCATTTCGGGTTT
	NC_001320	TCCGAGTAACGGGACCAAAACCCGCTGCCTTACCACTTGGCCACGCCCCATTTCGGGTTT
	KT161956	TCCGAGTAACGGGACCAAAACCCGCTGCCTTACCGCTTGGCCACGCCCCATTTCGGGTTT
	KM881643	TCCGAGTAACGGGACCAAAACCCGCTGCCTTACCACTTGGCCACGCCCCATTTCGGGTTT
	KM881641	TCCGAGTAACGGGACCAAAACCCGCTGCCTTACCACTTGGCCACGCCCCATTTCGGGTTT
	KM881640	TCCGAGTAACGGGACCAAAACCCGCTGCCTTACCACTTGGCCACGCCCCATTTCGGGTTT
	KM881634	TCCGAGTAACGGGACCAAAACCCGCTGCCTTACCACTTGGCCACGCCCCATTTCGGGTTT
	KM103375	TCCGAGTAACGGGACCAAAACCCGCTGCCTTACCACTTGGCCACGCCCCATTTCGGGTTT
	KJ870999	TCCGAGTAACGGGACCAAAACCCGCTGCCTTACCGCTTGGCCACGCCCCATTTCGGGTTT
	KJ830774	TCCGAGTAACGGGACCAAAACCCGCTGCCTTACCACTTGGCCACGCCCCATTTCGGGTTT
	JN861109	TCCGAGTAACGGGACCAAAACCCGCTGCCTTACCACTTGGCCACGCCCCATTTCGGGTTT
	JN005831	TCCGAGTAACGGGACCAAAACCCGCTGCCTTACCGCTTGGCCACGCCCCATTTCGGGTTT

	Oryza_minuta	TATGCGACACTAATAAACAGTATTATGTTTATTTCTTATTCGTCAATCCTACTTCAATTA
	NC_017835	TATGCGACACTAATAAACAGTATTATGTTTATTTCTTATTCGTCAATCCTACTTCAATTA
	NC_005973	TATGCGACACTAATAAACAGTATTATGTTTATTTCTTATTCGTCAATCCTACTTCAATTA
	NC_001320	TATGCGACACTAATAAACAGTATTATGTTTATTTCTTATTCGTCAATCCTACTTCAATTA
	KT161956	TATGCGACACTAATAAACAGTATTATGTTTATTTGTTATTCGTCAATCCCACTTCAATTA
	KM881643	TATGCGACACTAATAAACAGTATTATGTTTATTTCTTATTCGTCAATCCTACTTCAATTA
	KM881641	TATGCGACACTAATAAACAGTATTATGTTTATTTCTTATTCGTCAATCCTACTTCAATTA
	KM881640	TATGCGACACTAATAAACAGTATTATGTTTATTTCTTATTCGTCAATCCTACTTCAATTA
	KM881634	TATGCGACACTAATAAACAGTATTATTTTTATTTCTTATTCGTCAATCCTACTTCAATTA
	KM103375	TATGCGACACTAATAAACAGTATTATGTTTATTTCTTATTCGTCAATCCTACTTCAATTA
	KJ870999	TATGCGACACTAATAAACAGTATTATTTTTATTTGTTATTCGTCAATCCCACTTCAATTA
	KJ830774	TATGCGACACTAATAAACAGTATTATGTTTATTTCTTATTCGTCAATCCTACTTCAATTA
	JN861109	TATGCGACACTAATAAACAGTATTATGTTTATTTCTTATTCGTCAATCCTACTTCAATTA
	JN005831	TATGCGACACTAATAAACAGTATTATGTTTATTTCTTATTCGTCAATCCTACTTCAATTA

	Oryza_minuta	CATAAAAAAGGGGGGTATTCTCTTGGTAGGATTCTAGACATGCGAATAATATAGAATCCA
	NC_017835	CATAAAAATGGGGGGTATTCTCTTGGTAGGATTCTAGACATGCGAATAATATAGAATCCA
	NC_005973	CATAAAAATGGGGGGTATTCTCTTGGTAGGATTCTAGACATGCGAATAATATAGAATCCA
	NC_001320	CATAAAAATGGGGGGTATTCTCTTGGTAGGATTCTAGACATGCGAATAATATAGAATCCA
	KT161956	CATAAAAATGAAGGGTATTCTCTTGCTAGGATTCTAGACATGCGGATAATATAGAATCCA
	KM881643	CATAAAAATGGGGGGTATTCTCTTGGTAGGATTCTAGACATGCGAATAATATAGAATCCA
	KM881641	CATAAAAATGGGGGGTATTCTCTTGGTAGGATTCTAGACATGCGAATAATATAGAATCCA
	KM881640	CATAAAAATGGGGGGTATTCTCTTGGTAGGATTCTAGACATGCGAATAATATAGAATCCA
	KM881634	CATAAAAATGGGGGGTATTCTCTTGGTAGGATTCTAGACATGCGAATAATATAGAATCCA
	KM103375	CATAAAAAAGGGGGGTATTCTCTTGGTAGGATTCTAGACATGCGAATAATATAGAATCCA
	KJ870999	CATAAAAATGAAGGGTATTCTCTTGCTAGGATTCTAGACATGCGGATAATATAGAATCCA
	KJ830774	CATAAAAATGGGGGGTATTCTCTTGGTAGGATTCTAGACATGCGAATAATATAGAATCC-
	JN861109	CATAAAAATGGGGGGTATTCTCTTGGTAGGATTCTAGACATGCGAATAATATAGAATCCA
	JN005831	CATAAAAATGGGGGGTATTCTCTTGGTAGGATTCTAGACATGCGAATAATATAGAATCCA

	Oryza_minuta	AAAAATGCATTGATCATTACATGGAATTCTATTAAGATATTATATGAAAGTCGAATTTCT
	NC_017835	AAAAATGCATTGATCATTACATGGAATTCTATTAAGATATTATATGAAAGTCGAATTTCT
	NC_005973	AAAAATGCATTGATCATTACATGGAATTCTATTAAGATATTATATGAAAGTCGAATTTCT
	NC_001320	AAAAATGCATTGATCATTACATGGAATTCTATTAAGATATTATATGAAAGTCGAATTTCT
	KT161956	AAAAATGCATTGATCATTACATGGAATTCTATTAAGATATTATATGAAAGTCGAATTTCT
	KM881643	AAAAATGCATTGATCATTACATGGAATTCTATTAAGATATTATATGAAAGTCGAATTTCT
	KM881641	AAAAATGCATTGATCATTACATGGAATTCTATTAAGATATTATATGAAAGTCGAATTTCT
	KM881640	AAAAATGCATTGATCATTACATGGAATTCTATTAAGATATTATATGAAAGTCGAATTTCT
	KM881634	AAAAATGCATTGATCATTACATGGAATTCTATTAAGATATTATATGAAAGTCGAATTTCT
	KM103375	AAAAATGCATTGATCATTACATGGAATTCTATTAAGATATTATATGAAAGTCGAATTTCT
	KJ870999	AAAAATACATTGATCATTACATGGAATTCTATTAAGATATTATATGAAAGTCGAATTTCT
	KJ830774	AAAAATGCATTGATCATTACATGGAATTCTATTAAGATATTATATGAAAGTCGAATTTCT
	JN861109	AAAAATGCATTGATCATTACATGGAATTCTATTAAGATATTATATGAAAGTCGAATTTCT
	JN005831	AAAAATGCATTGATCATTACATGGAATTCTATTAAGATATTATATGAAAGTCGAATTTCT

	Oryza_minuta	TCCACTCTCATTTGAGAGTGCGAATACAAGGAGGTA----TTTTGTGTTTGGGAAAGTCC
	NC_017835	TCCACTCTCATTTGAGAGTGCGAATACAAGGAGGTA----TTTTGTGTTTGGGAAAGTCC
	NC_005973	TCCACTCTCATTTGAGAGTGCGAATACAAGGAGGTA----TTTTGTGTTTGGGAAAGTCC
	NC_001320	TCCACTCTCATTTGAGAGTGCGAATACAAGGAGGTA----TTTTGTGTTTGGGAAAGTCC
	KT161956	TCCACTCGCATTTGAGAGTGCGAATACAAGGAGGTA----TTTTGTGTTTGGGAAAGTCC
	KM881643	TCCACTCTCATTTGAGAGTGCGAATACAAGGAGGTA----TTTTGTGTTTGGGAAAGTCC
	KM881641	TCCACTCTCATTTGAGAGTGCGAATACAAGGAGGTA----TTTTGTGTTTGGGAAAGTCC
	KM881640	TCCACTCTCATTTGAGAGTGCGAATACAAGGAGGTA----TTTTGTGTTTGGGAAAGTCC
	KM881634	TCCACTCTCATTTGAGAGTGCGAATACAAGGAGGTA----TTTTGTGTTTGGGAAAGTCC
	KM103375	TCCACTCTCATTTGAGAGTGCGAATACAAGGAGGTA----TTTTGTGTTTGGGAAAGTCC
	KJ870999	TCCACTCGCATTTGAGAGTGCGAATACAAGGAGGTATTTTTTTTGTGTTTGGGAAAGTCC
	KJ830774	TCCACTCTCATTTGAGAGTGCGAATACAAGGAGGTA----TTTTGTGTTTGGGAAAGTCC
	JN861109	TCCACTCTCATTTGAGAGTGCGAATACAAGGAGGTA----TTTTGTGTTTGGGAAAGTCC
	JN005831	TCCACTCTCATTTGAGAGTGCGAATACAAGGAGGTA----TTTTGTGTTTGGGAAAGTCC

	Oryza_minuta	GAAGAAAAAAGGATTTTGAATCCTCCTTTTCCTTTTTCCCTTAGAAAAATAACTCAATCA
	NC_017835	GAAGAAAAAAGGATTTTGAATCCTCCTTTTCCTTTTTCCCTTAGAAAAATAACTCAATCA
	NC_005973	GAAGAAAAAAGGATTTTGAATCCTCCTTTTCCTTTTTCCCTTAGAAAAATAACTCAATCA
	NC_001320	GAAGAAAAAAGGATTTTGAATCCTCCTTTTCCTTTTTCCCTTAGAAAAATAACTCAATCA
	KT161956	GAAGAAAAAAGGATTTTGAATCCTCCTTTTCCTTTTTCCCTTAGAAAAATAACTCAATCA
	KM881643	GAAGAAAAAAGGATTTTGAATCCTCCTTTTCCTTTTTCCCTTAGAAAAATAACTCAATCA
	KM881641	GAAGAAAAAAGGATTTTGAATCCTCCTTTTCCTTTTTCCCTTAGAAAAATAACTCAATCA
	KM881640	GAAGAAAAAAGGATTTTGAATCCTCCTTTTCCTTTTTCCCTTAGAAAAATAACTCAATCA
	KM881634	GAAGAAAAAAGGATTTTGAATCCTCCTTTTCCTTTTTCCCTTAGAAAAATAACTCAATCA
	KM103375	GAAGAAAAAAGGATTTTGAATCCTCCTTTTCCTTTTTCCCTTAGAAAAATAACTCAATCA
	KJ870999	GAAGAAAAAAGGATTTTGAATCCTCCTTTTCCTTTTTCCCTTAGAAAAATAACTCAATAA
	KJ830774	GAAGAGAAAAGGATTTTGAATCCTCCTTTTCCTTTTTCCCTTAGAAAAATAACTCAATCA
	JN861109	GAAGAAAAAAGGATTTTGAATCCTCCTTTTCCTTTTTCCCTTAGAAAAATAACTCAATCA
	JN005831	GAAGAAAAAAGGATTTTGAATCCTCCTTTTCCTTTTTCCCTTAGAAAAATAACTCAATCA

	Oryza_minuta	AAATCCAATTATCTACTCTACAAGAACGAAACGCTTGTTATGCCTAATATACTTAGTTTA
	NC_017835	AAATCCAATTATCTACTCTACAAGAACGAAACGCTTGTTATGCCTAATATACTTAGTTTA
	NC_005973	AAATCCAATTATCTACTCTACAAGAACGAAACGCTTGTTATGCCTAATATACTTAGTTTA
	NC_001320	AAATCCAATTATCTACTCTACAAGAACGAAACGCTTGTTATGCCTAATATACTTAGTTTA
	KT161956	AAATCCAATTATCTACTCTACAAGAACGAAATGCTTGTTATGCCTAATATACTTAGTTTA
	KM881643	AAATCCAATTATCTACTCTACAAGAACGAAACGCTTGTTATGCCTAATATACTTAGTTTA
	KM881641	AAATCCAATTATCTACTCTACAAGAACGAAACGCTTGTTATGCCTAATATACTTAGTTTA
	KM881640	AAATCCAATTATCTACTCTACAAGAACGAAACGCTTGTTATGCCTAATATACTTAGTTTA
	KM881634	AAATCCAATTATCTACTCTACAAGAACGAAACGCTTGTTATGCCTAATATACTTAGTTTA
	KM103375	AAATCCAATTATCTACTCTACAAGAACGAAACGCTTGTTATGCCTAATATACTTAGTTTA
	KJ870999	AAATCCTATTATCTACTCTACAAGAACGAAATGCTTGTTATGCCTAATATACTTAGTTTA
	KJ830774	AAATCCAATTATCTACTCTACAAGAACGAAACGCTTGTTATGCCTAATATACTTAGTTTA
	JN861109	AAATCCAATTATCTACTCTACAAGAACGAAACGCTTGTTATGCCTAATATACTTAGTTTA
	JN005831	AAATCCAATTATCTACTCTACAAGAACGAAACGCTTGTTATGCCTAATATACTTAGTTTA

	Oryza_minuta	ACCTGTATTTGTTTTAATTCTGTTATTTATCCGACTAGTTTTTTCTTCGCCAAATTGCCC
	NC_017835	ACCTGTATTTGTTTTAATTCTGTTATTTATCCGACTAGTTTTTTCTTCGCCAAATTGCCC
	NC_005973	ACCTGTATTTGTTTTAATTCTGTTATTTATCCGACTAGTTTTTTCTTCGCCAAATTGCCC
	NC_001320	ACCTGTATTTGTTTTAATTCTGTTATTTATCCGACTAGTTTTTTCTTCGCCAAATTGCCC
	KT161956	ACCTGTATCTGTTTTAATTCTATTCTTTATCCGACTAGTTTTTTCTTCGCCAAATTGCCC
	KM881643	ACCTGTATTTGTTTTAATTCTGTTATTTATCCGACTAGTTTTTTCTTCGCCAAATTGCCC
	KM881641	ACCTGTATTTGTTTTAATTCTGTTATTTATCCGACTAGTTTTTTCTTCGCCAAATTGCCC
	KM881640	ACCTGTATTTGTTTTAATTCTGTTATTTATCCGACTAGTTTTTTCTTCGCCAAATTGCCC
	KM881634	ACCTGTATTTGTTTTAATTCTGTTATTTATCCGACTAGTTTTTTCTTCGCCAAATTGCCC
	KM103375	ACCTGTATTTGTTTTAATTCTGTTATTTATCCGACTAGTTTTTTCTTCGCCAAATTGCCC
	KJ870999	ACCTGTATCTGTTTTAATTCTATTCTTTATCCGACTAGTTTTTTCTTCGCCAAATTGCCC
	KJ830774	ACCTGTATTTGTTTTAATTCTGTTATTTATCCGACTAGTTTTTTCTTCGCCAAATTGCCC
	JN861109	ACCTGTATTTGTTTTAATTCTGTTATTTATCCGACTAGTTTTTTCTTCGCCAAATTGCCC
	JN005831	ACCTGTATTTGTTTTAATTCTGTTATTTATCCGACTAGTTTTTTCTTCGCCAAATTGCCC

	Oryza_minuta	GAAGCTTATGCCATTTTCAACCCAATCGTGGATGTTATGCCTGTCATACCTGTACTCTTT
	NC_017835	GAAGCTTATGCCATTTTCAACCCAATCGTGGATTTTATGCCTGTCATACCTGTACTCTTT
	NC_005973	GAAGCTTATGCCATTTTCAACCCAATCGTGGATTTTATGCCTGTCATACCTGTACTCTTT
	NC_001320	GAAGCTTATGCCATTTTCAATCCAATCGTGGATTTTATGCCTGTCATACCTGTACTCTTT
	KT161956	GAAGCTTATGCCATTTTCAACCCAATCGTGGATGTTATGCCTGTCATACCTGTACTCTTT
	KM881643	GAAGCTTATGCCATTTTCAACCCAATCGTGGATGTTATGCCTGTCATACCTGTACTCTTT
	KM881641	GAAGCTTATGCCATTTTCAACCCAATCGTGGATTTTATGCCTGTCATACCTGTACTCTTT
	KM881640	GAAGCTTATGCCATTTTCAACCCAATCGTGGATTTTATGCCTGTCATACCTGTACTCTTT
	KM881634	GAAGCTTATGCGATTTTCAACCCAATCGTGGATTTTATGCCTGTCATACCTGTACTCTTT
	KM103375	GAAGCTTATGCCATTTTCAACCCAATCGTGGATGTTATGCCTGTCATACCTGTACTCTTT
	KJ870999	GAAACTTATGCCATTTTCAACCCAATCGTGGATGTTATGCCTGTCATACCTCTACTCTTT
	KJ830774	GAAGCTTATGCCATTTTCAACCCAATCGTGGATGTTATGCCTGTCATACCAGTACTCTTT
	JN861109	GAAGCTTATGCCATTTTCAACCCAATCGTGGATTTTATGCCTGTCATACCTGTACTCTTT
	JN005831	GAAGCTTATGCCATTTTCAACCCAATCGTGGATTTTATGCCTGTCATACCTGTACTCTTT

	Oryza_minuta	TTTCTATTAGCCTTTGTTTGGCAAGCTGCTGTAAGTTTTCGATGAAATCTTTACTACTCT
	NC_017835	TTTCTATTAGCCTTTGTTTGGCAAGCTGCTGTAAGTTTTCGATGAAATCTTTACTACTCT
	NC_005973	TTTCTATTAGCCTTTGTTTGGCAAGCTGCTGTAAGTTTTCGATGAAATCTTTACTACTCT
	NC_001320	TTTCTATTAGCCTTTGTTTGGCAAGCTGCTGTAAGTTTTCGATGAAATCTTTACTACTCT
	KT161956	TTTCTATTAGCCTTTGTTTGGCAAGCTGCTGTAAGTTTTCGATGAAATCTTTACTACTCT
	KM881643	TTTCTATTAGCCTTTGTTTGGCAAGCTGCTGTAAGTTTTCGATGAAATCTTTACTACTCT
	KM881641	TTTCTATTAGCCTTTGTTTGGCAAGCTGCTGTAAGTTTTCGATGAAATCTTTACTACTCT
	KM881640	TTTCTATTAGCCTTTGTTTGGCAAGCTGCTGTAAGTTTTCGATGAAATCTTTACTACTCT
	KM881634	TTTCTATTAGCCTTTGTTTGGCAAGCTGCTGTAAGTTTTCGATGAAATCTTTACTACTCT
	KM103375	TTTCTATTAGCCTTTGTTTGGCAAGCTGCTGTAAGTTTTCGATGAAATCTTTACTACTCT
	KJ870999	TTTCTATTAGCCTTTGTTTGGCAAGCTGCTGTAAGTTTTCGATGAAATCTTTACTACTCT
	KJ830774	TTTCTATTAGCCTTTGTTTGGCAAGCTGCTGTAAGTTTTCGATGAAATCTTTACTACTCT
	JN861109	TTTCTATTAGCCTTTGTTTGGCAAGCTGCTGTAAGTTTTCGATGAAATCTTTACTACTCT
	JN005831	TTTCTATTAGCCTTTGTTTGGCAAGCTGCTGTAAGTTTTCGATGAAATCTTTACTACTCT

	Oryza_minuta	GTCTGCCAAATTGAATCATGTATTCATTCTAAAAAAATTCAAAAAATGGATAAGAGCCGA
	NC_017835	GTCTGCCAAATTGAATCATGTATTCATTCTAAAAAAATTCGAAAAATGGATAAGAGCCGA
	NC_005973	GTCTGCCAAATTGAATCATGTATTCATTCTAAAAAAATTCGAAAAATGGATAAGAGCCGA
	NC_001320	GTCTGCCAAATTGAATCATGTATTCATTCTAAAAAAATTCGAAAAATGGATAAGAGCCGA
	KT161956	GTCTGCCAAATTGAATCCTGTATTCATTCCAAAAAATTTAGAAAAATGGATAAGAGCCGA
	KM881643	GTCTGCCAAATTGAATCATGTATTCATTCTAAAAAAATTCCAAAAATGGATAAGAGCCGA
	KM881641	GTCTGCCAAATTGAATCATGTATTCATTCTAAAAAAATTCGAAAAATGGATAAGAGCCGA
	KM881640	GTCTGCCAAATTGAATCATGTATTCATTCTAAAAAAATTCGAAAAATGGATAAGAGCCGA
	KM881634	GTCTGCCAAATTGAATCATGTATTCATTCTAAAAAAATTCGAAAAATGGATAAGAGCCGA
	KM103375	GTCTGCCAAATTGAATCATGTATTCATTCTAAAAAAATTCAAAAAATGGATAAGAGCCGA
	KJ870999	GTCTGCCAAATTGAATCCTGTATTCATTCCAAAAAATTTAGAAAAATAGATAAGAGCCGA
	KJ830774	GTCTGCCAAATGGAATCATGTATTCATTCTAAAAAAATTCGAAAAATGGATAAGAGCCGA
	JN861109	GTCTGCCAAATTGAATCATGTATTCATTCTAAAAAAATTCGAAAAATGGATAAGAGCCGA
	JN005831	GTCTGCCAAATTGAATCATGTATTCATTCTAAAAAAATTCGAAAAATGGATAAGAGCCGA

	Oryza_minuta	GAAGTCTTATATTATGAACCTTCGATTCTAAAATTCAAATTCTTCTACATTGAATGTATA
	NC_017835	GAAGTCTTATATTATGAACCTTCGATTCTAAAATTCAAATTCTTCTACATTGAATGTATA
	NC_005973	GAAGTCTTATATTATGAACCTTCGATTCTAAAATTCAAATTCTTCTACATTGAATGTATA
	NC_001320	GAAGTCTTATATTATGAACCTTCGATTCTAAAATTCAAATTCTTCTACATTGAATGTATA
	KT161956	GAAGTCTTATATTATGAACCTTCGATTCTAAAATTCAAATTCTTTTACATTGAATGTATA
	KM881643	GAAGTCTTATATTATGAACCTTCGATTCTAAAATTCAAATTCTTCTACATTGAATGTATA
	KM881641	GAAGTCTTATATTATGAACCTTCGATTCTAAAATTCAAATTCTTCTACATTGAATGTATA
	KM881640	GAAGTCTTATATTATGAACCTTCGATTCTAAAATTCAAATTCTTCTACATTGAATGTATA
	KM881634	GAAGTCTTATATTATGAACCTTCGATTCTAAAATTCAAATTCTTCTACATTGAATGTATA
	KM103375	GAAGTCTTATATTATGAACCTTCGATTCTAAAATTCAAATTCTTCTACATTGAATGTATA
	KJ870999	GAAGTCTTATATTATGAACCTTGGATTCTAAAATTCAAATTCTTTTACATTGAATGTATA
	KJ830774	GAAGTCTTATATTATGAATCTTCGATTCTAAAATTCAAATTCTTCTACATTGAATGTATA
	JN861109	GAAGTCTTATATTATGAACCTTCGATTCTAAAATTCAAATTCTTCTACATTGAATGTATA
	JN005831	GAAGTCTTATATTATGAACCTTCGATTCTAAAATTCAAATTCTTCTACATTGAATGTATA

	Oryza_minuta	GCTGCAGCAATAAATTTGGATCAGCCTTTCTACTCCCTGCATCTACGTTGAGCAGGTATC
	NC_017835	GCTGCAGCAATAAATTTGGATCAGCCTTTCTACTCCCTGCATCTACGTTGAGCAGGTATC
	NC_005973	GCTGCAGCAATAAATTTGGATCAGCCTTTCTACTCCCTGCATCTACGTTGAGCAGGTATC
	NC_001320	GCTGCAGCAATAAATTTGGATCAGCCTTTCTACTCCCTGCATCTACGTTGAGCAGGTATC
	KT161956	GCTACAGCAATAAATTTGGATCAGCCTTTCTACCCCCTGCACCTACATTGAGCAGGTACC
	KM881643	GCTGCAGCAATAAATTTGGATCAGCCTTTCTACTCCCTGCATCTACGTTGAGCAGGTATC
	KM881641	GCTGCAGCAATAAATTTGGATCAGCCTTTCTACTCCCTGCATCTACGTTGAGCAGGTATC
	KM881640	GCTGCAGCAATAAATTTGGATCAGCCTTTCTACTCCCTGCATCTACGTTGAGCAGGTATC
	KM881634	GCTGCAGCAATAAATTTGGATCAGCCTTTCTACTCCCTGCATCTACGTTGAGCAGGTATC
	KM103375	GCTGCAGCAATAAATTTGGATCAGCCTTTCTACTCCCTGCATCTACGTTGAGCAGGTATC
	KJ870999	GCTGCAGCAAGAAATTAGGATCAGCCTTTCTACCCCCTGCACCTACATTGAGCAGGTACC
	KJ830774	GCTGCAGCAATAAATTTGGATCAGCCTTTCTACTCCCTGCATCTACGTTGAGCAGGTATC
	JN861109	GCTGCAGCAATAAATTTGGATCAGCCTTTCTACTCCCTGCATCTACGTTGAGCAGGTATC
	JN005831	GCTGCAGCAATAAATTTGGATCAGCCTTTCTACTCCCTGCATCTACGTTGAGCAGGTATC

	Oryza_minuta	TTTAGGTAACCGCACAATACCTAACCTAATT-----TATTGATAAGAGTGCTTATTATAA
	NC_017835	TTTAGGTAACCGCACAATACCTAACCTAATT-----TATTGATAAGAGTGCTTATTATAA
	NC_005973	TTTAGGTAACCGCACAATACCTAACCTAATT-----TATTGATAAGAGTGCTTATTATAA
	NC_001320	TTTAGGTAACCGCACAATACCTAACCTAATT-----TATTGATAAGAGTGCTTATTATAA
	KT161956	TTTAGGTAACCACACAATACCTAACCTAATTTTTTATATTGATAAGAGTGCTTATTATAA
	KM881643	TTTAGGTAACCGCACAATACCTAACCTAATT-----TATTGCTAAGAGTGCTTATTATAA
	KM881641	TTTAGGTAACCGCACAATACCTAACCTAATT-----TATTGATAAGAGTGCTTATTATAA
	KM881640	TTTAGGTAACCGCACAATACCTAACCTAATT-----TATTGATAAGAGTGCTTATTATAA
	KM881634	TTTAGGTAACCGCACAATACCTAACCTAATT-----TATTGATAAGAGTGCTTATTATAA
	KM103375	TTTAGGTAACCGCACAATACCTAACCTAATT-----TATTGATAAGAGTGCTTATTATAA
	KJ870999	TTTAGGTAACCACACAATACCTAACCTAATTTTTTATATTGATAAGAGTGCTTATTATAA
	KJ830774	TTTAGGTAACCGCACAATACCTAACCTAATT-----TATTGATAAGAGTGTTTATTATAA
	JN861109	TTTAGGTAACCGCACAATACCTAACCTAATT-----TATTGATAAGAGTGCTTATTATAA
	JN005831	TTTAGGTAACCGCACAATACCTAACCTAATT-----TATTGATAAGAGTGCTTATTATAA

	Oryza_minuta	ATCAATTCTTGCAATTTTTTTCAAAAATTGATTTTTGCATTTTTAGGTGTCAAAATAAAC
	NC_017835	ATCAATTCTTGCAATTTTTTTCAAAAATTGATTTTTGCATTTTTAGGTGTCAAAATAAAC
	NC_005973	ATCAATTCTTGCAATTTTTTTCAAAAATTGATTTTTGCATTTTTAGGTGTCAAAATAAAC
	NC_001320	ATCAATTCTTGCAATTTTTTTCAAAAATTGATTTTTGCATTTTTAGGTGTCAAAATAAAC
	KT161956	ATCAATTCTTGCAATTTTTTTCAAAAATTTATTTTTGCATTTTTAGGTGTCAAAATAAAC
	KM881643	ATCAATTCTTGCAATTTTTTGCAAAAATTGATTTTTGCATTTTTAGGTGTCAAAATAAAC
	KM881641	ATCAATTCTTGCAATTTTTTTCAAAAATTGATTTTTGCATTTTTAGGTGTCAAAATAAAC
	KM881640	ATCAATTCTTGCAATTTTTTTCAAAAATTGATTTTTGCATTTTTAGGTGTCAAAATAAAC
	KM881634	ATCAATTCTTGCAATTTTTTTCAAAAATTGATTTTTGCATTTTTAGGTGTCAAAATAAAC
	KM103375	ATCAATTCTTGCAATTTTTTTCAAAAATTGATTTTTGCATTTTTAGGTGTCAAAATAAAC
	KJ870999	ATCAATTCTTGCAA---TTAAAAAAAATTGATCTTTGCATTTTTAGGTGTCAAAATAAAC
	KJ830774	ATCAATTCTTGCAATTTTTTTCAAAAATTGATTTTTGCATTTTTAGGTGTCAAAATAAAC
	JN861109	ATCAATTCTTGCAATTTTTTTCAAAAATTGATTTTTGCATTTTTAGGTGTCAAAATAAAC
	JN005831	ATCAATTCTTGCAATTTTTTTCAAAAATTGATTTTTGCATTTTTAGGTGTCAAAATAAAC

	Oryza_minuta	AAAACCCATCCTAGTGGATTTGTGTGGTAAGGAAAAACGGGTAATCTATTCCTTAAAAAA
	NC_017835	AAAACCCATCCTAGTGGATTTGTGTGGTAAGGAAAAACGGGTAATCTATTCCTTAAAAAA
	NC_005973	AAAACCCATCCTAGTGGATTTGTGTGGTAAGGAAAAACGGGTAATCTATTCCTTAAAAAA
	NC_001320	AAAACCCATCCTAGTGGATTTGTGTGGTAAGGAAAAACGGGTAATCTATTCCTTAAAAAA
	KT161956	AAAACCCATCCTAGTGGATTTGTGTGGTAAGGAAAAACGGGTAATCTATTCCTTAAAAAA
	KM881643	AAAACCCATCCTAGTGGATTTGTGTGGTAAGGAAAAACGGGTAATCTATTCCTTAAAAAA
	KM881641	AAAACCCATCCTAGTGGATTTGTGTGGTAAGGAAAAACGGGTAATCTATTCCTTAAAAAA
	KM881640	AAAACCCATCCTAGTGGATTTGTGTGGTAAGGAAAAACGGGTAATCTATTCCTTAAAAAA
	KM881634	AAAACCCATCCTAGTGGATTTGTGTGGTAAGGAAAAACGGGTAATCTATTCCTTAAAAAA
	KM103375	AAAACCCATCCTAGTGGATTTGTGTGGTAAGGAAAAACGGGTAATCTATTCCTTAAAAAA
	KJ870999	AAAACCCATCCTAGTGGATTTGTGTGGTAAGGAAAAACGGGTAATCTATTCCTTAAAAAA
	KJ830774	AAAACCCATCCTAGTGGATTTGTGTGGTAAGGAAAAACGGGTAATCTATTCCTTAAAAAA
	JN861109	AAAACCCATCCTAGTGGATTTGTGTGGTAAGGAAAAACGGGTAATCTATTCCTT-AAAAA
	JN005831	AAAACCCATCCTAGTGGATTTGTGTGGTAAGGAAAAACGGGTAATCTATTCCTTAAAAAA

	Oryza_minuta	A-AATCTTGGAGATTATGTAATGCTTACTCTCAAACTTTTTGTTTATACAGTAGTGATAT
	NC_017835	A-AATCTTGGAGATTATGTAATGCTTACTCTCAAACTTTTTGTTTATACAGTAGTGATAT
	NC_005973	A-AATCTTGGAGATTATGTAATGCTTACTCTCAAACTTTTTGTTTATACAGTAGTGATAT
	NC_001320	A-AATCTTGGAGATTATGTAATGCTTACTCTCAAACTTTTTGTTTATACAGTAGTGATAT
	KT161956	A-AATCTTGGAGATTATGTAATGCTTACTCTCAAACTTTTTGTTTATACAGTAGTGATAT
	KM881643	A-AATCTTGGAGATTATGTAATGCTTACTCTCAAACTTTTTGTTTATACAGTAGTGATAT
	KM881641	A-AATCTTGGAGATTATGTAATGCTTACTCTCAAACTTTTTGTTTATACAGTAGTGATAT
	KM881640	A-AATCTTGGAGATTATGTAATGCTTACTCTCAAACTTTTTGTTTATACAGTAGTGATAT
	KM881634	A-AATCTTGGAGATTATGTAATGCTTACTCTCAAACTTTTTGTTTATACAGTAGTGATAT
	KM103375	A-AATCTTGGAGATTATGTAATGCTTACTCTCAAACTTTTTGTTTATACAGTAGTGATAT
	KJ870999	AAAATCTTGGAGATTATGTAATGCTTACTCTCAAACTTTTTGTTTATACAGTAGTGATAT
	KJ830774	A-AATCTTGGAGATTATGTAATGCTTACTCTCAAACTTTTTGTTTATACAGTAGTGATAT
	JN861109	A-AATCTTGGAGATTATGTAATGCTTACTCTCAAACTTTTTGTTTATACAGTAGTGATAT
	JN005831	A-AATCTTGGAGATTATGTAATGCTTACTCTCAAACTTTTTGTTTATACAGTAGTGATAT

	Oryza_minuta	TCTTTGTTTCCCTCTTTATCTTTGGATTCTTATCTAATGATCCAGGACGTAATCCTGGGC
	NC_017835	TCTTTGTTTCCCTCTTTATCTTTGGATTCTTATCTAATGATCCAGGACGTAATCCTGGGC
	NC_005973	TCTTTGTTTCCCTCTTTATCTTTGGATTCTTATCTAATGATCCAGGACGTAATCCTGGGC
	NC_001320	TCTTTGTTTCCCTCTTTATCTTTGGATTCTTATCTAATGATCCAGGACGTAATCCTGGGC
	KT161956	TCTTTGTTTCCCTCTTTATCTTTGGATTCTTATCTAATGACCCAGGACGTAATCCTGGGC
	KM881643	TCTTTGTTTCCCTCTTTATCTTTGGATTCTTATCTAATGATCCAGGACGTAATCCTGGGC
	KM881641	TCTTTGTTTCCCTCTTTATCTTTGGATTCTTATCTAATGATCCAGGACGTAATCCTGGGC
	KM881640	TCTTTGTTTCCCTCTTTATCTTTGGATTCTTATCTAATGATCCAGGACGTAATCCTGGGC
	KM881634	TCTTTGTTTCCCTCTTTATCTTTGGATTCTTATCTAATGATCCAGGACGTAATCCTGGGC
	KM103375	TCTTTGTTTCCCTCTTTATCTTTGGATTCTTATCTAATGATCCAGGACGTAATCCTGGGC
	KJ870999	TCTTTGTTTCCCTCTTTATCTTTGGATTCTTATCTAATGACCCAGGACGTAATCCTGGGC
	KJ830774	TCTTTGTTTCCCTCTTTATCTTTGGATTCTTATCTAATGATCCAGGACGTAATCCTGGGC
	JN861109	TCTTTGTTTCCCTCTTTATCTTTGGATTCTTATCTAATGATCCAGGACGTAATCCTGGGC
	JN005831	TCTTTGTTTCCCTCTTTATCTTTGGATTCTTATCTAATGATCCAGGACGTAATCCTGGGC

	Oryza_minuta	GTGACGAGTAAAAATCCAAAATTTTTTCTTACAAATTGGATTTGTTTCATACATTTATCT
	NC_017835	GTGACGAGTAAAAATCCAAAATTTTTTCTTACAAATTGGATTTGTTTCATACATTTATCT
	NC_005973	GTGACGAGTAAAAATCCAAAATTTTTTCTTACAAATTGGATTTGTTTCATACATTTATCT
	NC_001320	GTGACGAGTAAAAATCCAAAATTTTTTCTTACAAATTGGATTTGTTTCATACATTTATCT
	KT161956	GTGACGAGTAAAAATCCCAAATTTTTTCTTACAAATTGGATTTGTTTCGTACATTTATCT
	KM881643	GTGACGAGTAAAAATCCAAAATTTTTACTTACAAATTGGATTTGTTTCATACATTTATCT
	KM881641	GTGACGAGTAAAAATCCAAAATTTTTTCTTACAAATTGGATTTGTTTCATACATTTATCT
	KM881640	GTGACGAGTAAAAATCCAAAATTTTTTCTTACAAATTGGATTTGTTTCATACATTTATCT
	KM881634	GTGACGAGTAAAAATCCAAAATTTTTTCTTACAAATTGGATTTGTTTCATACATTTATCT
	KM103375	GTGACGAGTAAAAATCCAAAATTTTTTCTTACAAATTGGATTTGTTTCATACATTTATCT
	KJ870999	GTGACGAGTAAAAATCCCAAATTTTTTCTTACAAATTGGATTTGTTTCGTACATTTATCT
	KJ830774	GTGACGAGTAAAAATCCAAAATTTTTTCTTACAAATTGGATTTGTTTCATACATTTATCT
	JN861109	GTGACGAGTAAAAATCCAAAATTTTTTCTTACAAATTGGATTTGTTTCATACATTTATCT
	JN005831	GTGACGAGTAAAAATCCAAAATTTTTTCTTACAAATTGGATTTGTTTCATACATTTATCT

	Oryza_minuta	ACGAGAAAATCCGGGGGTCAGAATTCCTTCCAATTCGAAAGTCCCAAATGATCCGAGGGG
	NC_017835	ACGAGAAAATCCGGGGGTCAGAATTCCTTCCAATTCGAAAGTCCCAAACGATCCGAGGGG
	NC_005973	ACGAGAAAATCCGGGGGTCAGAATTCCTTCCAATTCGAAAGTCCCAAACGATCCGAGGGG
	NC_001320	ACGAGAAAATCCGGGGGTCAGAATTCCTTCCAATTCGAAAGTCCCAAACGATCCGAGGGG
	KT161956	ACGAGAAAATCCGGGGGTCAGAATTCCTTCCAATTCGAAAGTCCCAAATGATCAGAGGGG
	KM881643	ACGAGAAAATCCGGGGGTCAGAATTCCTTCCAATTCGAAAGTCCCAAATGATCCGAGGGG
	KM881641	ACGAGAAAATCCGGGGGTCAGAATTCCTTCCAATTCGAAAGTCCCAAACGATCCGAGGGG
	KM881640	ACGAGAAAATCCGGGGGTCAGAATTCCTTCCAATTCGAAAGTCCCAAACGATCCGAGGGG
	KM881634	ACGAGAAAATCCGGGGGTCAGAATTCCTTCCAATTCGAAAGTCCCAAACGATCCGAGGGG
	KM103375	ACGAGAAAATCCGGGGGTCAGAATTCCTTCCAATTCGAAAGTCCCAAATGATCCGAGGGG
	KJ870999	ACGAGAAAATCCGGGGGTCAGAATTCCTTCCAATTCGAAAGTCCCAAATGATCAGAGGGG
	KJ830774	ACGAGAAAATCCGGGGGTCAGAATTCCTTCCAATTCGAAAGTCCCAAATGATCCGAGGGG
	JN861109	ACGAGAAAATCCGGGGGTCAGAATTCCTTCCAATTCGAAAGTCCCAAACGATCCGAGGGG
	JN005831	ACGAGAAAATCCGGGGGTCAGAATTCCTTCCAATTCGAAAGTCCCAAACGATCCGAGGGG

	Oryza_minuta	GCGGAAAGAGAGGGATTCGAACCCTCGGTACAAAAAAATTGTACAACGGATTAGCAATCC
	NC_017835	GCGGAAAGAGAGGGATTCGAACCCTCGGTACAAAAAAATTGTACAACGGATTAGCAATCC
	NC_005973	GCGGAAAGAGAGGGATTCGAACCCTCGGTACAAAAAAATTGTACAACGGATTAGCAATCC
	NC_001320	GCGGAAAGAGAGGGATTCGAACCCTCGGTACAAAAAAATTGTACAACGGATTAGCAATCC
	KT161956	GCGGAAAGAGAGGGATTCGAACCCTCGGTAC-AAAAAATTGTACAACGGATTAGCAATCC
	KM881643	GCGGAAAGAGAGGGATTCGAACCCTCGGTACAAAAAAATTGTACAACGGATTAGCAATCC
	KM881641	GCGGAAAGAGAGGGATTCGAACCCTCGGTACAAAAAAATTGTACAACGGATTAGCAATCC
	KM881640	GCGGAAAGAGAGGGATTCGAACCCTCGGTACAAAAAAATTGTACAACGGATTAGCAATCC
	KM881634	GCGGAAAGAGAGGGATTCGAACCCTCGGTACAAAAAAATTGTACAACGGATTAGCAATCC
	KM103375	GCGGAAAGAGAGGGATTCGAACCCTCGGTACAAAAAAATTGTACAACGGATTAGCAATCC
	KJ870999	GCGGAAAGAGAGGGATTCGAACCCTCGGTAC-AAAAAATTGTACAACGGATTAGCAATCC
	KJ830774	GCGGAAAGAGAGGGATTCGAACCCTCGGTACAAAAAAATTGTACAACGGATTAGCAATCC
	JN861109	GCGGAAAGAGAGGGATTCGAACCCTCGGTACAAAAAAATTGTACAACGGATTAGCAATCC
	JN005831	GCGGAAAGAGAGGGATTCGAACCCTCGGTACAAAAAAATTGTACAACGGATTAGCAATCC

	Oryza_minuta	GCCGCTTTAGTCCACTCAGCCATCTCTCCCCGTTCCAAATCGAAAGGTTTCCGTGATAT-
	NC_017835	GCCGCTTTAGTCCACTCAGCCATCTCTCCCCGTTCCAAATCGAAAGGTTTCCGTGATAT-
	NC_005973	GCCGCTTTAGTCCACTCAGCCATCTCTCCCCGTTCCAAATCGAAAGGTTTCCGTGATAT-
	NC_001320	GCCGCTTTAGTCCACTCAGCCATCTCTCCCCGTTCCAAATCGAAAGGTTTCCGTGATAT-
	KT161956	GCCGCTTTAGTCCACTCAGCCATCTCTCCCCGTTCCAAATCGAAAGGTTTCCGTGATATA
	KM881643	GCCGCTTTAGTCCACTCAGCCATCTCTCCCCGTTCCAAATCGAAAGGTTTCCGTGATAT-
	KM881641	GCCGCTTTAGTCCACTCAGCCATCTCTCCCCGTTCCAAATCGAAAGGTTTCCGTGATAT-
	KM881640	GCCGCTTTAGTCCACTCAGCCATCTCTCCCCGTTCCAAATCGAAAGGTTTCCGTGATAT-
	KM881634	GCCGCTTTAGTCCACTCAGCCATCTCTCCCCGTTCCAAATCGAAAGGTTTCCGTGATAT-
	KM103375	GCCGCTTTAGTCCACTCAGCCATCTCTCCCCGTTCCAAATCGAAAGGTTTCCGTGATAT-
	KJ870999	GCCGCTTTAGTCCACTCAGCCATCTCTCCCCGTTCCAAATCGAAAGGTTTCCGTGATATA
	KJ830774	GCCGCTTTAGTCCACTCAGCCATCTCTCCCCGTTCCAAATCGAAAGGTTTCCGTGATAT-
	JN861109	GCCGCTTTAGTCCACTCAGCCATCTCTCCCCGTTCCAAATCGAAAGGTTTCCGTGATAT-
	JN005831	GCCGCTTTAGTCCACTCAGCCATCTCTCCCCGTTCCAAATCGAAAGGTTTCCGTGATAT-

	Oryza_minuta	---GACAGAGGCAAGAAATAACGATTGCAAAAAATCCTTCCTTTTTCTTTCAAAAGCTCA
	NC_017835	---GACAGAGGCAAGAAATAACGATTGCAAAAAATCCTTCCTTTTTCTTTCAAAAGTTCA
	NC_005973	---GACAGAGGCAAGAAATAACGATTGCAAAAAATCCTTCCTTTTTCTTTCAAAAGTTCA
	NC_001320	---GACAGAGGCAAGAAATAACGATTGCAAAAAATCCTTCCTTTTTCTTTCAAAAGTTCA
	KT161956	AAAGACAGAGGCAAGAAATAACGATTGCAAAAAATTCTTCCTTTTTCTTTCAAAAGTCCA
	KM881643	---GACAGAGGCAAGAAATAACGATTGCAAAAAATCCTTCCTTTTTCTTTCAAAAGTTCA
	KM881641	---GACAGAGGCAAGAAATAACGATTGCAAAAAATCCTTCCTTTTTCTTTCAAAAGTTCA
	KM881640	---GACAGAGGCAAGAAATAACGATTGCAAAAAATCCTTCCTTTTTCTTTCAAAAGTTCA
	KM881634	---GACAGAGGCAAGAAATAACGATTGCAAAAAATCCTTCCTTTTTCTTTCAAAAGTTCA
	KM103375	---GACAGAGGCAAGAAATAACGATTGCAAAAAATCCTTCCTTTTTCTTTCAAAAGCTCA
	KJ870999	AAAGACAGAGGCAAGAAATAACGATTGCAAAAAATTATTCCTTTTTCTTTCAAAAGTCCA
	KJ830774	---GACAGAGGCAAGAAATAACGATTGCAAAAAATTCTTCCTTTTTCTTTCAAAAGTTCA
	JN861109	---GACAGAGGCAAGAAATAACGATTGCAAAAAATCCTTCCTTTTTCTTTCAAAAGTTCA
	JN005831	---GACAGAGGCAAGAAATAACGATTGCAAAAAATCCTTCCTTTTTCTTTCAAAAGTTCA

	Oryza_minuta	AAAAAT-TTATATTGCCAATTCCATTTTAGTTATATTCTTTTTTCTTAATGTTAATAAAA
	NC_017835	AAAAAA-TTATATTGCCAATTCCATTTTAGTTATATTCTTTTTTCTTAATGTTAATAAAA
	NC_005973	AAAAAA-TTATATTGCCAATTCCATTTTAGTTATATTCTTTTTTCTTAATGTTAATAAAA
	NC_001320	AAAAAA-TTATATTGCCAATTCCATTTTAGTTATATTCTTTTTTCTTAATGTTAATAAAA
	KT161956	TAAAAA-TTATATTGCCAATTCCATTTTAGTTATATTCTTTTTTCTTAATGTTAATAAAA
	KM881643	AAAAAA-TTATATTGCCAATTCCATTTTAGTTATATTCTTTTTTCTTAATGTTAATAAAA
	KM881641	AAAAAA-TTATATTGCCAATTCCATTTTAGTTATATTCTTTTTTCTTAATGTTAATAAAA
	KM881640	AAAAAA-TTATATTGCCAATTCCATTTTAGTTATATTCTTTTTTCTTAATGTTAATAAAA
	KM881634	AAAAAA-TTATATTGCCAATTCCATTTTAGTTATATTCTTTTTTCTTAATGTTAATAAAA
	KM103375	AAAAAT-TTATATTGCCAATTCCATTTTAGTTATATTCTTTTTTCTTAATGTTAATAAAA
	KJ870999	TAAAAA-TTATATTGCCAATTCCATTTTAGTTATATTCTTTTTTCTTAATGTTAATAAAA
	KJ830774	AAAAAATTTATATTGCCAACTCCATTTTAGTTATATTCTTTTTTCTTAATGTTAATAAAA
	JN861109	AAAAAA-TTATATTGCCAATTCCATTTTAGTTATATTCTTTTTTCTTAATGTTAAT-AAA
	JN005831	AAAAAA-TTATATTGCCAATTCCATTTTAGTTATATTCTTTTTTCTTAATGTTAATAAAA

	Oryza_minuta	AAAAGAAGAAAATTCTTCTTTTTTCTTTCTAATTCTAAAATTGGATATTGGCTAAAAGAC
	NC_017835	AAAAGAAGAAAATTCTTCTTTTTTCTTTCTAATTCTAAAATTGGATATTGGCTAAAAGAC
	NC_005973	AAAAGAAGAAAATTCTTCTTTTTTCTTTCTAATTCTAAAATTGGATATTGGCTAAAAGAC
	NC_001320	AAAAGAAGAAAATTCTTCTTTTTTCTTTCTAATTCTAAAATTGGATATTGGCTAAAAGAC
	KT161956	AAAAGAAGAAAATTCTTCTTTTTTCT------TTCTCAAATTGGATATTGGCTGAAAGAC
	KM881643	AAAAGAAGAAAATTCTTCTTTTTTCTTTCTAATTCTAAAATTGGATATTGGCTAAAAGAC
	KM881641	AAAAGAAGAAAATTCTTCTTTTTTCTTTCTAATTCTAAAATTGGATATTGGCTAAAAGAC
	KM881640	AAAAGAAGAAAATTCTTCTTTTTTCTTTCTAATTCTAAAATTGGATATTGGCTAAAAGAC
	KM881634	AAAAGAAGAAAATTCTTCTTTTTTCTTTCTAATTCTAAAATTGGATATTGGCTAAAAGAC
	KM103375	AAAAGAAGAAAATTCTTCTTTTTTCTTTCTAATTCTAAAATTGGATATTGGCTAAAAGAC
	KJ870999	AAAAGAAGAAAATTCTTCTTTTTTCT------TTCTAAAATTGGATATTGGCTGAAAGAC
	KJ830774	AAAAGAAGAATTTTCTTCTTTTTTCTTTCTAATTCTAAAATTGGATATTGGCTAAAAGAC
	JN861109	AAAAGAAGAAAATTCTTCTTTTTTCTTTCTAATTCTAAAATTGGATATTGGCTAAAAGAC
	JN005831	AAAAGAAGAAAATTCTTCTTTTTTCTTTCTAATTCTAAAATTGGATATTGGCTAAAAGAC

	Oryza_minuta	AATCAGATAGATTTTCTCTTCAGCGGGCATTTCCATATAGGACTTGTTATAATAAAACAA
	NC_017835	AATCAGATAGATTTTCTCTTCAGCAGGCATTTCCATATAGGACTTGTTATAATAAAACAA
	NC_005973	AATCAGATAGATTTTCTCTTCAGCAGGCATTTCCATATAGGACTTGTTATAATAAAACAA
	NC_001320	AATCAGATAGATTTTCTCTTCAGCAGGCATTTCCATATAGGACTTGTTATAATAAAACAA
	KT161956	AATCAGATTTATTTTCTCTTCAGCGGGCATTTCCATATAGGACTTGTTATAATAAAACAA
	KM881643	AATCAGATAGATTTTCTCTTCAGCGGGCATTTCCATATAGGACTTGTTATAATAAAACAA
	KM881641	AATCAGATAGATTTTCTCTTCAGCAGGCATTTCCATATAGGACTTGTTATAATAAAACAA
	KM881640	AATCAGATAGATTTTCTCTTCAGCAGGCATTTCCATATAGGACTTGTTATAATAAAACAA
	KM881634	AATCAGATAGATTTTCTCTTCAGCAGGCATTTCCATATAGGACTTGTTATAATAAAACAA
	KM103375	AATCAGATAGATTTTCTCTTCAGCGGGCATTTCCATATAGGACTTGTTATAATAAAACAA
	KJ870999	AATCAGATTTATTTTCTCTTCAGCGGGCATTTCCATATAGGACTTGTTATAATAAAACAA
	KJ830774	AATCAGATAGATTTTCTCTTCAGCGGGCATTTCCATATAGGACTTGTTATAATAAAACAA
	JN861109	AATCGGATAGATTTTCTCTTCAGCAGGCATTTCCATATAGGACTTGTTATAATAAAACAA
	JN005831	AATCAGATAGATTTTCTCTTTAGCAGGCATTTCCATATAGGACTTGTTATAATAAAACAA

	Oryza_minuta	GCAGGTTAT-----ATAAAAAAACTCTTTTTTTT-GATTATTTATCAACAAAGCAAAAAG
	NC_017835	GCAGGTTAT-----AGAAAAAAACTCTTTTTTTT--ATTATTTATCAACAAAGCAAAAAG
	NC_005973	GCAGGTTAT-----AGAAAAAAACTCTTTTTTTT--ATTATTTATCAACAAAGCAAAAAG
	NC_001320	GCAGGTTAT-----AGAAAAAAACTCTTTTTTTT--ATTATTTATCAACAAAGCAAAAAG
	KT161956	GCAGGTTAT-----ATAAAAAAACT-CTTTTTTTTGATTATTTATCAACAAAGCAAAAAG
	KM881643	GCAGGTTAT-----ATAAAAAAACTCTTTTTTTT-GATTATTTATCAACAAAGCAAAAAG
	KM881641	GCAGGTTAT-----AGAAAAAAACTCTTTTTTTT--ATTATTTATCAACAAAGCAAAAAG
	KM881640	GCAGGTTAT-----AGAAAAAAACTCTTTTTTTT--ATTATTTATCAACAAAGCAAAAAG
	KM881634	GCAGGTTAT-----AGAAAAAAACTCTTTTTTTT--ATTATTTATCAACAAAGCAAAAAG
	KM103375	GCAGGTTAT-----ATAAAAAAACTCTTTTTTTT-GATTATTTATCAACAAAGCAAAAAG
	KJ870999	GCAGGTTAT-----ATAAAAAAACTATTTTTTTTTGATTATTTATCAACAAAGCAAAAAG
	KJ830774	GCAGGTTAT-----ATAAAAAAACTCTTTTTTTTTTATTATTTATCAACAAAGCAAAAAG
	JN861109	GCAGGTTAT-----AGAAAAAAACTCTTTTTTTT--ATTATTTATCAACAAAGCAAAAAG
	JN005831	GCAGGTTATAGAAAAGAAAAAAACTCTTTTTTTT--ATTATTTATCAACAAAGCAAAAAG

	Oryza_minuta	GGGTCTTATCAAACCAACCCACCCCATAAAATTGGAAAGAAAGATAAAGTAAGTGGACCT
	NC_017835	GGGTCTTATCAAACCAACCCACCCCATAAAATTGGAAAGAAAGATAAAGTAAGTGGACCT
	NC_005973	GGGTCTTATCAAACCAACCCACCCCATAAAATTGGAAAGAAAGATAAAGTAAGTGGACCT
	NC_001320	GGGTCTTATCAAACCAACCCACCCCATAAAATTGGAAAGAAAGATAAAGTAAGTGGACCT
	KT161956	GGGTCTTATCAAACC------CACCATAAAATTGGAAAGAAAGATAAAGTAAGTAGACCT
	KM881643	GGGTCTTATCAAACCAACCCACCCCATAAAATTGGAAAGAAAGATAAAGTAAGTGGACCT
	KM881641	GGGTCTTATCAAACCAACCCACCCCATAAAATTGGAAAGAAAGATAAAGTAAGTGGACCT
	KM881640	GGGTCTTATCAAACCAACCCACCCCATAAAATTGGAAAGAAAGATAAAGTAAGTGGACCT
	KM881634	GGGTCTTATCAAACCAACCCACCCCATAAAATTGGAAAGAAAGATAAAGTAAGTGGACCT
	KM103375	GGGTCTTATCAAACCAACCCACCCCATAAAATTGGAAAGAAAGATAAAGTAAGTGGACCT
	KJ870999	GGGTCTTATCAAACC------CACCATAAAATTGGAAAGAAAGATAAAGTAAGTAGACCT
	KJ830774	GGGTCTTATCAAACCAACCCACCCCATAAAATTGGAAAGAAAGATAAAGTAAGTGGACCT
	JN861109	GGGTCTTATCAAACCAACCCACCCCATAAAATTGGAAAGAAAGATAAAGTAAGTGGACCT
	JN005831	GGGTCTTATCAAACCAACCCACCCCATAAAATTGGAAAGAAAGATAAAGTAAGTGGACCT

	Oryza_minuta	GACTCCTTGAATGAGGCCTCTATCCGCTATTCTGATATATAAATTCGATGTAGATGAAAT
	NC_017835	GACTCCTTGAATGAGGCCTCTATCCGCTATTCTGATATATAAATTCGATGTAGATGAAAT
	NC_005973	GACTCCTTGAATGAGGCCTCTATCCGCTATTCTGATATATAAATTCGATGTAGATGAAAT
	NC_001320	GACTCCTTGAATGAGGCCTCTATCCGCTATTCTGATATATAAATTCGATGTAGATGAAAT
	KT161956	GACTCTTTGAATGATGCCTATATCCGCTATTCTGATATATAAATTCGATGTAGATAAAAT
	KM881643	GACTCCTTGAATGAGGCCTCTATCCGCTATTCTGATATATAAATTCGATGTAGATGAAAT
	KM881641	GACTCCTTGAATGAGGCCTCTATCCGCTATTCTGATATATAAATTCGATGTAGATGAAAT
	KM881640	GACTCCTTGAATGAGGCCTCTATCCGCTATTCTGATATATAAATTCGATGTAGATGAAAT
	KM881634	GACTCCTTGAATGAGGCCTCTATCCGCTATTCTGATATATAAATTCGATGTAGATGAAAT
	KM103375	GACTCCTTGAATGAGGCCTCTATCCGCTATTCTGATATATAAATTCGATGTAGATGAAAT
	KJ870999	GACTCTTTGAATGATGCCTATTTCCGCTATTCTGATATATAAATTCGATGTAGATAAAAT
	KJ830774	GACTCCTTGAATGAGGCCTCTATCCGCTATTCTGATATATAAATTCGATGTAGATGAAAT
	JN861109	GACTCCTTGAATGAGGCCTCTATCCGCTATTCTGATATATAAATTCGATGTAGATGAAAT
	JN005831	GACTCCTTGAATGAGGCCTCTATCCGCTATTCTGATATATAAATTCGATGTAGATGAAAT

	Oryza_minuta	TGTATAAGTGGATTTTTTTGTATTT-----CCTTAGACTTAGACCGCGCAAGGCAAGAAT
	NC_017835	TGTATAAGTGGATTTTTTTGTATTT-----CCTTAGACTTAGACCACGCAAGGCAAGAAT
	NC_005973	TGTATAAGTGGATTTTTTTGTATTT-----CCTTAGACTTAGACCACGCAAGGCAAGAAT
	NC_001320	TGTATAAGTGGATTTTTTTGTATTT-----CCTTAGACTTAGACCACGCAAGGCAAGAAT
	KT161956	TGTATAAGCGGATTTTTTTGTATTTCCTTACCTTAGACTTAGACCGCGCACGGCAAGAAT
	KM881643	TGTATAAGTGGATTTTTTTGTATTT-----CCTTAGACTTAGACCGCGCAAGGCAAGAAT
	KM881641	TGTATAAGTGGATTTTTTTGTATTT-----CCTTAGACTTAGACCACGCAAGGCAAGAAT
	KM881640	TGTATAAGTGGATTTTTTTGTATTT-----CCTTAGACTTAGACCACGCAAGGCAAGAAT
	KM881634	TGTATAAGTGGATTTTTTTGTATTT-----CCTTAGACTTAGACCACGCAAGGCAAGAAT
	KM103375	TGTATAAGTGGATTTTTTTGTATTT-----CCTTAGACTTAGACCGCGCAAGGCAAGAAT
	KJ870999	TGTATAAGCGGATTTTTTTGTATTTCCTTACCTTAGACTTAGACCGCGCACGGCAAGAAT
	KJ830774	TGTATAAGTGGATTTTTTTGTATTT-----CCTTAGACTTAGACCGCGCAAGGCAAGAAT
	JN861109	TGTATAAGTGGATTTTTTTGTATTT-----CCTTAGACTTAGACCACGCAAGGCAAGAAT
	JN005831	TGTATAAGTGGATTTTTTTGTATTT-----CCTTAGACTTAGACCACGCAAGGCAAGAAT

	Oryza_minuta	TTCTCGCTATTTACGATT----TCATATTCTTGTTACTAG--------------------
	NC_017835	TTCTCGCTATTTACTATT----TCATATTCTTGTTACTAG--------------------
	NC_005973	TTCTCGCTATTTACTATT----TCATATTCTTGTTACTAG--------------------
	NC_001320	TTCTCGCTATTTACTATT----TCATATTCTTGTTACTAG--------------------
	KT161956	TTCTCGCTATTTACGATTTCCTATTTATTCTTGTTACTAGATGTTTTATAGGAATAAGAA
	KM881643	TTCTCGCTATTTACGATT----TCATATTCTTGTTACTAG--------------------
	KM881641	TTCTCGCTATTTACTATT----TCATATTCTTGTTACTAG--------------------
	KM881640	TTCTCGCTATTTACTATT----TCATATTCTTGTTACTAG--------------------
	KM881634	TTCTCGCTATTTACTATT----TCATATTCTTGTTACTAG--------------------
	KM103375	TTCTCGCTATTTACGATT----TCATATTCTTGTTACTAG--------------------
	KJ870999	TTCTCGCTATTTACG-------ATTTATTCTTGTTACTAGATGTTTTATAGGAATAAGAA
	KJ830774	TTCTCGCTATTTACGATT----TCATATTCTTGTTACTAG--------------------
	JN861109	TTCTCGCTATTTACTATT----TCATATTCTTGTTACTAG--------------------
	JN005831	TTCTCGCTATTTACTATT----TCATATTCTTGTTACTAG--------------------

	Oryza_minuta	---ATGTTCTATAGGAATAAGAAGAAATCGCAACCCCTTTCCGCTACACATAAAAATGGA
	NC_017835	---ATGTTCTATAGGAATAAGAAGAAATCGCAACCCCTTTCCGCTACACATAAAAATGGA
	NC_005973	---ATGTTCTATAGGAATAAGAAGAAATCGCAACCCCTTTCCGCTACACATAAAAATGGA
	NC_001320	---ATGTTCTATAGGAATAAGAAGAAATCGCAACCCCTTTCCGCTACACATAAAAATGGA
	KT161956	GAAATGTTCTATAGGAATAAGAAGAAATCGCAACTCCTTTCCGCTACACATAAAAATTGA
	KM881643	---ATGTTCTATAGGAATAAGAAGAAATCGCAACCCCTTTCCGCTACACATAAAAATGGA
	KM881641	---ATGTTCTATAGGAATAAGAAGAAATCGCAACCCCTTTCCGCTACACATAAAAATGGA
	KM881640	---ATGTTCTATAGGAATAAGAAGAAATCGCAACCCCTTTCCGCTACACATAAAAATGGA
	KM881634	---ATGTTCTATAGGAATAAGAAGAAATCGCAACCCCTTTCCGCTACACATAAAAATGGA
	KM103375	---ATGTTCTATAGGAATAAGAAGAAATCGCAACCCCTTTCCGCTACACATAAAAATGGA
	KJ870999	GAAATGTTCTATAGGAATAAGAGGAAATCGCAACTCCTTTCCGCTACACATAAAAATTGA
	KJ830774	---ATGTTCTATAGGAATAAGAAGAAATCGCAACCCCTTTCCGCTACACATAAAAATTGA
	JN861109	---ATGTTCTATAGGAATAAGAAGAAATCGCAACCCCTTTCCGCTACACATAAAAATGGA
	JN005831	---ATGTTCTATAGGAATAAGAAGAAATCGCAACCCCTTTCCGCTACACATAAAAATGGA

	Oryza_minuta	TTTCGAAAGTCAATTTTTCTTTTCAATATCTTTA----TCTTTTTTTTTCAGAATCCTAT
	NC_017835	TTTCGAAAGTCAATTTTTCTTTTCAATATCTTTA-------CTTTTTTTCAGAATCCTAT
	NC_005973	TTTCGAAAGTCAATTTTTCTTTTCAATATCTTT---------------------------
	NC_001320	TTTCGAAAGTCAATTTTTCTTTTCAATATCTTTA-------CTTTTTTTCAGAATCCTAT
	KT161956	TTTCGAAAATCAATTTTTCTTTTCAATATCTTTCC------TTTTTTTTCAGAATCCTAT
	KM881643	TTTCGAAAGTCAATTTTTCTTTTCAATATCTTTATCT-TTCTTTTTTTTCAGAATCCTAT
	KM881641	TTTCGAAAGTCAATTTTTCTTTTCAATATCTTTA-------CTTTTTTTCAGAATCCTAT
	KM881640	TTTCGAAAGTCAATTTTTCTTTTCAATATCTTTA-------CTTTTTTTCAGAATCCTAT
	KM881634	TTTCGAAAGTCAATTTTTCTTTTCAATATCTTTA-------CTTTTTTTCAGAATCCTAT
	KM103375	TTTCGAAAGTCAATTTTTCTTTTCAATATCTTTATCTTTCTTTTTTTTTCAGAATCCTAT
	KJ870999	TTTCGAAAATCAATTTTTCTTTTCAATATCTTTCC-------TTTTTTTCAGAATCCTAT
	KJ830774	TTTCGAAAGTCAATTTTTCTTTTCAATATCTTTA----TCTTTTTTTTTCAGAATCCTAT
	JN861109	TTTCGAAAGTCAATTTTTCTTTTCAATATCTTT---------------------------
	JN005831	TTTCGAAAGTCAATTTTTCTTTTCAATATCTTTA-------CTTTTTTTCAGAATCCTAT

	Oryza_minuta	TTTTGTTCTTATACCCATGCAATAGAGAGCGAGTGGGAAAAGAGAGGTTACTTTTTTTCA
	NC_017835	TTTTGTTCTTATACCCATGCAATAGAGAGCGAGTGGGAAAAGAGAGGTTACTTTTTTTCA
	NC_005973	-------------------------------------------------ACTTTTTTTCA
	NC_001320	TTTTGTTCTTATACCCATGCAATAGAGAGCGAGTGGGAAAAGGGAGGTTACTTTTTTTCA
	KT161956	TTTTGTTCTTACACCCATGCAATAGAGAGTGAGTGGGAAAAGAGAAGTTACTTTTTTTCA
	KM881643	TTTTGTTCTTATACCCATGCAATAGAGAGCGAGTGGGAAAAGAGAGGTTACTTTTTTTCA
	KM881641	TTTTGTTCTTATACCCATGCAATAGAGAGCGAGTGGGAAAAGAGAGGTTACTTTTTTTCA
	KM881640	TTTTGTTCTTATACCCATGCAATAGAGAGCGAGTGGGAAAAGAGAGGTTACTTTTTTTCA
	KM881634	TTTTGTTCTTATACCCATGCAATAGAGAGCGAGTGGGAAAAGAGAGGTTACTTTTTTTCA
	KM103375	TTTTGTTCTTATACCCATGCAATAGAGAGCGAGTGGGAAAAGAGAGGTTACTTTTTTTCA
	KJ870999	TTTTGTTCTTACACCCATGCAATAGAGAGTGAGTGGGAAAAGAGAAGTTACTTTTTTTTT
	KJ830774	TTTTGTTCTTATACCCATGCAATAGAGAGCGAGTGGGAAAAGAGAGGTTACTTTTTTTCA
	JN861109	-------------------------------------------------ACTTTTTTTCA
	JN005831	TTTTGTTCTTATACCCATGCAATAGAGAGCGAGTGGGAAAAGAGAGGTTACTTTTTTTCA

	Oryza_minuta	T-TTTTCCCTTAAAAGATAGGCTTTCTTGGAAATAGGAATCATGGAATAATCCTGAATTC
	NC_017835	T-TTTTCCCTTAAAAAATAGGCTTTCTTGGAAATAGGAATCATGGAATAATCCTGAATTC
	NC_005973	T-TTTTCCCTTAAAAAATAGGCTTTCTTGGAAATAGGAATCATGGAATAATCCTGAATTC
	NC_001320	T-TTTTTCCTTAAAAAATAGGCTTTCTTGGAAATAGGAATCATGGAATAAT-CTGAATTC
	KT161956	T-TTTTCCCTTAAAAGATAGGCTTT----GAAAAAGGAATCGTGGAATAATGCTGAATTC
	KM881643	T-TTTTCCCTTAAAAGATAGGCTTTCTTGGAAATAGGAATCATGGAATAATCCTGAATTC
	KM881641	T-TTTTCCCTTAAAAGATAGGCTTTCTTGGAAATAGGAATCATGGAATAATCCTGAATTC
	KM881640	T-TTTTCCCTTAAAAGATAGGCTTTCTTGGAAATAGGAATCATGGAATAATCCTGAATTC
	KM881634	T-TTTTCCCTTAAAAAATAGGCTTTCTTGGAAATAGGAATCATGGAATAATCCTGAATTC
	KM103375	T-TTTTCCCTTAAAAGATAGGCTTTCTTGGAAATAGGAATCATGGAATAATCCTGAATTC
	KJ870999	CATTTTCCCTTAAAAGATAGGCTTT----GAAAAAGGAATCGTGGAATAATGCTGAATTC
	KJ830774	T-TTTTCCCTTAAAAGATAGGATTTCTTGGAAATAGAAATCATGGAATAATCCTGAATTC
	JN861109	T-TTTTCCCTTAAAAAATAGGCTTTCTTGGAAATAGGAATCATGGAATAATCCTGAATTC
	JN005831	T-TTTTCCCTTAAAAAATAGGCTTTCTTGGAAATAGGAATCATGGAATAATCCTGAATTC

	Oryza_minuta	CAATGTTTATTTCTAT---------AGTATAAGAAAAACTAATTGAATCAAATTCATGGA
	NC_017835	CAATGTTTATTTCTAT---------AGTATAAGAAAAACTAATTGAATCAAATTCATGGA
	NC_005973	CAATGTTTATTTCTAT---------AGTATAAGAAAAACTAATTGAATCAAATTCATGGA
	NC_001320	CAATGTTTATTTCTAT---------AGTATAAGAAAAACTAATTGAATCAAATTCATGGA
	KT161956	CAATGTTTATTTCTTTTATTTCTATAGTATGAGAAAAACTAATCGACTCAAATTCATGGA
	KM881643	CAATGTTTATTTCTAT---------AGTATAAGAAAAACTAATTGAATCAAATTCGTGGA
	KM881641	CAATGTTTATTTCTAT---------AGTATAAGAAAAACTAATTGAATCAAATTCATGGA
	KM881640	CAATGTTTATTTCTAT---------AGTATAAGAAAAACTAATTGAATCAAATTCATGGA
	KM881634	CAATGTTTATTTCTAT---------AGTATAAGAAAAACTAATTGAATCAAATTCATGGA
	KM103375	CAATGTTTATTTCTAT---------AGTATAAGAAAAACTAATTGAATCAAATTCATGGA
	KJ870999	CAATGTTTATTTCTAT-------------AGAGAAAAACTAATCGACTCAAATTCATGGA
	KJ830774	CAATGTTTATTTCTAT---------AGTATAAGAAAAACTAATTGAATCAAATTCATGGA
	JN861109	CAATGTTTATTTCTAT---------AGTATAAGAAAAACTAATTGAATCAAATTCATGGA
	JN005831	CAATGTTTATTTCTAT---------AGTATAAGAAAAACTAATTGAATCAAATTCATGGA

	Oryza_minuta	TTTACCACGACCTCGGCTGTGACCCCATAGATAAAAATGCAAAATTTCTATCTTCGAGAC
	NC_017835	TTTACCACGACCTCGGCTGTGACCCCATAGATAAAAATGCAAAATTTCTATCTTCGAGAC
	NC_005973	TTTACCACGACCTCGGCTGTGACCCCATAGATAAAAATGCAAAATTTCTATCTTCGAGAC
	NC_001320	TTTACCACGACCTCGGCTGTGACCCCATAGATAAAAATGCAAAATTTCTATCTTCGAGAC
	KT161956	TTTACCACGACCTCGGTTGTGACCCCATAGATAAAAATGCAAAATTTCTATCTTCGAGAC
	KM881643	TTTACCACGACCTCGGCTGTGACCCCATAGATAAAAATGCAAAATTTCTATCTTCGAGAC
	KM881641	TTTACCACGACCTCGGCTGTGACCCCATAGATAAAAATGCAAAATTTCTATCTTCGAGAC
	KM881640	TTTACCACGACCTCGGCTGTGACCCCATAGATAAAAATGCAAAATTTCTATCTTCGAGAC
	KM881634	TTTACCACGACCTCGGCTGTGACCCCATAGATAAAAATGCAAAATTTCTATCTTCGAGAC
	KM103375	TTTACCACGACCTCGGCTGTGACCCCATAGATAAAAATGCAAAATTTCTATCTTCGAGAC
	KJ870999	TTTACCACGACCTCGGTTGTGACCCCATAGATAAAAATGCAAAATTTCTATCTTCGAGAC
	KJ830774	TTTACCACGACCTCGGTTGTGACCCCATAGATAAAAATGCAAAATTTCTATCTTCGAGAC
	JN861109	TTTACCACGACCTCGGCTGTGACCCCATAGATAAAAATGCAAAATTTCTATCTTCGAGAC
	JN005831	TTTACCACGACCTCGGCTGTGACCCCATAGATAAAAATGCAAAATTTCTATCTTCGAGAC

	Oryza_minuta	CATTGAAAAAAGGCATTGAACGAGAAAAAAATCGTCCACAGATAATC----TATCGTATG
	NC_017835	CATTGAAAAAAGGCATTGAACGAG-AAAAAATCGTCCACAGATAATC----TATCG----
	NC_005973	CATTGAAAAAAGGCATTGAACGAG-AAAAAATCGTCCACAGATAATC----TATCG----
	NC_001320	CATTGAAAAAAGGCATTGAACGAG-AAAAAATCGTCCACAGATAATC----TATCG----
	KT161956	CATTGAAAAAGGGCATTGAACGAGAAAAAAATCGTCCACAGATAATCAAACTATCG----
	KM881643	CATTGAAAAAAGGCATTGAACGAGAAAAAAATCGTCCACAGATAATCAAAGTATCG----
	KM881641	CATTGAAAAAAGGCATTGAACGAG-AAAAAATCGTCCACAGATAATC----TATCG----
	KM881640	CATTGAAAAAAGGCATTGAACGAG-AAAAAATCGTCCACAGATAATC----TATCG----
	KM881634	CATTGAAAAAAGGCATTGAACGAG-AAAAAATCGTCCACAGATAATC----TATCG----
	KM103375	CATTGAAAAAAGGCATTGAACGAGAAAAAAATCGTCCACAGATAATC----TATCG----
	KJ870999	CATTGAAAAAGGGCATTGAACGAGAAAAAAATCGTCCACAGATAATCAAACTATCG----
	KJ830774	CATTGAAAAAAGGCATTGAACGAGAAAAAACTCGTCCACAGATAATCAAAGTATCG----
	JN861109	CATTGAAAAAAGGCATTGAACGAG-AAAAAATCGTCCACAGATAATC----TATCG----
	JN005831	CATTGAAAAAAGGCATTGAACGAG-AAAAAATCGTCCACAGATAATC----TATCG----

	Oryza_minuta	CTATGCCTTGGAAGTGATATAAGGTGCTCGGAAATGGTTGAAGTAATTGAATAGGAGGAT
	NC_017835	-TATGCCTTGGAAGTGATATAAGGTGCTCGGAAATGGTTGAAGTAATTGAATAGGAGGAT
	NC_005973	-TATGCCTTGGAAGTGATATAAGGTGCTCGGAAATGGTTGAAGTAATTGAATAGGAGGAT
	NC_001320	-TATGCCTTGGAAGTGATATAAGGTGCTCGGAAATGGTTGAAGTAATTGAATAGGAGGAT
	KT161956	-TATGCCTCGGAAGTGATATAAGGTGCTCGGAAATGGTTGAAGTAATTAAATAGGAGGAT
	KM881643	-TATGCCTTGGAAGTGATATAAGGTGCTCGGAAATGGTTGAAGTAATTGAATAGGAGGAT
	KM881641	-TATGCCTTGGAAGTGATATAAGGTGCTCGGAAATGGTTGAAGTAATTGAATAGGAGGAT
	KM881640	-TATGCCTTGGAAGTGATATAAGGTGCTCGGAAATGGTTGAAGTAATTGAATAGGAGGAT
	KM881634	-TATGCCTTGGAAGTGATATAAGGTGCTCGGAAATGGTTGAAGTAATTGAATAGGAGGAT
	KM103375	-TATGCCTTGGAAGTGATATAAGGTGCTCGGAAATGGTTGAAGTAATTGAATAGGAGGAT
	KJ870999	-TATGCCTCGGAAGTGATATAAGGTGCTCGGAAATGGTTGAAGTAATTAAATAGGAGGAT
	KJ830774	-TATGCCTTGGAAATGATATAAGGTGCTCGGAAATGGTTGAAGTAATTGAATAGGAGGAT
	JN861109	-TATGCCTTGGAAGTGATATAAGGTGCTCGGAAATGGTTGAAGTAATTGAATAGGAGGAT
	JN005831	-TATGCCTTGGAAGTGATATAAGGTGCTCGGAAATGGTTGAAGTAATTGAATAGGAGGAT

	Oryza_minuta	CACTATGACTATAGCCCTTGGTAGAGTTACTAAAGAAGAAAATGATTTATTTGATATTAT
	NC_017835	CACTATGACTATAGCCCTTGGTAGAGTTACTAAAGAAGAAAATGATTTATTTGATATTAT
	NC_005973	CACTATGACTATAGCCCTTGGTAGAGTTACTAAAGAAGAAAATGATTTATTTGATATTAT
	NC_001320	CACTATGACTATAGCCCTTGGTAGAGTTACTAAAGAAGAAAATGATTTATTTGATATTAT
	KT161956	CACTATGACTATAGCCATTGGTAGAGTTACTAAAGAAGAAAATGATTTATTTGATATTAT
	KM881643	CACTATGACTATAGCCCTTGGTAGAGTTACTAAAGAAGAAAATGATTTATTTGATATTAT
	KM881641	CACTATGACTATAGCCCTTGGTAGAGTTACTAAAGAAGAAAATGATTTATTTGATATTAT
	KM881640	CACTATGACTATAGCCCTTGGTAGAGTTACTAAAGAAGAAAATGATTTATTTGATATTAT
	KM881634	CACTATGACTATAGCCCTTGGTAGAGTTACTAAAGAAGAAAATGATTTATTTGATATTAT
	KM103375	CACTATGACTATAGCCCTTGGTAGAGTTACTAAAGAAGAAAATGATTTATTTGATATTAT
	KJ870999	CACTATGACTATAGCCCTTGGTAGAGTTACTAAAGAAGAAAATGATTTATTTGATATTAT
	KJ830774	AACTATGACTATAGCCCTTGGTAGAGTTACTAAAGAAGAAAATGATTTATTTGATATTAT
	JN861109	CACTATGACTATAGCCCTTGGTAGAGTTACTAAAGAAGAAAATGATTTATTTGATATTAT
	JN005831	CACTATGACTATAGCCCTTGGTAGAGTTACTAAAGAAGAAAATGATTTATTTGATATTAT

	Oryza_minuta	GGACGACTGGTTACGAAGAGACCGTTTTGTTTTTGTAGGATGGTCTGGCCTATTGCTTTT
	NC_017835	GGACGACTGGTTACGAAGGGACCGTTTTGTTTTTGTAGGATGGTCTGGCCTATTGCTTTT
	NC_005973	GGACGACTGGTTACGAAGGGACCGTTTTGTTTTTGTAGGATGGTCTGGCCTATTGCTTTT
	NC_001320	GGACGACTGGTTACGAAGGGACCGTTTTGTTTTTGTAGGATGGTCTGGCCTATTGCTTTT
	KT161956	GGACGACTGGTTACGAAGAGACCGTTTCGTTTTTGTAGGATGGTCCGGCCTATTGCTCTT
	KM881643	GGACGACTGGTTACGAAGGGACCGTTTTGTTTTTGTAGGATGGTCTGGCCTATTGCTTTT
	KM881641	GGACGACTGGTTACGAAGGGACCGTTTTGTTTTTGTAGGATGGTCTGGCCTATTGCTTTT
	KM881640	GGACGACTGGTTACGAAGGGACCGTTTTGTTTTTGTAGGATGGTCTGGCCTATTGCTTTT
	KM881634	GGACGACTGGTTACGAAGGGACCGTTTTGTTTTTGTAGGATGGTCTGGCCTATTGCTTTT
	KM103375	GGACGACTGGTTACGAAGAGACCGTTTTGTTTTTGTAGGATGGTCTGGCCTATTGCTTTT
	KJ870999	GGACGACTGGTTACGAAGAGACCGTTTTGTTTTTGTAGGATGGTCCGGCCTATTGCTCTT
	KJ830774	GGACGACTGGTTACGAAGGGATCGTTTTGTTTTTGTAGGATGGTCTGGTCTATTGCTTTT
	JN861109	GGACGACTGGTTACGAAGGGACCGTTTTGTTTTTGTAGGATGGTCTGGCCTATTGCTTTT
	JN005831	GGACGACTGGTTACGAAGGGACCGTTTTGTTTTTGTAGGATGGTCTGGCCTATTGCTTTT

	Oryza_minuta	TCCTTGTGCTTATTTCGCTTTAGGAGGTTGGTTTACAGGGACAACTTTTGTAACTTCTTG
	NC_017835	TCCTTGTGCTTATTTCGCTTTAGGAGGTTGGTTTACAGGGACAACTTTTGTAACTTCTTG
	NC_005973	TCCTTGTGCTTATTTCGCTTTAGGAGGTTGGTTTACAGGGACAACTTTTGTAACTTCTTG
	NC_001320	TCCTTGTGCTTATTTCGCTTTAGGAGGTTGGTTTACAGGGACAACTTTTGTAACTTCTTG
	KT161956	TCCTTGTGCTTATTTCGCTTTAGGAGGTTGGTTTACAGGGACTACTTTTGTAACTTCTTG
	KM881643	TCCTTGTGCTTATTTCGCTTTAGGAGGTTGGTTTACAGGGACAACTTTTGTAACTTCTTG
	KM881641	TCCTTGTGCTTATTTCGCTTTAGGAGGTTGGTTTACAGGGACAACTTTTGTAACTTCTTG
	KM881640	TCCTTGTGCTTATTTCGCTTTAGGAGGTTGGTTTACAGGGACAACTTTTGTAACTTCTTG
	KM881634	TCCTTGTGCTTATTTCGCTTTAGGAGGTTGGTTTACAGGGACAACTTTTGTAACTTCTTG
	KM103375	TCCTTGTGCTTATTTCGCTTTAGGAGGTTGGTTTACAGGGACAACTTTTGTAACTTCTTG
	KJ870999	TCCTTGTGCTTATTTCGCTTTAGGAGGTTGGTTTACAGGGACTACTTTTGTAACTTCTTG
	KJ830774	TCCTTGTGCTTATTTCGCTTTAGGAGGTTGGTTTACAGGGACAACTTTTGTAACTTCTTG
	JN861109	TCCTTGTGCTTATTTCGCTTTAGGAGGTTGGTTTACAGGGACAACTTTTGTAACTTCTTG
	JN005831	TCCTTGTGCTTATTTCGCTTTAGGAGGTTGGTTTACAGGGACAACTTTTGTAACTTCTTG

	Oryza_minuta	GTATACCCATGGATTGGCGAGTTCCTATTTGGAAGGTTGCAATTTCTTAACCGCAGCAGT
	NC_017835	GTATACCCATGGATTGGCGAGTTCCTATTTGGAAGGTTGCAATTTCTTAACCGCAGCAGT
	NC_005973	GTATACCCATGGATTGGCGAGTTCCTATTTGGAAGGTTGCAATTTCTTAACCGCAGCAGT
	NC_001320	GTATACCCATGGATTGGCGAGTTCCTATTTGGAAGGTTGCAATTTCTTAACCGCAGCAGT
	KT161956	GTATACCCATGGATTGGCGAGTTCCTATTTGGAAGGTTGCAATTTCTTAACCGCAGCAGT
	KM881643	GTATACTCATGGATTGGCGAGTTCCTATTTGGAAGGTTGCAATTTCTTAACCGCAGCAGT
	KM881641	GTATACCCATGGATTGGCGAGTTCCTATTTGGAAGGTTGCAATTTCTTAACCGCAGCAGT
	KM881640	GTATACCCATGGATTGGCGAGTTCCTATTTGGAAGGTTGCAATTTCTTAACCGCAGCAGT
	KM881634	GTATACCCATGGATTGGCGAGTTCCTATTTGGAAGGTTGCAATTTCTTAACCGCAGCAGT
	KM103375	GTATACCCATGGATTGGCGAGTTCCTATTTGGAAGGTTGCAATTTCTTAACCGCAGCAGT
	KJ870999	GTATACCCATGGATTGGCGAGTTCCTATTTGGAAGGTTGCAATTTCTTAACCGCAGCGGT
	KJ830774	GTATACCCATGGATTGGCGAGTTCCTATTTGGAAGGTTGCAATTTCTTAACCGCAGCAGT
	JN861109	GTATACCCATGGATTGGCGAGTTCCTATTTGGAAGGTTGCAATTTCTTAACCGCAGCAGT
	JN005831	GTATACCCATGGATTGGCGAGTTCCTATTTGGAAGGTTGCAATTTCTTAACCGCAGCAGT

	Oryza_minuta	TTCCACCCCTGCCAATAGTTTAGCACACTCTTTGTTGCTACTATGGGGCCCGGAAGCACA
	NC_017835	TTCCACCCCTGCCAATAGTTTAGCACACTCTTTGTTGCTACTATGGGGCCCGGAAGCACA
	NC_005973	TTCCACCCCTGCCAATAGTTTAGCACACTCTTTGTTGCTACTATGGGGCCCGGAAGCACA
	NC_001320	TTCCACCCCTGCCAATAGTTTAGCACACTCTTTGTTGCTACTATGGGGCCCGGAAGCACA
	KT161956	TTCCACCCCTGCCAATAGTTTAGCACACTCTTTGTTGCTACTATGGGGCCCGGAAGCACA
	KM881643	TTCCACCCCTGCCAATAGTTTAGCACACTCTTTGTTGCTACTATGGGGCCCGGAAGCACA
	KM881641	TTCCACCCCTGCCAATAGTTTAGCACACTCTTTGTTGCTACTATGGGGCCCGGAAGCACA
	KM881640	TTCCACCCCTGCCAATAGTTTAGCACACTCTTTGTTGCTACTATGGGGCCCGGAAGCACA
	KM881634	TTCCACCCCTGCCAATAGTTTAGCACACTCTTTGTTGCTACTATGGGGCCCGGAAGCACA
	KM103375	TTCCACCCCTGCCAATAGTTTAGCACACTCTTTGTTGCTACTATGGGGCCCGGAAGCACA
	KJ870999	TTCCACCCCTGCCAATAGTTTAGCACACTCTTTGTTGCTACTATGGGGCCCGGAAGCACA
	KJ830774	TTCCACCCCTGCCAATAGTTTAGCACACTCTTTGTTGCTACTATGGGGCCCGGAAGCACA
	JN861109	TTCCACCCCTGCCAATAGTTTAGCACACTCTTTGTTGCTACTATGGGGCCCGGAAGCACA
	JN005831	TTCCACCCCTGCCAATAGTTTAGCACACTCTTTGTTGCTACTATGGGGCCCGGAAGCACA

	Oryza_minuta	AGGGGATTTTACTCGTTGGTGTCAATTAGGTGGTCTGTGGACTTTTGTTGCTCTCCATGG
	NC_017835	AGGGGATTTTACTCGTTGGTGTCAATTAGGTGGTCTGTGGACTTTTGTTGCTCTCCATGG
	NC_005973	AGGGGATTTTACTCGTTGGTGTCAATTAGGTGGTCTGTGGACTTTTGTTGCTCTCCATGG
	NC_001320	AGGGGATTTTACTCGTTGGTGTCAATTAGGTGGTCTGTGGACTTTTGTTGCTCTCCATGG
	KT161956	AGGGGATTTTACTCGTTGGTGTCAATTAGGCGGTCTGTGGACTTTTGTTGCTCTTCATGG
	KM881643	AGGGGATTTTACTCGTTGGTGTCAATTAGGTGGTCTGTGGACTTTTGTTGCTCTCCATGG
	KM881641	AGGGGATTTTACTCGTTGGTGTCAATTAGGTGGTCTGTGGACTTTTGTTGCTCTCCATGG
	KM881640	AGGGGATTTTACTCGTTGGTGTCAATTAGGTGGTCTGTGGACTTTTGTTGCTCTCCATGG
	KM881634	AGGGGATTTTACTCGTTGGTGTCAATTAGGTGGTCTGTGGACTTTTGTTGCTCTCCATGG
	KM103375	AGGGGATTTTACTCGTTGGTGTCAATTAGGTGGTCTGTGGACTTTTGTTGCTCTCCATGG
	KJ870999	AGGGGATTTTACTCGTTGGTGTCAATTAGGCGGTCTGTGGACTTTTGTTGCTCTTCATGG
	KJ830774	AGGGGATTTTACTCGTTGGTGTCAATTAGGTGGTCTGTGGACTTTTGTTGCTCTCCATGG
	JN861109	AGGGGATTTTACTCGTTGGTGTCAATTAGGTGGTCTGTGGACTTTTGTTGCTCTCCATGG
	JN005831	AGGGGATTTTACTCGTTGGTGTCAATTAGGTGGTCTGTGGACTTTTGTTGCTCTCCATGG

	Oryza_minuta	GGCTTTTGCACTAATAGGTTTCATGTTACGTCAATTTGAACTTGCTCGGTCTGTTCAATT
	NC_017835	GGCTTTTGCACTAATAGGTTTCATGTTACGTCAATTTGAACTTGCTCGGTCTGTTCAATT
	NC_005973	GGCTTTTGCACTAATAGGTTTCATGTTACGTCAATTTGAACTTGCTCGGTCTGTTCAATT
	NC_001320	GGCTTTTGCACTAATAGGTTTCATGTTACGTCAATTTGAACTTGCTCGGTCTGTTCAATT
	KT161956	GGCTTTTGCACTAATAGGTTTCATGTTACGTCAATTTGAACTTGCTCGGTCTGTTCAATT
	KM881643	GGCTTTTGCACTAATAGGTTTCATGTTACGTCAATTTGAACTTGCTCGGTCTGTTCAATT
	KM881641	GGCTTTTGCACTAATAGGTTTCATGTTACGTCAATTTGAACTTGCTCGGTCTGTTCAATT
	KM881640	GGCTTTTGCACTAATAGGTTTCATGTTACGTCAATTTGAACTTGCTCGGTCTGTTCAATT
	KM881634	GGCTTTTGCACTAATAGGTTTCATGTTACGTCAATTTGAACTTGCTCGGTCTGTTCAATT
	KM103375	GGCTTTTGCACTAATAGGTTTCATGTTACGTCAATTTGAACTTGCTCGGTCTGTTCAATT
	KJ870999	GGCTTTTGCACTAATAGGTTTCATGTTACGTCAATTTGAACTTGCGCGGTCTGTTCAATT
	KJ830774	GGCTTTTGCACTAATAGGTTTCATGTTACGTCAATTTGAACTTGCTCGGTCTGTTCAATT
	JN861109	GGCTTTTGCACTAATAGGTTTCATGTTACGTCAATTTGAACTTGCTCGGTCTGTTCAATT
	JN005831	GGCTTTTGCACTAATAGGTTTCATGTTACGTCAATTTGAACTTGCTCGGTCTGTTCAATT

	Oryza_minuta	GCGGCCTTATAATGCAATTTCATTCTCTGGCCCAATCGCTGTTTTTGTTTCCGTATTCCT
	NC_017835	GCGGCCTTATAATGCAATTTCATTCTCTGGCCCAATCGCTGTTTTTGTTTCCGTATTCCT
	NC_005973	GCGGCCTTATAATGCAATTTCATTCTCTGGCCCAATCGCTGTTTTTGTTTCCGTATTCCT
	NC_001320	GCGGCCTTATAATGCAATTTCATTCTCTGGCCCAATCGCTGTTTTTGTTTCCGTATTCCT
	KT161956	GCGGCCTTATAATGCAATTTCATTCTCTGGTCCAATCGCTGTTTTTGTTTCCGTATTCTT
	KM881643	GCGGCCTTATAATGCAATTTCATTCTCTGGCCCAATCGCTGTTTTTGTTTCCGTATTCCT
	KM881641	GCGGCCTTATAATGCAATTTCATTCTCTGGCCCAATCGCTGTTTTTGTTTCCGTATTCCT
	KM881640	GCGGCCTTATAATGCAATTTCATTCTCTGGCCCAATCGCTGTTTTTGTTTCCGTATTCCT
	KM881634	GCGGCCTTATAATGCAATTTCATTCTCTGGCCCAATCGCTGTTTTTGTTTCCGTATTCCT
	KM103375	GCGGCCTTATAATGCAATTTCATTCTCTGGCCCAATCGCTGTTTTTGTTTCCGTATTCCT
	KJ870999	GCGGCCTTATAATGCAATTTCATTCTCTGGTCCAATCGCTGTTTTTGTTTCCGTATTCTT
	KJ830774	GCGGCCTTATAATGCAATTTCATTCTCTGGCCCAATCGCTGTTTTTGTTTCCGTATTCCT
	JN861109	GCGGCCTTATAATGCAATTTCATTCTCTGGCCCAATCGCTGTTTTTGTTTCCGTATTCCT
	JN005831	GCGGCCTTATAATGCAATTTCATTCTCTGGCCCAATCGCTGTTTTTGTTTCCGTATTCCT

	Oryza_minuta	GATTTATCCACTGGGACAATCCGGTTGGTTCTTTGCGCCGAGTTTTGGCGTAGCAGCGAT
	NC_017835	GATTTATCCACTGGGGCAATCCGGTTGGTTCTTTGCGCCGAGTTTTGGCGTAGCAGCGAT
	NC_005973	GATTTATCCACTGGGGCAATCCGGTTGGTTCTTTGCGCCGAGTTTTGGCGTAGCAGCGAT
	NC_001320	GATTTATCCACTGGGGCAATCCGGTTGGTTCTTTGCGCCGAGTTTTGGCGTAGCAGCGAT
	KT161956	GATTTATCCATTGGGGCAATCTGGTTGGTTCTTTGCGCCGAGTTTTGGCGTAGCAGCAAT
	KM881643	GATTTATCCACTGGGGCAATCCGGTTGGTTCTTTGCACCGAGTTTTGGCGTAGCAGCGAT
	KM881641	GATTTATCCACTGGGGCAATCCGGTTGGTTCTTTGCGCCGAGTTTTGGCGTAGCAGCAAT
	KM881640	GATTTATCCACTGGGGCAATCCGGTTGGTTCTTTGCGCCGAGTTTTGGCGTAGCAGCGAT
	KM881634	GATTTATCCACTGGGGCAATCCGGTTGGTTCTTTGCGCCGAGTTTTGGCGTAGCAGCGAT
	KM103375	GATTTATCCACTGGGACAATCCGGTTGGTTCTTTGCGCCGAGTTTTGGCGTAGCAGCGAT
	KJ870999	GATTTATCCATTGGGACAATCTGGTTGGTTCTTTGCGCCGAGTTTTGGCGTAGCAGCAAT
	KJ830774	GATTTATCCACTGGGGCAATCCGGTTGGTTCTTTGCGCCGAGTTTTGGCGTAGCAGCGAT
	JN861109	GATTTATCCACTGGGGCAATCCGGTTGGTTCTTTGCGCCGAGTTTTGGCGTAGCAGCGAT
	JN005831	GATTTATCCACTGGGGCAATCCGGTTGGTTCTTTGCGCCGAGTTTTGGCGTAGCAGCGAT

	Oryza_minuta	ATTTCGATTCATCCTCTTCTTCCAAGGATTTCATAATTGGACGTTGAACCCATTTCATAT
	NC_017835	ATTTCGATTCATCCTCTTCTTCCAAGGATTTCATAATTGGACGTTGAACCCATTTCATAT
	NC_005973	ATTTCGATTCATCCTCTTCTTCCAAGGATTTCATAATTGGACGTTGAACCCATTTCATAT
	NC_001320	ATTTCGATTCATCCTCTTCTTCCAAGGATTTCATAATTGGACGTTGAACCCATTTCATAT
	KT161956	ATTTCGATTCATTCTCTTCTTCCAAGGATTTCATAATTGGACGTTGAACCCATTTCATAT
	KM881643	ATTTCGATTCATCCTCTTCTTCCAAGGATTTCATAATTGGACGTTGAACCCATTTCATAT
	KM881641	ATTTCGATTCATCCTCTTCTTCCAAGGATTTCATAATTGGACGTTGAACCCATTTCATAT
	KM881640	ATTTCGATTCATCCTCTTCTTCCAAGGATTTCATAATTGGACGTTGAACCCATTTCATAT
	KM881634	ATTTCGATTCATCCTCTTCTTCCAAGGATTTCATAATTGGACGTTGAACCCATTTCATAT
	KM103375	ATTTCGATTCATCCTCTTCTTCCAAGGATTTCATAATTGGACGTTGAACCCATTTCATAT
	KJ870999	ATTTCGATTCATTCTCTTCTTCCAAGGATTTCATAATTGGACGTTGAACCCATTTCATAT
	KJ830774	ATTTCGATTCATCCTCTTCTTCCAAGGATTTCATAATTGGACGTTGAACCCATTTCATAT
	JN861109	ATTTCGATTCATCCTCTTCTTCCAAGGATTTCATAATTGGACGTTGAACCCATTTCATAT
	JN005831	ATTTCGATTCATCCTCTTCTTCCAAGGATTTCATAATTGGACGTTGAACCCATTTCATAT

	Oryza_minuta	GATGGGAGTTGCCGGAGTATTAGGCGCGGCTCTGCTATGCGCTATTCATGGGGCAACCGT
	NC_017835	GATGGGAGTTGCCGGAGTATTAGGCGCGGCTCTGCTATGCGCTATTCATGGGGCAACCGT
	NC_005973	GATGGGAGTTGCCGGAGTATTAGGCGCGGCTCTGCTATGCGCTATTCATGGGGCAACCGT
	NC_001320	GATGGGAGTTGCCGGAGTATTAGGCGCGGCTCTGCTATGCGCTATTCATGGGGCAACCGT
	KT161956	GATGGGAGTTGCCGGAGTATTAGGAGCGGCTCTGCTATGCGCTATTCATGGGGCAACCGT
	KM881643	GATGGGAGTTGCCGGAGTATTAGGCGCGGCTCTGCTATGCGCTATTCATGGGGCAACCGT
	KM881641	GATGGGAGTTGCCGGAGTATTAGGCGCGGCTCTGCTATGCGCTATTCATGGGGCAACCGT
	KM881640	GATGGGAGTTGCCGGAGTATTAGGCGCGGCTCTGCTATGCGCTATTCATGGGGCAACCGT
	KM881634	GATGGGAGTTGCCGGAGTATTAGGCGCGGCTCTGCTATGCGCTATTCATGGGGCAACCGT
	KM103375	GATGGGAGTTGCCGGAGTATTAGGCGCGGCTCTGCTATGCGCTATTCATGGGGCAACCGT
	KJ870999	GATGGGAGTTGCCGGAGTATTAGGAGCGGCTCTGCTATGCGCTATTCATGGGGCAACCGT
	KJ830774	GATGGGAGTTGCCGGAGTATTAGGCGCGGCTCTGCTATGCGCTATTCATGGGGCAACCGT
	JN861109	GATGGGAGTTGCCGGAGTATTAGGCGCGGCTCTGCTATGCGCTATTCATGGGGCAACCGT
	JN005831	GATGGGAGTTGCCGGAGTATTAGGCGCGGCTCTGCTATGCGCTATTCATGGGGCAACCGT

	Oryza_minuta	GGAAAACACTCTATTTGAGGACGGTGATGGTGCAAATACCTTCCGCGCTTTTAACCCAAC
	NC_017835	GGAAAACACTCTATTTGAGGACGGTGATGGTGCAAATACCTTCCGCGCTTTTAACCCAAC
	NC_005973	GGAAAACACTCTATTTGAGGACGGTGATGGTGCAAATACCTTCCGCGCTTTTAACCCAAC
	NC_001320	GGAAAACACTCTATTTGAGGACGGTGATGGTGCAAATACCTTCCGCGCTTTTAACCCAAC
	KT161956	GGAAAACACTCTATTCGAGGACGGTGATGGTGCAAATACCTTCCGCGCTTTTAACCCAAC
	KM881643	GGAAAACACTCTATTTGAGGACGGTGATGGTGCAAATACCTTCCGCGCTTTTAACCCAAC
	KM881641	GGAAAACACTCTATTTGAGGACGGTGATGGTGCAAATACCTTCCGCGCTTTTAACCCAAC
	KM881640	GGAAAACACTCTATTTGAGGACGGTGATGGTGCAAATACCTTCCGCGCTTTTAACCCAAC
	KM881634	GGAAAACACTCTATTTGAGGACGGTGATGGTGCAAATACCTTCCGCGCTTTTAACCCAAC
	KM103375	GGAAAACACTCTATTTGAGGACGGTGATGGTGCAAATACCTTCCGCGCTTTTAACCCAAC
	KJ870999	GGAAAACACTCTATTCGAGGACGGTGATGGTGCAAATACCTTCCGCGCTTTTAACCCAAC
	KJ830774	GGAAAACACTCTATTTGAGGACGGTGATGGTGCAAATACCTTCCGCGCTTTTAACCCAAC
	JN861109	GGAAAACACTCTATTTGAGGACGGTGATGGTGCAAATACCTTCCGCGCTTTTAACCCAAC
	JN005831	GGAAAACACTCTATTTGAGGACGGTGATGGTGCAAATACCTTCCGCGCTTTTAACCCAAC

	Oryza_minuta	TCAAGCTGAAGAAACTTATTCAATGGTCACCGCTAATCGCTTTTGGTCCCAAATCTTTGG
	NC_017835	TCAAGCTGAAGAAACTTATTCAATGGTCACCGCTAATCGCTTTTGGTCCCAAATCTTTGG
	NC_005973	TCAAGCTGAAGAAACTTATTCAATGGTCACCGCTAATCGCTTTTGGTCCCAAATCTTTGG
	NC_001320	TCAAGCTGAAGAAACTTATTCAATGGTCACCGCTAATCGCTTTTGGTCCCAAATCTTTGG
	KT161956	TCAAGCTGAAGAAACTTATTCAATGGTCACTGCTAACCGCTTTTGGTCCCAAATCTTTGG
	KM881643	TCAAGCTGAAGAAACTTATTCAATGGTCACCGCTAATCGCTTTTGGTCCCAAATCTTTGG
	KM881641	TCAAGCTGAAGAAACTTATTCAATGGTCACCGCTAATCGCTTTTGGTCCCAAATCTTTGG
	KM881640	TCAAGCTGAAGAAACTTATTCAATGGTCACCGCTAATCGCTTTTGGTCCCAAATCTTTGG
	KM881634	TCAAGCTGAAGAAACTTATTCAATGGTCACCGCTAATCGCTTTTGGTCCCAAATCTTTGG
	KM103375	TCAAGCTGAAGAAACTTATTCAATGGTCACCGCTAATCGCTTTTGGTCCCAAATCTTTGG
	KJ870999	TCAAGCTGAAGAAACTTATTCAATGGTCACTGCTAACCGCTTTTGGTCCCAAATCTTTGG
	KJ830774	TCAAGCCGAAGAAACTTATTCAATGGTCACCGCTAATCGCTTTTGGTCCCAAATCTTTGG
	JN861109	TCAAGCTGAAGAAACTTATTCAATGGTCACCGCTAATCGCTTTTGGTCCCAAATCTTTGG
	JN005831	TCAAGCTGAAGAAACTTATTCAATGGTCACCGCTAATCGCTTTTGGTCCCAAATCTTTGG

	Oryza_minuta	TGTTGCTTTTTCCAATAAACGTTGGTTACATTTCTTTATGCTATTTGTACCGGTCACCGG
	NC_017835	TGTTGCTTTTTCCAATAAACGTTGGTTACATTTCTTTATGCTATTTGTACCGGTCACCGG
	NC_005973	TGTTGCTTTTTCCAATAAACGTTGGTTACATTTCTTTATGCTATTTGTACCGGTCACCGG
	NC_001320	TGTTGCTTTTTCCAATAAACGTTGGTTACATTTCTTTATGCTATTTGTACCGGTCACCGG
	KT161956	TGTTGCTTTTTCCAATAAACGTTGGTTACATTTCTTTATGCTATTTGTACCCGTCACCGG
	KM881643	TGTTGCTTTTTCCAATAAACGTTGGTTACATTTCTTTATGCTATTTGTACCGGTCACCGG
	KM881641	TGTTGCTTTTTCCAATAAACGTTGGTTACATTTCTTTATGCTATTTGTACCGGTCACCGG
	KM881640	TGTTGCTTTTTCCAATAAACGTTGGTTACATTTCTTTATGCTATTTGTACCGGTCACCGG
	KM881634	TGTTGCTTTTTCCAATAAACGTTGGTTACATTTCTTTATGCTATTTGTACCGGTCACCGG
	KM103375	TGTTGCTTTTTCCAATAAACGTTGGTTACATTTCTTTATGCTATTTGTACCGGTCACCGG
	KJ870999	TGTTGCTTTTTCCAATAAACGTTGGTTACATTTCTTTATGCTATTTGTACCCGTCACCGG
	KJ830774	TGTTGCTTTTTCCAATAAACGTTGGTTACATTTCTTTATGCTATTTGTACCGGTCACCGG
	JN861109	TGTTGCTTTTTCCAATAAACGTTGGTTACATTTCTTTATGCTATTTGTACCGGTCACCGG
	JN005831	TGTTGCTTTTTCCAATAAACGTTGGTTACATTTCTTTATGCTATTTGTACCGGTCACCGG

	Oryza_minuta	TTTATGGATGAGTGCTATTGGCGTAGTCGGCTTGGCTCTGAACCTACGTGCCTATGACTT
	NC_017835	TTTATGGATGAGTGCTATTGGCGTAGTCGGCCTGGCTCTGAACCTACGTGCCTATGACTT
	NC_005973	TTTATGGATGAGTGCTATTGGCGTAGTCGGCCTGGCTCTGAACCTACGTGCCTATGACTT
	NC_001320	TTTATGGATGAGTGCTATTGGCGTAGTCGGCCTGGCTCTGAACCTACGTGCCTATGACTT
	KT161956	TTTATGGATGAGTGCTATTGGCGTAGTCGGCCTAGCTCTGAACCTACGTGCCTATGACTT
	KM881643	TTTATGGATGAGTGCTATTGGCGTAGTCGGCCTGGCTCTGAACCTACGTGCCTATGACTT
	KM881641	TTTATGGATGAGTGCTATTGGCGTAGTCGGCCTGGCTCTGAACCTACGTGCCTATGACTT
	KM881640	TTTATGGATGAGTGCTATTGGCGTAGTCGGCCTGGCTCTGAACCTACGTGCCTATGACTT
	KM881634	TTTATGGATGAGTGCTATTGGCGTAGTCGGCCTGGCTCTGAACCTACGTGCCTATGACTT
	KM103375	TTTATGGATGAGTGCTATTGGCGTAGTCGGCCTGGCTCTGAACCTACGTGCCTATGACTT
	KJ870999	TTTATGGATGAGTGCTATTGGCGTAGTCGGCCTAGCTCTGAACCTACGTGCCTATGACTT
	KJ830774	TTTATGGATGAGTGCTATTGGCGTAGTCGGCCTGGCTCTGAACCTACGTGCCTATGACTT
	JN861109	TTTATGGATGAGTGCTATTGGCGTAGTCGGCCTGGCTCTGAACCTACGTGCCTATGACTT
	JN005831	TTTATGGATGAGTGCTATTGGCGTAGTCGGCCTGGCTCTGAACCTACGTGCCTATGACTT

	Oryza_minuta	CGTTTCCCAGGAAATCCGTGCAGCGGAAGATCCTGAATTTGAGACTTTCTACACCAAAAA
	NC_017835	CGTTTCCCAGGAAATCCGTGCAGCGGAAGATCCTGAATTTGAGACTTTCTACACCAAAAA
	NC_005973	CGTTTCCCAGGAAATCCGTGCAGCGGAAGATCCTGAATTTGAGACTTTCTACACCAAAAA
	NC_001320	CGTTTCCCAGGAAATCCGTGCAGCGGAAGATCCTGAATTTGAGACTTTCTACACCAAAAA
	KT161956	TGTTTCCCAGGAAATCCGTGCAGCGGAAGATCCTGAATTTGAGACTTTCTACACCAAAAA
	KM881643	CGTTTCCCAGGAAATCCGTGCAGCGGAAGATCCTGAATTTGAGACTTTCTACACCAAAAA
	KM881641	CGTTTCCCAGGAAATCCGTGCAGCGGAAGATCCTGAATTTGAGACTTTCTACACCAAAAA
	KM881640	CGTTTCCCAGGAAATCCGTGCAGCGGAAGATCCTGAATTTGAGACTTTCTACACCAAAAA
	KM881634	CGTTTCCCAGGAAATCCGTGCAGCGGAAGATCCTGAATTTGAGACTTTCTACACCAAAAA
	KM103375	CGTTTCCCAGGAAATCCGTGCAGCGGAAGATCCTGAATTTGAGACTTTCTACACCAAAAA
	KJ870999	TGTTTCCCAGGAAATCCGTGCAGCGGAAGATCCGGAATTTGAGACTTTCTACACCAAAAA
	KJ830774	CGTTTCCCAGGAAATCCGTGCAGCGGAAGATCCTGAATTTGAGACTTTCTACACCAAAAA
	JN861109	CGTTTCCCAGGAAATCCGTGCAGCGGAAGATCCTGAATTTGAGACTTTCTACACCAAAAA
	JN005831	CGTTTCCCAGGAAATCCGTGCAGCGGAAGATCCTGAATTTGAGACTTTCTACACCAAAAA

	Oryza_minuta	TATTCTTTTAAACGAGGGTATTCGTGCGTGGATGGCAGCTCAGGATCAGCCTCATGAAAA
	NC_017835	TATTCTTTTAAACGAGGGTATTCGTGCGTGGATGGCAGCTCAGGATCAGCCTCATGAAAA
	NC_005973	TATTCTTTTAAACGAGGGTATTCGTGCGTGGATGGCAGCTCAGGATCAGCCTCATGAAAA
	NC_001320	TATTCTTTTAAACGAGGGTATTCGTGCGTGGATGGCAGCTCAGGATCAGCCTCATGAAAA
	KT161956	TATTCTTTTAAACGAGGGTATTCGCGCGTGGATGGCAGCTCAGGATCAGCCTCATGAAAA
	KM881643	TATTCTTTTAAACGAGGGTATTCGTGCGTGGATGGCAGCTCAGGATCAGCCTCATGAAAA
	KM881641	TATTCTTTTAAACGAGGGTATTCGTGCGTGGATGGCAGCTCAGGATCAGCCTCATGAAAA
	KM881640	TATTCTTTTAAACGAGGGTATTCGTGCGTGGATGGCAGCTCAGGATCAGCCTCATGAAAA
	KM881634	TATTCTTTTAAACGAGGGTATTCGTGCGTGGATGGCAGCTCAGGATCAGCCTCATGAAAA
	KM103375	TATTCTTTTAAACGAGGGTATTCGTGCGTGGATGGCAGCTCAGGATCAGCCTCATGAAAA
	KJ870999	TATTCTTTTAAACGAGGGTATTCGTGCGTGGATGGCAGCTCAGGATCAGCCTCATGAAAA
	KJ830774	TATTCTTTTAAACGAGGGTATTCGTGCGTGGATGGCAGCTCAGGATCAGCCTCATGAAAA
	JN861109	TATTCTTTTAAACGAGGGTATTCGTGCGTGGATGGCAGCTCAGGATCAGCCTCATGAAAA
	JN005831	TATTCTTTTAAACGAGGGTATTCGTGCGTGGATGGCAGCTCAGGATCAGCCTCATGAAAA

	Oryza_minuta	TCTTATATTCCCTGAGGAGGTTCTACCACGTGGAAACGCTCTTTAATGGAACTTTCGTTT
	NC_017835	TCTTATATTCCCTGAGGAGGTTCTACCACGTGGAAACGCTCTTTAATGGAACTTTTGTTT
	NC_005973	TCTTATATTCCCTGAGGAGGTTCTACCACGTGGAAACGCTCTTTAATGGAACTTTTGTTT
	NC_001320	TCTTATATTCCCTGAGGAGGTTCTACCACGTGGAAACGCTCTTTAATGGAACTTTTGTTT
	KT161956	TCTTATATTCCCTGAGGAGGTTCTACCACGTGGAAACGCTCTTTAATGGAACTTTCGTTT
	KM881643	TCTTATATTCCCTGAGGAGGTTCTACCACGTGGAAACGCTCTTTAATGGAACTTTCGTTT
	KM881641	TCTTATATTCCCTGAGGAGGTTCTACCACGTGGAAACGCTCTTTAATGGAACTTTTGTTT
	KM881640	TCTTATATTCCCTGAGGAGGTTCTACCACGTGGAAACGCTCTTTAATGGAACTTTTGTTT
	KM881634	TCTTATATTCCCTGAGGAGGTTCTACCACGTGGAAACGCTCTTTAATGGAACTTTTGTTT
	KM103375	TCTTATATTCCCTGAGGAGGTTCTACCACGTGGAAACGCTCTTTAATGGAACTTTCGTTT
	KJ870999	TCTTATATTCCCTGAGGAGGTTCTACCACGTGGAAACGCTCTTTAATGGAACTTTCGTTT
	KJ830774	TCTTATATTCCCTGAGGAGGTTCTACCACGTGGAAACGCTCTTTAATGGAACTTTCGTTT
	JN861109	TCTTATATTCCCTGAGGAGGTTCTACCACGTGGAAACGCTCTTTAATGGAACTTTTGTTT
	JN005831	TCTTATATTCCCTGAGGAGGTTCTACCACGTGGAAACGCTCTTTAATGGAACTTTTGTTT

	Oryza_minuta	TAGCTGGTCGTGACCAAGAAACCACCGGTTTTGCTTGGTGGGCCGGGAATGCCAGACTTA
	NC_017835	TAGCTGGTCGTGACCAAGAAACCACCGGTTTTGCTTGGTGGGCCGGGAATGCCAGACTTA
	NC_005973	TAGCTGGTCGTGACCAAGAAACCACCGGTTTTGCTTGGTGGGCCGGGAATGCCAGACTTA
	NC_001320	TAGCTGGTCGTGACCAAGAAACCACCGGTTTTGCTTGGTGGGCCGGGAATGCCAGACTTA
	KT161956	TAGCTGGTCGTGACCAAGAAACCACCGGTTTTGCTTGGTGGGCTGGGAATGCCAGACTTA
	KM881643	TAGCTGGTCGTGACCAAGAAACCACCGGTTTTGCTTGGTGGGCCGGGAATGCCAGACTTA
	KM881641	TAGCTGGTCGTGACCAAGAAACCACCGGTTTTGCTTGGTGGGCCGGGAATGCCAGACTTA
	KM881640	TAGCTGGTCGTGACCAAGAAACCACCGGTTTTGCTTGGTGGGCCGGGAATGCCAGACTTA
	KM881634	TAGCTGGTCGTGACCAAGAAACCACCGGTTTTGCTTGGTGGGCCGGGAATGCCAGACTTA
	KM103375	TAGCTGGTCGTGACCAAGAAACCACCGGTTTTGCTTGGTGGGCCGGGAATGCCAGACTTA
	KJ870999	TAGCTGGTCGTGACCAAGAAACCACCGGTTTTGCTTGGTGGGCTGGGAATGCCAGACTTA
	KJ830774	TAGCTGGTCGTGACCAAGAAACCACCGGTTTTGCTTGGTGGGCCGGGAATGCCAGACTTA
	JN861109	TAGCTGGTCGTGACCAAGAAACCACCGGTTTTGCTTGGTGGGCCGGGAATGCCAGACTTA
	JN005831	TAGCTGGTCGTGACCAAGAAACCACCGGTTTTGCTTGGTGGGCCGGGAATGCCAGACTTA

	Oryza_minuta	TCAATTTGTCGGGTAAACTACTTGGAGCTCACGTAGCCCATGCAGGATTAATCGTATTCT
	NC_017835	TCAATTTGTCGGGTAAACTACTTGGAGCTCACGTAGCCCATGCAGGATTAATCGTATTCT
	NC_005973	TCAATTTGTCGGGTAAACTACTTGGAGCTCACGTAGCCCATGCAGGATTAATCGTATTCT
	NC_001320	TCAATTTGTCGGGTAAACTACTTGGAGCTCACGTAGCCCATGCAGGATTAATCGTATTCT
	KT161956	TCAATTTGTCGGGTAAACTACTTGGAGCTCACGTAGCCCATGCCGGATTAATCGTATTCT
	KM881643	TCAATTTGTCGGGTAAACTACTTGGAGCTCACGTAGCCCATGCAGGATTAATCGTATTCT
	KM881641	TCAATTTGTCGGGTAAACTACTTGGAGCTCACGTAGCCCATGCAGGATTAATCGTATTCT
	KM881640	TCAATTTGTCGGGTAAACTACTTGGAGCTCACGTAGCCCATGCAGGATTAATCGTATTCT
	KM881634	TCAATTTGTCGGGTAAACTACTTGGAGCTCACGTAGCCCATGCAGGATTAATCGTATTCT
	KM103375	TCAATTTGTCGGGTAAACTACTTGGAGCTCACGTAGCCCATGCAGGATTAATCGTATTCT
	KJ870999	TCAATTTGTCGGGTAAACTACTTGGAGCTCACGTAGCCCATGCCGGATTAATCGTATTCT
	KJ830774	TCAATTTGTCGGGTAAACTACTTGGAGCTCACGTAGCCCATGCAGGATTAATCGTATTCT
	JN861109	TCAATTTGTCGGGTAAACTACTTGGAGCTCACGTAGCCCATGCAGGATTAATCGTATTCT
	JN005831	TCAATTTGTCGGGTAAACTACTTGGAGCTCACGTAGCCCATGCAGGATTAATCGTATTCT

	Oryza_minuta	GGGCCGGAGCAATGAACCTATTTGAAGTGGCCCATTTCGTACCAGAAAAACCCATGTATG
	NC_017835	GGGCCGGAGCAATGAACCTATTTGAAGTGGCCCATTTCGTACCAGAAAAACCCATGTATG
	NC_005973	GGGCCGGAGCAATGAACCTATTTGAAGTGGCCCATTTCGTACCAGAAAAACCCATGTATG
	NC_001320	GGGCCGGAGCAATGAACCTATTTGAAGTGGCCCATTTCGTACCAGAAAAACCCATGTATG
	KT161956	GGGCCGGAGCAATGAACCTATTTGAAGTGGCCCATTTCGTACCGGAAAAGCCCATGTATG
	KM881643	GGGCCGGAGCAATGAACCTATTTGAAGTGGCCCATTTCGTACCAGAAAAACCCATGTATG
	KM881641	GGGCCGGAGCAATGAACCTATTTGAAGTGGCCCATTTCGTACCAGAAAAACCCATGTATG
	KM881640	GGGCCGGAGCAATGAACCTATTTGAAGTGGCCCATTTCGTACCAGAAAAACCCATGTATG
	KM881634	GGGCCGGAGCAATGAACCTATTTGAAGTGGCCCATTTCGTACCAGAAAAACCCATGTATG
	KM103375	GGGCCGGAGCAATGAACCTATTTGAAGTGGCCCATTTCGTACCAGAAAAACCCATGTATG
	KJ870999	GGGCCGGAGCAATGAACCTATTTGAAGTGGCCCATTTCGTACCGGAAAAGCCCATGTATG
	KJ830774	GGGCCGGAGCAATGAACCTATTTGAAGTGGCCCATTTCGTACCAGAAAAACCCATGTATG
	JN861109	GGGCCGGAGCAATGAACCTATTTGAAGTGGCCCATTTCGTACCAGAAAAACCCATGTATG
	JN005831	GGGCCGGAGCAATGAACCTATTTGAAGTGGCCCATTTCGTACCAGAAAAACCCATGTATG

	Oryza_minuta	AACAAGGGTTGATTTTACTTCCGCACTTAGCTACTCTAGGTTGGGGAGTAGGGCCAGGGG
	NC_017835	AACAAGGGTTGATTTTACTTCCGCACTTAGCTACTCTAGGTTGGGGAGTAGGGCCCGGGG
	NC_005973	AACAAGGGTTGATTTTACTTCCGCACTTAGCTACTCTAGGTTGGGGAGTAGGGCCCGGGG
	NC_001320	AACAAGGGTTGATTTTACTTCCGCACTTAGCTACTCTAGGTTGGGGAGTAGGGCCCGGGG
	KT161956	AACAAGGGTTGATTTTACTTCCGCACTTAGCTACTCTAGGTTGGGGAGTAGGGCCAGGGG
	KM881643	AACAAGGGTTGATTTTACTTCCGCACTTAGCTACTCTAGGTTGGGGAGTAGGGCCAGGGG
	KM881641	AACAAGGGTTGATTTTACTTCCGCACTTAGCTACTCTAGGTTGGGGAGTAGGGCCCGGGG
	KM881640	AACAAGGGTTGATTTTACTTCCGCACTTAGCTACTCTAGGTTGGGGAGTAGGGCCCGGGG
	KM881634	AACAAGGGTTGATTTTACTTCCGCACTTAGCTACTCTAGGTTGGGGAGTAGGGCCCGGGG
	KM103375	AACAAGGGTTGATTTTACTTCCGCACTTAGCTACTCTAGGTTGGGGAGTAGGGCCAGGGG
	KJ870999	AACAAGGGTTGATTTTACTTCCGCACTTAGCTACTCTAGGTTGGGGAGTAGGGCCAGGGG
	KJ830774	AACAAGGGTTGATTTTACTTCCGCACTTAGCTACTCTAGGTTGGGGAGTAGGGCCAGGAG
	JN861109	AACAAGGGTTGATTTTACTTCCGCACTTAGCTACTCTAGGTTGGGGAGTAGGGCCCGGGG
	JN005831	AACAAGGGTTGATTTTACTTCCGCACTTAGCTACTCTAGGTTGGGGAGTAGGGCCCGGGG

	Oryza_minuta	GAGAAGTTCTAGATACTTTTCCGTACTTTGTATCTGGAGTACTTCATCTAATTTCCTCCG
	NC_017835	GAGAAGTTCTAGATACTTTTCCGTACTTTGTATCTGGAGTACTTCATCTAATTTCCTCCG
	NC_005973	GAGAAGTTCTAGATACTTTTCCGTACTTTGTATCTGGAGTACTTCATCTAATTTCCTCCG
	NC_001320	GAGAAGTTCTAGATACTTTTCCGTACTTTGTATCTGGAGTACTTCATCTAATTTCCTCCG
	KT161956	GAGAAGTTCTAGATACTTTTCCGTACTTTGTATCTGGAGTACTTCATCTAATTTCCTCCG
	KM881643	GAGAAGTTCTAGATACTTTTCCGTACTTTGTATCTGGAGTACTTCATCTAATTTCCTCCG
	KM881641	GAGAAGTTCTAGATACTTTTCCGTACTTTGTATCTGGAGTACTTCATCTAATTTCCTCCG
	KM881640	GAGAAGTTCTAGATACTTTTCCGTACTTTGTATCTGGAGTACTTCATCTAATTTCCTCCG
	KM881634	GAGAAGTTCTAGATACTTTTCCGTACTTTGTATCTGGAGTACTTCATCTAATTTCCTCCG
	KM103375	GAGAAGTTCTAGATACTTTTCCGTACTTTGTATCTGGAGTACTTCATCTAATTTCCTCCG
	KJ870999	GAGAAGTTCTAGATACTTTTCCGTACTTTGTATCTGGAGTACTTCATCTAATTTCCTCCG
	KJ830774	GAGAAGTTCTAGATACTTTTCCGTACTTTGTATCTGGAGTACTTCATCTAATTTCCTCCG
	JN861109	GAGAAGTTCTAGATACTTTTCCGTACTTTGTATCTGGAGTACTTCATCTAATTTCCTCCG
	JN005831	GAGAAGTTCTAGATACTTTTCCGTACTTTGTATCTGGAGTACTTCATCTAATTTCCTCCG

	Oryza_minuta	CAGTCTTAGGCTTCGGTGGCATTTATCACGCGCTTCTGGGACCTGAGACTCTTGAAGAAT
	NC_017835	CAGTCTTAGGCTTCGGTGGCATTTATCACGCGCTTCTGGGACCGGAGACTCTTGAAGAAT
	NC_005973	CAGTCTTAGGCTTCGGTGGCATTTATCACGCGCTTCTGGGACCGGAGACTCTTGAAGAAT
	NC_001320	CAGTCTTAGGCTTCGGTGGCATTTATCACGCGCTTCTGGGACCGGAGACTCTTGAAGAAT
	KT161956	CAGTCTTAGGCTTCGGTGGCATTTATCACGCGCTTCTGGGACCTGAAACTCTTGAAGAAT
	KM881643	CAGTCTTAGGCTTCGGTGGCATTTATCACGCGCTTCTGGGACCTGAGACTCTTGAAGAAT
	KM881641	CAGTCTTAGGCTTCGGTGGCATTTATCACGCGCTTCTGGGACCGGAGACTCTTGAAGAAT
	KM881640	CAGTCTTAGGCTTCGGTGGCATTTATCACGCGCTTCTGGGACCGGAGACTCTTGAAGAAT
	KM881634	CAGTCTTAGGCTTCGGTGGCATTTATCACGCGCTTCTGGGACCGGAGACTCTTGAAGAAT
	KM103375	CAGTCTTAGGCTTCGGTGGCATTTATCACGCGCTTCTGGGACCTGAGACTCTTGAAGAAT
	KJ870999	CAGTCTTAGGCTTCGGTGGCATTTATCACGCGCTTCTGGGACCTGAAACTCTTGAAGAAT
	KJ830774	CAGTCTTAGGCTTCGGTGGTATTTATCACGCGCTTCTGGGACCTGAGACTCTTGAAGAAT
	JN861109	CAGTCTTAGGCTTCGGTGGCATTTATCACGCGCTTCTGGGACCGGAGACTCTTGAAGAAT
	JN005831	CAGTCTTAGGCTTCGGTGGCATTTATCACGCGCTTCTGGGACCGGAGACTCTTGAAGAAT

	Oryza_minuta	CTTTTCCATTCTTTGGTTATGTATGGAAAGATAGAAATAAAATGACTACAATTTTGGGTA
	NC_017835	CTTTTCCATTCTTTGGTTATGTGTGGAAAGATAGAAATAAAATGACTACAATTTTGGGTA
	NC_005973	CTTTTCCATTCTTTGGTTATGTGTGGAAAGATAGAAATAAAATGACTACAATTTTGGGTA
	NC_001320	CTTTTCCATTCTTTGGTTATGTGTGGAAAGATAGAAATAAAATGACTACAATTTTGGGTA
	KT161956	CTTTTCCATTCTTTGGTTATGTATGGAAAGATAGAAATAAAATGACTACAATTTTGGGTA
	KM881643	CTTTTCCATTCTTTGGTTATGTGTGGAAAGATAGAAATAAAATGACTACAATTTTGGGTA
	KM881641	CTTTTCCATTCTTTGGTTATGTGTGGAAAGATAGAAATAAAATGACTACAATTTTGGGTA
	KM881640	CTTTTCCATTCTTTGGTTATGTGTGGAAAGATAGAAATAAAATGACTACAATTTTGGGTA
	KM881634	CTTTTCCATTCTTTGGTTATGTGTGGAAAGATAGAAATAAAATGACTACAATTTTGGGTA
	KM103375	CTTTTCCATTCTTTGGTTATGTATGGAAAGATAGAAATAAAATGACTACAATTTTGGGTA
	KJ870999	CTTTTCCATTCTTTGGTTATGTATGGAAAGATAGAAATAAAATGACTACAATTTTGGGTA
	KJ830774	CTTTTCCATTCTTTGGTTATGTGTGGAAAGATAGAAATAAAATGACTACAATTTTGGGTA
	JN861109	CTTTTCCATTCTTTGGTTATGTGTGGAAAGATAGAAATAAAATGACTACAATTTTGGGTA
	JN005831	CTTTTCCATTCTTTGGTTATGTGTGGAAAGATAGAAATAAAATGACTACAATTTTGGGTA

	Oryza_minuta	TTCACCTAATTTTGTTAGGTATAGGTGCTTTTCTTCTAGTACTCAAAGCTCTTTATTTTG
	NC_017835	TTCACCTAATTTTGTTAGGTATAGGTGCTTTTCTTCTAGTACTCAAAGCTCTTTATTTTG
	NC_005973	TTCACCTAATTTTGTTAGGTATAGGTGCTTTTCTTCTAGTACTCAAAGCTCTTTATTTTG
	NC_001320	TTCACCTAATTTTGTTAGGTATAGGTGCTTTTCTTCTAGTACTCAAAGCTCTTTATTTTG
	KT161956	TTCACTTAATTTTGTTAGGTATAGGTGCTTTTCTTCTAGTACTCAAAGCTCTTTATTTTG
	KM881643	TTCACCTAATTTTGTTAGGTATAGGTGCTTTTCTTCTAGTACTCAAAGCTCTTTATTTTG
	KM881641	TTCACCTAATTTTGTTAGGTATAGGTGCTTTTCTTCTAGTACTCAAAGCTCTTTATTTTG
	KM881640	TTCACCTAATTTTGTTAGGTATAGGTGCTTTTCTTCTAGTACTCAAAGCTCTTTATTTTG
	KM881634	TTCACCTAATTTTGTTAGGTATAGGTGCTTTTCTTCTAGTACTCAAAGCTCTTTATTTTG
	KM103375	TTCACCTAATTTTGTTAGGTATAGGTGCTTTTCTTCTAGTACTCAAAGCTCTTTATTTTG
	KJ870999	TTCACTTAATTTTGTTAGGTATAGGTGCTTTTCTTCTAGTACTCAAAGCTCTTTATTTTG
	KJ830774	TTCACCTAATTTTGTTAGGTATAGGTGCTTTTCTTCTAGTACTCAAAGCTCTTTATTTTG
	JN861109	TTCACCTAATTTTGTTAGGTATAGGTGCTTTTCTTCTAGTACTCAAAGCTCTTTATTTTG
	JN005831	TTCACCTAATTTTGTTAGGTATAGGTGCTTTTCTTCTAGTACTCAAAGCTCTTTATTTTG

	Oryza_minuta	GCGGTATATATGATACCTGGGCTCCTGGGGGAGGAGATGTAAGAAAAATTACCAATTTGA
	NC_017835	GCGGTATATATGATACCTGGGCTCCTGGGGGAGGAGATGTAAGAAAAATTACCAATTTGA
	NC_005973	GCGGTATATATGATACCTGGGCTCCTGGGGGAGGAGATGTAAGAAAAATTACCAATTTGA
	NC_001320	GCGGTATATATGATACCTGGGCTCCTGGGGGAGGAGATGTAAGAAAAATTACCAATTTGA
	KT161956	GCGGTATATATGATACCTGGGCTCCTGGGGGAGGAGATGTAAGAAAAATTACCAATTTGA
	KM881643	GCGGTATATATGATACCTGGGCTCCTGGGGGAGGAGATGTAAGAAAAATTACCAATTTGA
	KM881641	GCGGTATATATGATACCTGGGCTCCTGGGGGAGGAGATGTAAGAAAAATTACCAATTTGA
	KM881640	GCGGTATATATGATACCTGGGCTCCTGGGGGAGGAGATGTAAGAAAAATTACCAATTTGA
	KM881634	GCGGTATATATGATACCTGGGCTCCTGGGGGAGGAGATGTAAGAAAAATTACCAATTTGA
	KM103375	GCGGTATATATGATACCTGGGCTCCTGGGGGAGGAGATGTAAGAAAAATTACCAATTTGA
	KJ870999	GCGGTATATATGATACCTGGGCTCCTGGGGGAGGAGATGTAAGAAAAATTACCAATTTGA
	KJ830774	GCGGTATATATGATACCTGGGCTCCTGGGGGAGGAGATGTAAGAAAAATTACCAATTTGA
	JN861109	GCGGTATATATGATACCTGGGCTCCTGGGGGAGGAGATGTAAGAAAAATTACCAATTTGA
	JN005831	GCGGTATATATGATACCTGGGCTCCTGGGGGAGGAGATGTAAGAAAAATTACCAATTTGA

	Oryza_minuta	CCCTTAGCCCCGGTGTTATATTTGGTTATTTACTAAAATCCCCTTTTGGGGGAGAGGGTT
	NC_017835	CCCTTAGCCCCGGTGTTATATTTGGTTATTTACTAAAATCCCCTTTTGGGGGAGAGGGTT
	NC_005973	CCCTTAGCCCCGGTGTTATATTTGGTTATTTACTAAAATCCCCTTTTGGGGGAGAGGGTT
	NC_001320	CCCTTAGCCCCGGTGTTATATTTGGTTATTTACTAAAATCCCCTTTTGGGGGAGAGGGTT
	KT161956	CCCTTAGCCCCAGTGTTATATTTGGTTATTTACTAAAATCCCCTTTTGGGGGAGAAGGGT
	KM881643	CCCTTAGCCCCGGTGTTATATTTGGTTATTTACTAAAATCCCCTTTTGGGGGAGAGGGTT
	KM881641	CCCTTAGCCCCGGTGTTATATTTGGTTATTTACTAAAATCCCCTTTTGGGGGAGAGGGTT
	KM881640	CCCTTAGCCCCGGTGTTATATTTGGTTATTTACTAAAATCCCCTTTTGGGGGAGAGGGTT
	KM881634	CCCTTAGCCCCGGTGTTATATTTGGTTATTTACTAAAATCCCCTTTTGGGGGAGAGGGTT
	KM103375	CCCTTAGCCCCGGTGTTATATTTGGTTATTTACTAAAATCCCCTTTTGGGGGAGAGGGTT
	KJ870999	CCCTTAGCCCCAGTGTTATATTTGGTTATTTACTAAAATCCCCTTTTGGGGGAGAAGGGT
	KJ830774	CCCTTAGCCCCGGTGTTATATTTGGTTATTTACTAAAATCCCCTTTTGGGGGAGAGGGTT
	JN861109	CCCTTAGCCCCGGTGTTATATTTGGTTATTTACTAAAATCCCCTTTTGGGGGAGAGGGTT
	JN005831	CCCTTAGCCCCGGTGTTATATTTGGTTATTTACTAAAATCCCCTTTTGGGGGAGAGGGTT

	Oryza_minuta	GGATTGTTAGTGTGGATGATTTAGAAGATATAATTGGGGGACATGTATGGTTGGGTTTCA
	NC_017835	GGATTGTTAGTGTGGATGATTTAGAAGATATAATTGGGGGACATGTATGGTTGGGTTTCA
	NC_005973	GGATTGTTAGTGTGGATGATTTAGAAGATATAATTGGGGGACATGTATGGTTGGGTTTCA
	NC_001320	GGATTGTTAGTGTGGATGATTTAGAAGATATAATTGGGGGACATGTATGGTTGGGTTTCA
	KT161956	GGATTGTTAGTGTGGATGATTTAGAAGATATAATTGGGGGACATGTATGGTTGGGTTTCA
	KM881643	GGATTGTTAGTGTGGATGATTTAGAAGATATAATTGGGGGACATGTATGGTTGGGTTTCA
	KM881641	GGATTGTTAGTGTGGATGATTTAGAAGATATAATTGGGGGACATGTATGGTTGGGTTTCA
	KM881640	GGATTGTTAGTGTGGATGATTTAGAAGATATAATTGGGGGACATGTATGGTTGGGTTTCA
	KM881634	GGATTGTTAGTGTGGATGATTTAGAAGATATAATTGGGGGACATGTATGGTTGGGTTTCA
	KM103375	GGATTGTTAGTGTGGATGATTTAGAAGATATAATTGGGGGACATGTATGGTTGGGTTTCA
	KJ870999	GGATTGTTAGTGTGGATGATTTAGAAGATATAATTGGGGGACATGTATGGTTGGGTTTCA
	KJ830774	GGATTGTTAGTGTGGATGATTTAGAAGATATAATTGGGGGACATGTATGGTTGGGTTTCA
	JN861109	GGATTGTTAGTGTGGATGATTTAGAAGATATAATTGGGGGACATGTATGGTTGGGTTTCA
	JN005831	GGATTGTTAGTGTGGATGATTTAGAAGATATAATTGGGGGACATGTATGGTTGGGTTTCA

	Oryza_minuta	TTTGTGTATTTGGCGGAATTTGGCATATCTTAACCAAACCCTTCGCATGGGCTCGCCGTG
	NC_017835	TTTGTGTATTTGGCGGAATTTGGCATATCTTAACCAAACCCTTCGCATGGGCTCGCCGTG
	NC_005973	TTTGTGTATTTGGCGGAATTTGGCATATCTTAACCAAACCCTTCGCATGGGCTCGCCGTG
	NC_001320	TTTGTGTATTTGGCGGAATTTGGCATATCTTAACCAAACCCTTCGCATGGGCTCGCCGTG
	KT161956	TTTGTGTATTTGGCGGAATTTGGCATATCTTAACCAAACCCTTCGCATGGGCTCGCCGTG
	KM881643	TTTGTGTATTTGGCGGAATTTGGCATATCTTAACCAAACCCTTCGCATGGGCTCGCCGTG
	KM881641	TTTGTGTATTTGGCGGAATTTGGCATATCTTAACCAAACCCTTCGCATGGGCTCGCCGTG
	KM881640	TTTGTGTATTTGGCGGAATTTGGCATATCTTAACCAAACCCTTCGCATGGGCTCGCCGTG
	KM881634	TTTGTGTATTTGGCGGAATTTGGCATATCTTAACCAAACCCTTCGCATGGGCTCGCCGTG
	KM103375	TTTGTGTATTTGGCGGAATTTGGCATATCTTAACCAAACCCTTCGCATGGGCTCGCCGTG
	KJ870999	TTTGTGTATTTGGCGGAATTTGGCATATCTTAACCAAACCCTTCGCATGGGCTCGCCGTG
	KJ830774	TTTGTGTATTTGGCGGAATTTGGCATATCTTAACCAAACCCTTCGCATGGGCTCGCCGTG
	JN861109	TTTGTGTATTTGGCGGAATTTGGCATATCTTAACCAAACCCTTCGCATGGGCTCGCCGTG
	JN005831	TTTGTGTATTTGGCGGAATTTGGCATATCTTAACCAAACCCTTCGCATGGGCTCGCCGTG

	Oryza_minuta	CATTTGTATGGTCTGGAGAAGCTTACTTGTCTTATAGTTTAGGCGCTTTATCTGTCTTTG
	NC_017835	CATTTGTATGGTCTGGAGAAGCTTACTTGTCTTATAGTTTAGGCGCTTTATCTGTCTTTG
	NC_005973	CATTTGTATGGTCTGGAGAAGCTTACTTGTCTTATAGTTTAGGCGCTTTATCTGTCTTTG
	NC_001320	CATTTGTATGGTCTGGAGAAGCTTACTTGTCTTATAGTTTAGGCGCTTTATCTGTCTTTG
	KT161956	CATTTGTATGGTCTGGAGAAGCTTACTTGTCTTATAGTTTAGGCGCTTTATCCGTCTTTG
	KM881643	CATTTGTATGGTCTGGAGAAGCTTACTTGTCTTATAGTTTAGGCGCTTTATCTGTCTTTG
	KM881641	CATTTGTATGGTCTGGAGAAGCTTACTTGTCTTATAGTTTAGGTGCTTTATCTGTCTTTG
	KM881640	CATTTGTATGGTCTGGAGAAGCTTACTTGTCTTATAGTTTAGGTGCTTTATCTGTCTTTG
	KM881634	CATTTGTATGGTCTGGAGAAGCTTACTTGTCTTATAGTTTAGGCGCTTTATCTGTCTTTG
	KM103375	CATTTGTATGGTCTGGAGAAGCTTACTTGTCTTATAGTTTAGGCGCTTTATCTGTCTTTG
	KJ870999	CATTTGTATGGTCTGGAGAAGCTTACTTGTCTTATAGTTTAGCCGCTTTATCCGTCTTTG
	KJ830774	CATTTGTATGGTCTGGAGAAGCTTACTTGTCTTATAGTTTAGGCGCTTTATCTGTCTTTG
	JN861109	CATTTGTATGGTCTGGAGAAGCTTACTTGTCTTATAGTTTAGGCGCTTTATCTGTCTTTG
	JN005831	CATTTGTATGGTCTGGAGAAGCTTACTTGTCTTATAGTTTAGGCGCTTTATCTGTCTTTG

	Oryza_minuta	GTTTTATCGCTTGTTGTTTTGTCTGGTTCAATAATACAGCTTATCCGAGTGAGTTTTATG
	NC_017835	GTTTTATCGCTTGTTGTTTTGTCTGGTTCAATAATACAGCTTATCCGAGTGAGTTTTATG
	NC_005973	GTTTTATCGCTTGTTGTTTTGTCTGGTTCAATAATACAGCTTATCCGAGTGAGTTTTATG
	NC_001320	GTTTTATCGCTTGTTGTTTTGTCTGGTTCAATAATACAGCTTATCCGAGTGAGTTTTATG
	KT161956	GTTTTATCGCTTGTTGTTTTGTCTGGTTCAATAATACGGCTTATCCGAGTGAGTTTTATG
	KM881643	GTTTTATCGCTTGTTGTTTTGTCTGGTTCAATAATACAGCTTATCCGAGTGAGTTTTATG
	KM881641	GTTTTATCGCTTGTTGTTTTGTCTGGTTCAATAATACAGCTTATCCGAGTGAGTTTTATG
	KM881640	GTTTTATCGCTTGTTGTTTTGTCTGGTTCAATAATACAGCTTATCCGAGTGAGTTTTATG
	KM881634	GTTTTATCGCTTGTTGTTTTGTCTGGTTCAATAATACAGCTTATCCGAGTGAGTTTTATG
	KM103375	GTTTTATCGCTTGTTGTTTTGTCTGGTTCAATAATACAGCTTATCCGAGTGAGTTTTATG
	KJ870999	GTTTTATCGCTTGTTGTTTTGTCTGGTTCAATAATACGGCTTATCCGAGTGAGTTTTATG
	KJ830774	GTTTTATCGCTTGTTGTTTTGTCTGGTTCAATAATACAGCTTATCCGAGTGAGTTTTATG
	JN861109	GTTTTATCGCTTGTTGTTTTGTCTGGTTCAATAATACAGCTTATCCGAGTGAGTTTTATG
	JN005831	GTTTTATCGCTTGTTGTTTTGTCTGGTTCAATAATACAGCTTATCCGAGTGAGTTTTATG

	Oryza_minuta	GACCTACTGGGCCAGAAGCTTCTCAAGCTCAAGCATTTACTTTTCTAGTTAGAGATCAGC
	NC_017835	GACCTACTGGGCCAGAAGCTTCTCAAGCTCAAGCATTTACTTTTCTAGTTAGAGATCAGC
	NC_005973	GACCTACTGGGCCAGAAGCTTCTCAAGCTCAAGCATTTACTTTTCTAGTTAGAGATCAGC
	NC_001320	GACCTACTGGGCCAGAAGCTTCTCAAGCTCAAGCATTTACTTTTCTAGTTAGAGATCAGC
	KT161956	GACCTACTGGGCCAGAAGCTTCTCAAGCTCAAGCATTTACTTTTCTAGTTAGAGATCAGC
	KM881643	GACCTACTGGGCCAGAAGCTTCTCAAGCTCAAGCATTTACTTTTCTAGTTAGAGATCAGC
	KM881641	GACCTACTGGGCCAGAAGCTTCTCAAGCTCAAGCATTTACTTTTCTAGTTAGAGATCAGC
	KM881640	GACCTACTGGGCCAGAAGCTTCTCAAGCTCAAGCATTTACTTTTCTAGTTAGAGATCAGC
	KM881634	GACCTACTGGGCCAGAAGCTTCTCAAGCTCAAGCATTTACTTTTCTAGTTAGAGATCAGC
	KM103375	GACCTACTGGGCCAGAAGCTTCTCAAGCTCAAGCATTTACTTTTCTAGTTAGAGATCAGC
	KJ870999	GACCTACTGGGCCAGAAGCTTCTCAAGCTCAAGCATTTACTTTTCTAGTTAGAGATCAGC
	KJ830774	GACCTACTGGGCCAGAAGCTTCTCAAGCTCAAGCATTTACTTTTCTAGTTAGAGATCAGC
	JN861109	GACCTACTGGGCCAGAAGCTTCTCAAGCTCAAGCATTTACTTTTCTAGTTAGAGATCAGC
	JN005831	GACCTACTGGGCCAGAAGCTTCTCAAGCTCAAGCATTTACTTTTCTAGTTAGAGATCAGC

	Oryza_minuta	GTCTTGGAGCTAATGTAGGATCTGCCCAAGGACCCACAGGTTTAGGTAAATATCTAATGC
	NC_017835	GTCTTGGAGCTAATGTGGGATCTGCCCAAGGACCCACAGGTTTAGGTAAATATCTAATGC
	NC_005973	GTCTTGGAGCTAATGTGGGATCTGCCCAAGGACCCACAGGTTTAGGTAAATATCTAATGC
	NC_001320	GTCTTGGAGCTAATGTGGGATCTGCCCAAGGACCCACAGGTTTAGGTAAATATCTAATGC
	KT161956	GTCTTGGAGCTAATGTGGGATCCGCTCAAGGACCCACAGGTTTAGGTAAATATCTAATGC
	KM881643	GTCTTGGAGCTAATGTGGGATCTGCCCAAGGACCCACAGGTTTAGGTAAATATCTAATGC
	KM881641	GTCTTGGAGCTAATGTGGGATCTGCCCAAGGACCCACAGGTTTAGGTAAATATCTAATGC
	KM881640	GTCTTGGAGCTAATGTGGGATCTGCCCAAGGACCCACAGGTTTAGGTAAATATCTAATGC
	KM881634	GTCTTGGAGCTAATGTGGGATCTGCCCAAGGACCCACAGGTTTAGGTAAATATCTAATGC
	KM103375	GTCTTGGAGCTAATGTAGGATCTGCCCAAGGACCCACAGGTTTAGGTAAATATCTAATGC
	KJ870999	GTCTTGGAGCTAATGTGGGATCCGCTCAAGGACCCACAGGTTTAGGTAAATATCTAATGC
	KJ830774	GTCTTGGAGCTAATGTGGGATCTGCCCAAGGACCCACAGGTTTAGGTAAATATCTAATGC
	JN861109	GTCTTGGAGCTAATGTGGGATCTGCCCAAGGACCCACAGGTTTAGGTAAATATCTAATGC
	JN005831	GTCTTGGAGCTAATGTGGGATCTGCCCAAGGACCCACAGGTTTAGGTAAATATCTAATGC

	Oryza_minuta	GTTCCCCAACGGGAGAGGTTATTTTTGGAGGGGAAACTATGCGTTTTTGGGACCTTCGTG
	NC_017835	GTTCCCCAACGGGAGAGGTTATTTTTGGAGGGGAAACTATGCGTTTTTGGGACCTTCGTG
	NC_005973	GTTCCCCAACGGGAGAGGTTATTTTTGGAGGGGAAACTATGCGTTTTTGGGACCTTCGTG
	NC_001320	GTTCCCCAACGGGAGAGGTTATTTTTGGAGGGGAAACTATGCGTTTTTGGGACCTTCGTG
	KT161956	GTTCCCCAACGGGAGAGGTTATTTTTGGAGGGGAAACTATGCGTTTTTGGGACCTTCGTG
	KM881643	GTTCCCCAACGGGAGAGGTTATTTTTGGAGGGGAAACTATGCGTTTTTGGGACCTTCGTG
	KM881641	GTTCCCCAACGGGAGAGGTTATTTTTGGAGGGGAAACTATGCGTTTTTGGGACCTTCGTG
	KM881640	GTTCCCCAACGGGAGAGGTTATTTTTGGAGGGGAAACTATGCGTTTTTGGGACCTTCGTG
	KM881634	GTTCCCCAACGGGAGAGGTTATTTTTGGAGGGGAAACTATGCGTTTTTGGGACCTTCGTG
	KM103375	GTTCCCCAACGGGAGAGGTTATTTTTGGAGGGGAAACTATGCGTTTTTGGGACCTTCGTG
	KJ870999	GTTCCCCAACGGGGGAGGTTATTTTTGGAGGGGAAACTATGCGTTTTTGGGATCTTCGTG
	KJ830774	GTTCCCCAACGGGAGAGGTTATTTTTGGAGGGGAAACTATGCGTTTTTGGGACCTTCGTG
	JN861109	GTTCCCCAACGGGAGAGGTTATTTTTGGAGGGGAAACTATGCGTTTTTGGGACCTTCGTG
	JN005831	GTTCCCCAACGGGAGAGGTTATTTTTGGAGGGGAAACTATGCGTTTTTGGGACCTTCGTG

	Oryza_minuta	CTCCATGGTTAGAACCTCTAAGGGGCCCCAACGGTTTGGACTTGAGTAGGTTGAAAAAAG
	NC_017835	CTCCATGGTTAGAACCTCTAAGGGGCCCCAACGGTTTGGACTTGAGTAGGTTGAAAAAAG
	NC_005973	CTCCATGGTTAGAACCTCTAAGGGGCCCCAACGGTTTGGACTTGAGTAGGTTGAAAAAAG
	NC_001320	CTCCATGGTTAGAACCTCTAAGGGGCCCCAACGGTTTGGACTTGAGTAGGTTGAAAAAAG
	KT161956	CTCCATGGTTAGAACCTCTAAGGGGCCCCAACGGTTTGGACTTGAGTAGGTTGAAAAAAG
	KM881643	CTCCATGGTTAGAACCTCTAAGGGGCCCCAACGGTTTGGACTTGAGTAGGTTGAAAAAAG
	KM881641	CTCCATGGTTAGAACCTCTAAGGGGCCCCAACGGTTTGGACTTGAGTAGGTTGAAAAAAG
	KM881640	CTCCATGGTTAGAACCTCTAAGGGGCCCCAACGGTTTGGACTTGAGTAGGTTGAAAAAAG
	KM881634	CTCCATGGTTAGAACCTCTAAGGGGCCCCAACGGTTTGGACTTGAGTAGGTTGAAAAAAG
	KM103375	CTCCATGGTTAGAACCTCTAAGGGGCCCCAACGGTTTGGACTTGAGTAGGTTGAAAAAAG
	KJ870999	CTCCATGGTTAGAACCCCTAAGGGGCCCCAACGGTTTGGACTTGAGTAGGTTGAAAAAAG
	KJ830774	CTCCATGGTTAGAACCTCTAAGGGGCCCCAACGGTTTGGACTTGAGTAGGTTGAAAAAAG
	JN861109	CTCCATGGTTAGAACCTCTAAGGGGCCCCAACGGTTTGGACTTGAGTAGGTTGAAAAAAG
	JN005831	CTCCATGGTTAGAACCTCTAAGGGGCCCCAACGGTTTGGACTTGAGTAGGTTGAAAAAAG

	Oryza_minuta	ACATACAACCTTGGCAAGAACGACGTTCGGCAGAATATATGACCCATGCTCCTTTAGGCT
	NC_017835	ACATACAACCTTGGCAAGAACGACGTTCGGCAGAATATATGACCCATGCTCCTTTAGGCT
	NC_005973	ACATACAACCTTGGCAAGAACGACGTTCGGCAGAATATATGACCCATGCTCCTTTAGGCT
	NC_001320	ACATACAACCTTGGCAAGAACGACGTTCGGCAGAATATATGACCCATGCTCCTTTAGGCT
	KT161956	ACATACAACCTTGGCAAGAACGACGTTCGGCAGAATATATGACCCATGCTCCTTTAGGCT
	KM881643	ACATACAACCTTGGCAAGAACGACGTTCGGCAGAATATATGACCCATGCTCCTTTAGGCT
	KM881641	ACATACAACCTTGGCAAGAACGACGTTCGGCAGAATATATGACCCATGCTCCTTTAGGCT
	KM881640	ACATACAACCTTGGCAAGAACGACGTTCGGCAGAATATATGACCCATGCTCCTTTAGGCT
	KM881634	ACATACAACCTTGGCAAGAACGACGTTCGGCAGAATATATGACCCATGCTCCTTTAGGCT
	KM103375	ACATACAACCTTGGCAAGAACGACGTTCGGCAGAATATATGACCCATGCTCCTTTAGGCT
	KJ870999	ACATACAACCTTGGCAAGAACGACGTTCGGCAGAATATATGACCCATGCTCCTTTAGGCT
	KJ830774	ACATACAACCTTGGCAAGAACGACGTTCGGCAGAATATATGACCCATGCTCCTTTAGGCT
	JN861109	ACATACAACCTTGGCAAGAACGACGTTCGGCAGAATATATGACCCATGCTCCTTTAGGCT
	JN005831	ACATACAACCTTGGCAAGAACGACGTTCGGCAGAATATATGACCCATGCTCCTTTAGGCT

	Oryza_minuta	CTTTAAATTCTGTGGGTGGTGTAGCTACCGAGATCAATGCAGTTAATTATGTTTCTCCTA
	NC_017835	CTTTAAATTCTGTGGGTGGCGTAGCTACCGAGATCAATGCAGTTAATTATGTTTCTCCTA
	NC_005973	CTTTAAATTCTGTGGGTGGCGTAGCTACCGAGATCAATGCAGTTAATTATGTTTCTCCTA
	NC_001320	CTTTAAATTCTGTGGGTGGCGTAGCTACCGAGATCAATGCAGTTAATTATGTTTCTCCTA
	KT161956	CCTTAAATTCTGTGGGTGGCGTAGCTACCGAGATCAATGCAGTTAATTATGTCTCTCCTA
	KM881643	CTTTAAATTCTGTGGGTGGCGTAGCTACCGAGATCAATGCAGTTAATTATGTTTCTCCTA
	KM881641	CTTTAAATTCTGTGGGTGGCGTAGCTACCGAGATCAATGCAGTTAATTATGTTTCTCCTA
	KM881640	CTTTAAATTCTGTGGGTGGCGTAGCTACCGAGATCAATGCAGTTAATTATGTTTCTCCTA
	KM881634	CTTTAAATTCTGTGGGTGGCGTAGCTACCGAGATCAATGCAGTTAATTATGTTTCTCCTA
	KM103375	CTTTAAATTCTGTGGGTGGTGTAGCTACCGAGATCAATGCAGTTAATTATGTTTCTCCTA
	KJ870999	CCTTAAATTCTGTGGGTGGCGTAGCTACCGAGATCAATGCAGTTAATTATGTCTCTCCTA
	KJ830774	CTTTAAATTCTGTGGGTGGCGTAGCTACCGAGATCAATGCAGTTAATTATGTTTCTCCTA
	JN861109	CTTTAAATTCTGTGGGTGGCGTAGCTACCGAGATCAATGCAGTTAATTATGTTTCTCCTA
	JN005831	CTTTAAATTCTGTGGGTGGCGTAGCTACCGAGATCAATGCAGTTAATTATGTTTCTCCTA

	Oryza_minuta	GAAGTTGGTTAGCGACTTCCCATTTTGTTCTAGGATTCTTCTTTTTTGTGGGCCATTTGT
	NC_017835	GAAGTTGGTTAGCGACTTCCCATTTTGTTCTAGGATTCTTCTTTTTTGTGGGCCATTTGT
	NC_005973	GAAGTTGGTTAGCGACTTCCCATTTTGTTCTAGGATTCTTCTTTTTTGTGGGCCATTTGT
	NC_001320	GAAGTTGGTTAGCGACTTCCCATTTTGTTCTAGGATTCTTCTTTTTTGTGGGCCATTTGT
	KT161956	GAAGTTGGTTAGCGACCTCCCATTTTGTTCTAGGATTCTTCTTTTTTGTGGGCCATTTGT
	KM881643	GAAGTTGGTTATCGACTTCCCATTTTGTTCTAGGATTCTTCTTTTTTGTGGGCCATTTGT
	KM881641	GAAGTTGGTTAGCGACTTCCCATTTTGTTCTAGGATTCTTCTTTTTTGTGGGCCATTTGT
	KM881640	GAAGTTGGTTAGCGACTTCCCATTTTGTTCTAGGATTCTTCTTTTTTGTGGGCCATTTGT
	KM881634	GAAGTTGGTTAGCGACTTCCCATTTTGTTCTAGGATTCTTCTTTTTTGTGGGCCATTTGT
	KM103375	GAAGTTGGTTAGCGACTTCCCATTTTGTTCTAGGATTCTTCTTTTTTGTGGGCCATTTGT
	KJ870999	GAAGTTGGTTAGCGACCTCCCATTTTGTTCTAGGATTCTTCCTTTTTGTGGGCCATTTGT
	KJ830774	GAAGTTGGTTAGCGACCTCCCATTTTGTTCTAGGATTCTTCTTTTTTGTGGGCCATTTGT
	JN861109	GAAGTTGGTTAGCGACTTCCCATTTTGTTCTAGGATTCTTCTTTTTTGTGGGCCATTTGT
	JN005831	GAAGTTGGTTAGCGACTTCCCATTTTGTTCTAGGATTCTTCTTTTTTGTGGGCCATTTGT

	Oryza_minuta	GGCATGCAGGAAGAGCCCGGGCTGCTGCAGCAGGATTTGAAAAGGGAATCGATCGTGATT
	NC_017835	GGCATGCAGGAAGAGCCCGGGCTGCTGCAGCAGGATTTGAAAAGGGAATCGATCGTGATT
	NC_005973	GGCATGCAGGAAGAGCCCGGGCTGCTGCAGCAGGATTTGAAAAGGGAATCGATCGTGATT
	NC_001320	GGCATGCAGGAAGAGCCCGGGCTGCTGCAGCAGGATTTGAAAAGGGAATCGATCGTGATT
	KT161956	GGCATGCAGGAAGAGCCCGGGCTGCTGCAGCAGGATTTGAAAAGGGAATCGATCGTGATT
	KM881643	GGCATGCAGGAAGAGCCCGGGCTGCTGCAGCAGGATTTGAAAAGGGAATCGATCGTGATT
	KM881641	GGCATGCAGGAAGAGCCCGGGCTGCTGCAGCAGGATTTGAAAAGGGAATCGATCGTGATT
	KM881640	GGCATGCAGGAAGAGCCCGGGCTGCTGCAGCAGGATTTGAAAAGGGAATCGATCGTGATT
	KM881634	GGCATGCAGGAAGAGCCCGGGCTGCTGCAGCAGGATTTGAAAAGGGAATCGATCGTGATT
	KM103375	GGCATGCAGGAAGAGCCCGGGCTGCTGCAGCAGGATTTGAAAAGGGAATCGATCGTGATT
	KJ870999	GGCATGCAGGAAGAGCCCGGGCTGCTGCAGCAGGATTTGAAAAGGGAATCGATCGTGATT
	KJ830774	GGCATGCAGGAAGAGCCCGGGCTGCTGCAGCAGGATTTGAAAAGGGAATCGATCGTGATT
	JN861109	GGCATGCAGGAAGAGCCCGGGCTGCTGCAGCAGGATTTGAAAAGGGAATCGATCGTGATT
	JN005831	GGCATGCAGGAAGAGCCCGGGCTGCTGCAGCAGGATTTGAAAAGGGAATCGATCGTGATT

	Oryza_minuta	TGGAGCCTGTTCTTTACATGACCCCTCTTAACTAAGATTTTCTTATTTATACCTGTTCTA
	NC_017835	TGGAGCCTGTTCTTTACATGACCCCTCTTAACTAAGATTTTCTTATTTATACCTGTTCTA
	NC_005973	TGGAGCCTGTTCTTTACATGACCCCTCTTAACTAAGATTTTCTTATTTATACCTGTTCTA
	NC_001320	TGGAGCCTGTTCTTTACATGACCCCTCTTAACTAAGATTTTCTTATTTATACCTGTTCTA
	KT161956	TGGAACCTGTTCTTTACATGACCCCTCTTAACTAAGATTTTCTTATTTATACCTGTTCTA
	KM881643	TGGAGCCTGTTCTTTACATGACCCCTCTTAACTAAGATTTTCTTATTTATACCTGTTCTA
	KM881641	TGGAGCCTGTTCTTTACATGACCCCTCTTAACTAAGATTTTCTTATTTATACCTGTTCTA
	KM881640	TGGAGCCTGTTCTTTACATGACCCCTCTTAACTAAGATTTTCTTATTTATACCTGTTCTA
	KM881634	TGGAGCCTGTTCTTTACATGACCCCTCTTAACTAAGATTTTCTTATTTATACCTGTTCTA
	KM103375	TGGAGCCTGTTCTTTACATGACCCCTCTTAACTAAGATTTTCTTATTTATACCTGTTCTA
	KJ870999	TGGAACCTGTTCTTTACATGACCCCTCTTAACTAAGATTTTCTTATTTATACCTGTTCTA
	KJ830774	TGGAGCCTGTTCTTTACATGACCCCTCTTAACTAAGATTTTCTTATTTATACCTGTTCTA
	JN861109	TGGAGCCTGTTCTTTACATGACCCCTCTTAACTAAGATTTTCTTATTTATACCTGTTCTA
	JN005831	TGGAGCCTGTTCTTTACATGACCCCTCTTAACTAAGATTTTCTTATTTATACCTGTTCTA

	Oryza_minuta	CTGTTTTTTTCTGTTCTGGCTCGGTTATTCTATCTAGCCGAGCCATTCATTCCTTTCTAT
	NC_017835	CTGTTTTTTTCTGTTCTGGCTCGGTTATTCTATCTAGCCGAGCCATTCATTCCTTTCTAT
	NC_005973	CTGTTTTTTTCTGTTCTGGCTCGGTTATTCTATCTAGCCGAGCCATTCATTCCTTTCTAT
	NC_001320	CTGTTTTTTTCTGTTCTGGCTCGGTTATTCTATCTAGCCGAGCCATTCATTCCTTTCTAT
	KT161956	CTGTTTTTTTCTGTTCTGGCTCGGTTATTCCATCTAGCCGAGCCATTCATTCCTTTCTAT
	KM881643	CTGTTTTTTTCTGTTCTGGCTCGGTTATTCTATCTAGCCGAGCCATTCATTCCTTTCTAT
	KM881641	CTGTTTTTTTCTGTTCTGGCTCGGTTATTCTATCTAGCCGAGCCATTCATTCCTTTCTAT
	KM881640	CTGTTTTTTTCTGTTCTGGCTCGGTTATTCTATCTAGCCGAGCCATTCATTCCTTTCTAT
	KM881634	CTGTTTTTTTCTGTTCTGGCTCGGTTATTCTATCTAGCCGAGCCATTCATTCCTTTCTAT
	KM103375	CTGTTTTTTTCTGTTCTGGCTCGGTTATTCTATCTAGCCGAGCCATTCATTCCTTTCTAT
	KJ870999	CTGTTTTTTTCTGTTCTGGCTCGGTTATTCCATCTAGCCGAGCCATTCATTCCTTTCTAT
	KJ830774	CTGTTTTTTTCTGTTCTGGCTCGGTTATTCTATCTAGCCGAGCCATTCATTCCTTTCTAT
	JN861109	CTGTTTTTTTCTGTTCTGGCTCGGTTATTCTATCTAGCCGAGCCATTCATTCCTTTCTAT
	JN005831	CTGTTTTTTTCTGTTCTGGCTCGGTTATTCTATCTAGCCGAGCCATTCATTCCTTTCTAT

	Oryza_minuta	GAATGAAAGATAAGGGGACAGAACAAAAAAAAACAAATAAAGAAACAAATGTATTCAATA
	NC_017835	GAAAGAAAGATAAGGGGACAGAAC-AAAAAAAACAAATAAAGAAACAAACGTATTCAATA
	NC_005973	GAAAGAAAGATAAGGGGACAGAAC-AAAAAAAACAAATAAAGAAACAAACGTATTCAATA
	NC_001320	GAAAGAAAGATAAGGGGACAGAAC-AAAAAAAACAAATAAAGAAACAAACGTATTCAATA
	KT161956	GAAAGAAAGATAAGGGGACAGAAC-AAAAAAAACAAATAAAGAAACAAACGTATTCAATA
	KM881643	GAAAGAAAGATAAGGGGACAGAACAAAAAAAAACAAATAAAGAAACAAACGTATTCAATA
	KM881641	GAAAGAAAGATAAGGGGACAGAAC-AAAAAAAACAAATAAAGAAACAAACGTATTCAATA
	KM881640	GAAAGAAAGATAAGGGGACAGAAC-AAAAAAAACAAATAAAGAAACAAACGTATTCAATA
	KM881634	GAAAGAAAGATAAGGGGACAGAAC-AAAAAAAACAAATAAAGAAACAAACGTATTCAATA
	KM103375	GAATGAAAGATAAGGGGACAGAACAAAAAAAAACAAATAAAGAAACAAATGTATTCAATA
	KJ870999	GAAAGAAAGATAAGGGGACAGAAC-AAAAAAAACAAATAAAGAAACAAACGTATTCAATA
	KJ830774	GAAAGAAAGATAAGAGGACAGAAC-AAAAAAAACAAATAAAGAAACAAACGTATTCAATA
	JN861109	GAAAGAAAGATAAGGGGACAGAAC--AAAAAAACAAATAAAGAAACAAACGTATTCAATA
	JN005831	GAAAGAAAGATAAGGGGACAGAACAAAAAAAAACAAATAAAGAAACAAACGTATTCAATA

	Oryza_minuta	CGCAAAAGAAAAGAGAGAGGAAAGCAAAAGGAGAGAG----------------------A
	NC_017835	CGCAAAAGAAAAGAGAGAGGAAAGCAAAAGGAGAGAG----------------------A
	NC_005973	CGCAAAAGAAAAGAGAGAGGAAAGCAAAAGGAGAGAG----------------------A
	NC_001320	CGCAAAAGAAAAGAGAGAGGAAAGCAAAAGGAGAGAG----------------------A
	KT161956	AGCAAAAGGGGAGAG---GGAAAGCAAAAGGAGAGAG----------------------A
	KM881643	CGCAAAAGAAAAGAGAGAGGAAAGCAAAAGGAGAGAGAGAGGAAAGCAAAAGGAGAGAGA
	KM881641	CGCAAAAGAAAAGAGAGAGGAAAGCAAAAGGAGAGAG----------------------A
	KM881640	CGCAAAAGAAAAGAGAGAGGAAAGCAAAAGGAGAGAG----------------------A
	KM881634	CGCAAAAGAAAAGAGAGAGGAAAGTAAAAGGAGAGAG----------------------A
	KM103375	CGCAAAAGAAAAGAGAGAGGAAAGCAAAAGGAGAGAG----------------------A
	KJ870999	AGCAAAAGGGGAGAG---GGAAAGCAAAAGGAGAGAG----------------------A
	KJ830774	CGCAAAAGAAAAGAGAGAGGAAAGCAAAAGGAGAGAG----------------------A
	JN861109	CGCAAAAGAAAAGAGAGAGGAAAGCAAAAGGAGAGAG----------------------A
	JN005831	CGCAAAAGAAAAGAGAGAGGAAAGCAAAAGGAGAGAG----------------------A

	Oryza_minuta	GGGATTCGAACCCTCGATAGTTCCTAGAACTATACCGGTTTTCAAGACCGGAGCTATCAA
	NC_017835	GGGATTCGAACCCTCGATAGTTCCTAGAACTATACCGGTTTTCAAGACCGGAGCTATCAA
	NC_005973	GGGATTCGAACCCTCGATAGTTCCTAGAACTATACCGGTTTTCAAGACCGGAGCTATCAA
	NC_001320	GGGATTCGAACCCTCGATAGTTCCTAGAACTATACCGGTTTTCAAGACCGGAGCTATCAA
	KT161956	GGGATTCGAACCCTCGATAGTTCCTAAAACTATACCGGTTTTCAAGACCGGAGCTATCAA
	KM881643	GGGATTCGAACCCTCGATAGTTCCTAGAACTATACCGGTTTTCAAGACCGGAGCTATCAA
	KM881641	GGGATTCGAACCCTCGATAGTTCCTAGAACTATACCGGTTTTCAAGACCGGAGCTATCAA
	KM881640	GGGATTCGAACCCTCGATAGTTCCTAGAACTATACCGGTTTTCAAGACCGGAGCTATCAA
	KM881634	GGGATTCGAACCCTCGATAGTTCCTAGAACTATACCGGTTTTCAAGACCGGAGCTATCAA
	KM103375	GGGATTCGAACCCTCGATAGTTCCTAGAACTATACCGGTTTTCAAGACCGGAGCTATCAA
	KJ870999	GGGATTCGAACCCTCGATAGTTCCTAAAACTATACCGGTTTTCAAGACCGGAGCTATCAA
	KJ830774	GGGATTCGAACCCTCGATAGTTCCTAGAACTATACCGGTTTTCAAGACCGGAGCTATCAA
	JN861109	GGGATTCGAACCCTCGATAGTTCCTAGAACTATACCGGTTTTCAAGACCGGAGCTATCAA
	JN005831	GGGATTCGAACCCTCGATAGTTCCTAGAACTATACCGGTTTTCAAGACCGGAGCTATCAA

	Oryza_minuta	CCACTCAGCCATCTCTCCACAGCCTAATCCTTATTTTATTCCTACAAATAGAACATAGCC
	NC_017835	CCACTCAGCCATCTCTCCACAGCCTAATCCTTATTTTATTCCTACAAATAGAACATAGCC
	NC_005973	CCACTCAGCCATCTCTCCACAGCCTAATCCTTATTTTATTCCTACAAATAGAACATAGCC
	NC_001320	CCACTCAGCCATCTCTCCACAGCCTAATCCTTATTTTATTCCTACAAATAGAACATAGCC
	KT161956	CCACTCAGCCATCTCTCCACAGCCTAATCCCTATTTTATTCCTACAAGCAGAACATAGCT
	KM881643	CCACTCAGCCATCTCTCCACAGCCTAATCCTTATTTTATTCCTACAAATAGAACATAGCC
	KM881641	CCACTCAGCCATCTCTCCACAGCCTAATCCTTATTTTATTCCTACAAATAGAACATAGCC
	KM881640	CCACTCAGCCATCTCTCCACAGCCTAATCCTTATTTTATTCCTACAAATAGAACATAGCC
	KM881634	CCACTCAGCCATCTCTCCACAGCCTAATCCTTATTTTATTCCTACAAATAGAACATAGCC
	KM103375	CCACTCAGCCATCTCTCCACAGCCTAATCCTTATTTTATTCCTACAAATAGAACATAGCC
	KJ870999	CCACTCAGCCATCTCTCCACAGCCTAATCCCTATTTTATTCCTACAAGCAGAACATAGCT
	KJ830774	CCACTCAGCCATCTCTCCACAGCCTAATCCTTATTTTATTCCTACAAATAGAACATAGCC
	JN861109	CCACTCAGCCATCTCTCCACAGCCTAATCCTTATTTTATTCCTACAAATAGAACATAGCC
	JN005831	CCACTCAGCCATCTCTCCACAGCCTAATCCTTATTTTATTCCTACAAATAGAACATAGCC

	Oryza_minuta	ATACGAAATGACCCACTAACCTCTAGAAACATCTCAAATACAAATCCCTTTTCGATATAT
	NC_017835	ATACGAAATGACTCACTAACCTCTAGAAACATCTCAAATACAAATCCCTTTTCGATATAT
	NC_005973	ATACGAAATGACTCACTAACCTCTAGAAACATCTCAAATACAAATCCCTTTTCGATATAT
	NC_001320	ATACGAAATGACTCACTAACCTCTAGAAACATCTCAAATACAAATCCCTTTTCGATATAT
	KT161956	ATATGAAATGATCCCCTAACCTCTAGAAACATCTCAAATACGAGTCCCCTTTCGATATAT
	KM881643	ATACGAAATGACCCACTAACCTCTAGAAACATCTCAAATACAAATCCCTTTTCGATATAT
	KM881641	ATACGAAATGACTCACTAACCTCTAGAAACATCTCAAATACAAATCCCTTTTCGATATAT
	KM881640	ATACGAAATGACTCACTAACCTCTAGAAACATCTCAAATACAAATCCCTTTTCGATATAT
	KM881634	ATACGAAATGACTCACTAACCTCTAGAAACATCTCAAATACAAATCCCTTTTCGATATAT
	KM103375	ATACGAAATGACCCACTAACCTCTAGAAACATCTCAAATATAAATCCCTTTTCGATATAT
	KJ870999	ATATGAAATGCTCCCCTAACCTCTAGAAACATCTCAAATACGAGTCCCCTTTCGATATAT
	KJ830774	ATACGAAATGACCCACTAACCTCTAGAAACATCTCAAATACAAATCCCTTTTCGATATAT
	JN861109	ATACGAAATGACTCACTAACCTCTAGAAACATCTCAAATACAAATCCCTTTTCGATATAT
	JN005831	ATACGAAATGACTCACTAACCTCTAGAAACATCTCAAATACAAATCCCTTTTCGATATAT

	Oryza_minuta	TTCTGTATACTGTATACATGGATACAGGATCCGCTATATCTGCTTGTGAAATAAAGCATA
	NC_017835	TTCTGTATACTGTATCCATGTATACAGGATCCGCTATATCCGCTTGTGAAATAAAGCATA
	NC_005973	TTCTGTATACTGTATCCATGTATACAGGATCCGCTATATCCGCTTGTGAAATAAAGCATA
	NC_001320	TTCTGTATACTGTATCCATGTATACAGGATCCGCTATATCCGCTTGTGAAATAAAGCATA
	KT161956	CTCTGTATACTGTATACATGGATACAGGATTCGCTATATCTGCTTGTGAAATAAAGAAT-
	KM881643	TTCTGTATACTGTATACATGGATACAGGATCCGCTATATCTGCTTGTGAAATAAAGCATA
	KM881641	TTCTGTATACTGTATCCATGTATACAGGATCCGCTATATCTGCTTGTGAAATAAAGCATA
	KM881640	TTCTGTATACTGTATCCATGTATACAGGATCCGCTATATCTGCTTGTGAAATAAAGCATA
	KM881634	TTCTGTATACTGTATCCATGTATACAGGATCCGCTATATCCGCTTGTGAAATAAAGCATA
	KM103375	TTCTGTATACTGTATACATGGATACAGGATCCGCTATATCTGCTTGTGAAATAAAGCATA
	KJ870999	CTCTGTATACTGTATACATGGATACAGGATTCGCTATATCTGCTTGTGAAATAAAGAAT-
	KJ830774	TTCTGTATACTGTATACATGGATACAGGATCCGTTATATCTGCTTGTGAAATAAAGAATA
	JN861109	TTCTGTATACTGTATCCATGTATACAGGATCCGCTATATCCGCTTGTGAAATAAAGCATA
	JN005831	TTCTGTATACTGTATCCATGTATACAGGATCCGCTATATCTGCTTGTGAAATAAAGCATA

	Oryza_minuta	AAACCCCCTCAACCCCATATCCAAAT-AAAAAAGTGGTGAGTAATAAGTTTTAAAGAGAA
	NC_017835	AAACCCCCTCAACCCCATATCCAAATAAAAAAAGTGGTGAGTAATAAGTTTTAAAGAGAA
	NC_005973	AAACCCCCTCAACCCCATATCCAAATAAAAAAAGTGGTGAGTAATAAGTTTTAAAGAGAA
	NC_001320	AAACCCCCTCAACCCCATATCCAAATAAAAAAAGTGGTGAGTAATAAGTTTTAAAGAGAA
	KT161956	AAACCCCCTCCACCCCATATCCAAATAAAAAAAGTGATGAGTAATTAGTTTTAAAGAGAA
	KM881643	AAACCCCCTCAACCCCATATCCAAATAAAAAAAGTGGTGAGTAATAAGTTTTAAAGAGAA
	KM881641	AAACCCCCTCAACCCCATATCCAAATAAAAAAAGTGGTGAGTAATAAGTTTTAAAGAGAA
	KM881640	AAACCCCCTCAACCCCATATCCAAATAAAAAAAGTGGTGAGTAATAAGTTTTAAAGAGAA
	KM881634	AAACCCCCTCAACCCCATATCCAAATAAAAAAAGTGGTGAGTAATAAGTTTTAAAGAGAA
	KM103375	AAACCCCCTCAACCCCATATCCAAAT-AAAAAAGTGGTGAGTAATAAGTTTTAAAGAGAA
	KJ870999	AAACCCCCTCCACCCCATATCCAAATAAAAAAAGTGATGAGTAATTAGTTTTAAAGAGAA
	KJ830774	AAACCCCCTCAACCCCATATCCAAATAAAAAAAGTGGTGAGTAATAAGTTTTAAAGAGAA
	JN861109	AAACCCCCTCAACCCCATATCCAAATAAAAAAAGTGGTGAGTAATAAGTTTTAAAGAGAA
	JN005831	AAATCCCCTCAACCCCATATCCAAATAAAAAAAGTGGTGAGTAATAAGTTTTAAAGAGAA

	Oryza_minuta	GAATCAATGGATTCATGATTAAACCCCTCCTACTTCTTGTATTTTATTACAATTTTGATT
	NC_017835	GAATCAATGGATTCATGATTAAACCCCTCCTACTTCTTGTATTTTATTACAATTTTGATT
	NC_005973	GAATCAATGGATTCATGATTAAACCCCTCCTACTTCTTGTATTTTATTACAATTTTGATT
	NC_001320	GAATCAATGGATTCATGATTAAACCCCTCCTACTTCTTGTATTTTATTACAATTTTGATT
	KT161956	GAATCAATGGATTCATGATTAAACCCCTCCTACTTCTTGTATTTTATTACAATTTTGATT
	KM881643	GAATCAATGGATTCATGATTAAACCCCTCCTACTTCTTGTATTTTATTACAATTTTGATT
	KM881641	GAATCAATGGATTCATGATTAAACCCCTCCTACTTCTTGTATTTTATTACAATTTTGATT
	KM881640	GAATCAATGGATTCATGATTAAACCCCTCCTACTTCTTGTATTTTATTACAATTTTGATT
	KM881634	GAATCAATGGATTCATGATTAAACCCCTCCTACTTCTTGTATTTTATTACAATTTTGATT
	KM103375	GAATCAATGGATTCATGATTAAACCCCTCCTACTTCTTGTATTTTATTACAATTTTGATT
	KJ870999	GAATCAATGGATTCATGATTAAACCCCTCCTACTTCTTGTATTTTATTACAATTTTGATT
	KJ830774	GAATCAATGGATTCATGATTAAACCCCTCCTACTTCTTGTATTTTATTACAATTTTGATT
	JN861109	GAATCAATGGATTCATGATTAAACCCCTCCTACTTCTTGTATTTTATTACAATTTTGATT
	JN005831	GAATCAATGGATTCATGATTAAACCCCTCCTACTTCTTGTATTTTATTACAATTTTGATT

	Oryza_minuta	AAGTGAGGGATCAAATATAATATGTAGTCAACTTTATTTGATGGTAACTTGGAGGATTAG
	NC_017835	AAGTGAGGGATCAAATATAATATGTAGTCAACTTTATTTGATGGTAACTTGGAGGATTAG
	NC_005973	AAGTGAGGGATCAAATATAATATGTAGTCAACTTTATTTGATGGTAACTTGGAGGATTAG
	NC_001320	AAGTGAGGGATCAAATATAATATGTAGTCAACTTTATTTGATGGTAACTTGGAGGATTAG
	KT161956	AAGTGAGGGATCAAATATAATATGTAGTCAACTTTATTTGATGGTAGCTTGGAGGATTAG
	KM881643	AAGTGAGGGATCAAATATAATATGTAGTCAACTTTATTTGATGGTAACTTGGAGGATTAG
	KM881641	AAGTGAGGGATCAAATATAATATGTAGTCAACTTTATTTGATGGTAACTTGGAGGATTAG
	KM881640	AAGTGAGGGATCAAATATAATATGTAGTCAACTTTATTTGATGGTAACTTGGAGGATTAG
	KM881634	AAGTGAGGGATCAAATATAATATGTAGTCAACTTTATTTGATGGTAACTTGGAGGATTAG
	KM103375	AAGTGAGGGATCAAATATAATATGTAGTCAACTTTATTTGATGGTAACTTGGAGGATTAG
	KJ870999	AAGTGAGGGATCAAATATAATATGTAGTCAACTTTATTTGATGGTAGCTTGGAGGATTTG
	KJ830774	AAGTGAGGGATCAAATATAATATGTAGTCAACTTTATTTGATGGTAGCTTGGAGGATTAG
	JN861109	AAGTGAGGGATCAAATATAATATGTAGTCAACTTTATTTGATGGTAACTTGGAGGATTAG
	JN005831	AAGTGAGGGATCAAATATAATATGTAGTCAACTTTATTTGATGGTAACTTGGAGGATTAG

	Oryza_minuta	AAATATGACTATTGCTTTCCAATTAGCTGTTTTTGCATTAATTGTGACTTCCTCAGTCTT
	NC_017835	AAATATGACTATTGCTTTCCAATTAGCTGTTTTTGCATTAATTGTGACTTCCTCAGTCTT
	NC_005973	AAATATGACTATTGCTTTCCAATTAGCTGTTTTTGCATTAATTGTGACTTCCTCAGTCTT
	NC_001320	AAATATGACTATTGCTTTCCAATTAGCTGTTTTTGCATTAATTGTGACTTCCTCAGTCTT
	KT161956	AAATATGACTATTGCTTTCCAATTAGCTGTTTTTGCATTAATTGCGACTTCCTCAGTCTT
	KM881643	AAATATGACTATTGCTTTCCAATTAGCTGTTTTTGCATTAATTGTGACTTCCTCAGTCTT
	KM881641	AAATATGACTATTGCTTTCCAATTAGCTGTTTTTGCATTAATTGTGACTTCCTCAGTCTT
	KM881640	AAATATGACTATTGCTTTCCAATTAGCTGTTTTTGCATTAATTGTGACTTCCTCAGTCTT
	KM881634	AAATATGACTATTGCTTTCCAATTAGCTGTTTTTGCATTAATTGTGACTTCCTCAGTCTT
	KM103375	AAATATGACTATTGCTTTCCAATTAGCTGTTTTTGCATTAATTGTGACTTCCTCAGTCTT
	KJ870999	AAATATGACTATTGCTTTCCAATTAGCTGTTTTTGCATTAATTGCGACTTCCTCAGTCTT
	KJ830774	AAATATGACTATTGCTTTCCAATTAGCTGTTTTTGCATTAATTGTGACTTCTTCAGTCTT
	JN861109	AAATATGACTATTGCTTTCCAATTAGCTGTTTTTGCATTAATTGTGACTTCCTCAGTCTT
	JN005831	AAATATGACTATTGCTTTCCAATTAGCTGTTTTTGCATTAATTGTGACTTCCTCAGTCTT

	Oryza_minuta	AGTCATTAGTGTACCCCTTGTATTTGCTTCTCCTGATGGTTGGTCAAACAATAAAAACGT
	NC_017835	AGTCATTAGTGTACCCCTTGTATTTGCTTCTCCTGATGGTTGGTCAAACAATAAAAACGT
	NC_005973	AGTCATTAGTGTACCCCTTGTATTTGCTTCTCCTGATGGTTGGTCAAACAATAAAAACGT
	NC_001320	AGTCATTAGTGTACCCCTTGTATTTGCTTCTCCTGATGGTTGGTCAAACAATAAAAACGT
	KT161956	AGTCATTAGTGTACCCCTTGTATTTGCTTCTCCTGATGGTTGGTCAAATAATAAAAACGT
	KM881643	AGTCATTAGTGTACCCCTTGTATTTGCTTCTCCTGATGGTTGGTCAAACAATAAAAACGT
	KM881641	AGTCATTAGTGTACCCCTTGTATTTGCTTCTCCTGATGGTTGGTCAAACAATAAAAACGT
	KM881640	AGTCATTAGTGTACCCCTTGTATTTGCTTCTCCTGATGGTTGGTCAAACAATAAAAACGT
	KM881634	AGTCATTAGTGTACCCCTTGTATTTGCTTCTCCTGATGGTTGGTCAAACAATAAAAACGT
	KM103375	AGTCATTAGTGTACCCCTTGTATTTGCTTCTCCTGATGGTTGGTCAAACAATAAAAACGT
	KJ870999	AGTCATTAGTGTACCCCTTGTATTTGCTTCTCCTGATGGTTGGTCAAATAATAAAAACGT
	KJ830774	AGTCATTAGTGTACCCCTTGTATTTGCTTCTCCTGATGGTTGGTCAAACAATAAAAACGT
	JN861109	AGTCATTAGTGTACCCCTTGTATTTGCTTCTCCTGATGGTTGGTCAAACAATAAAAACGT
	JN005831	AGTCATTAGTGTACCCCTTGTATTTGCTTCTCCTGATGGTTGGTCAAACAATAAAAACGT

	Oryza_minuta	TGTATTTTCCGGTACATCATTATGGATTGGACTAGTCTTTCTGGTAGCTATTCTAAATTC
	NC_017835	TGTATTTTCCGGTACATCATTATGGATTGGACTGGTCTTTCTGGTAGCTATTCTAAATTC
	NC_005973	TGTATTTTCCGGTACATCATTATGGATTGGACTGGTCTTTCTGGTAGCTATTCTAAATTC
	NC_001320	TGTATTTTCCGGTACATCATTATGGATTGGACTGGTCTTTCTGGTAGCTATTCTAAATTC
	KT161956	TGTATTTTCCGGTACATCATTATGGATTGGACTAGTCTTTCTGGTAGCTATTCTAAATTC
	KM881643	TGTATTTTCCGGTACATCATTATGGATTGGACTAGTCTTTCTGGTAGCTATTCTAAATTC
	KM881641	TGTATTTTCCGGTACATCATTATGGATTGGACTGGTCTTTCTGGTAGCTATTCTAAATTC
	KM881640	TGTATTTTCCGGTACATCATTATGGATTGGACTGGTCTTTCTGGTAGCTATTCTAAATTC
	KM881634	TGTATTTTCCGGTACATCATTATGGATTGGACTGGTCTTTCTGGTAGCTATTCTAAATTC
	KM103375	TGTATTTTCCGGTACATCATTATGGATTGGACTAGTCTTTCTGGTAGCTATTCTAAATTC
	KJ870999	TGTATTTTCCGGTACATCATTATGGATTGGACTAGTCTTTCTGGTAGCTATTCTAAATTC
	KJ830774	TGTATTTTCCGGTACATCATTATGGATTGGACTAGTCTTTCTGGTAGCTATTCTAAATTC
	JN861109	TGTATTTTCCGGTACATCATTATGGATTGGACTGGTCTTTCTGGTAGCTATTCTAAATTC
	JN005831	TGTATTTTCCGGTACATCATTATGGATTGGACTGGTCTTTCTGGTAGCTATTCTAAATTC

	Oryza_minuta	TCTCATTTCTTAAATGTGTTTAGTATT------TAGTAGCCCGATACAAAA----AAAAA
	NC_017835	TCTCATTTCTTAAATGTGTTTAGTATT------TAGTAGCCCGATACAAAAT---AAAAA
	NC_005973	TCTCATTTCTTAAATGTGTTTAGTATT------TAGTAGCCCGATACAAAAT---AAAAA
	NC_001320	TCTCATTTCTTAAATGTGTTTAGTATT------TAGTAGCCCGATACAAAAT---AAAAA
	KT161956	TCTCATTTCTTAAATGTGTTTAGTATTTAGTAGTAGTAGCCCGATACAAAATAAAAAAAA
	KM881643	TCTCATTTCTTAAATGTGTTTAGTATT------TAGTAGCCCGATACAAAAT---AAAAA
	KM881641	TCTCATTTCTTAAGTGTGTTTAGTATT------TAGTAGCCCGATACAAAAT---AAAAA
	KM881640	TCTCATTTCTTAAGTGTGTTTAGTATT------TAGTAGCCCGATACAAAAT---AAAAA
	KM881634	TCTCATTTCTTAAATGTGTTTAGTATT------TAGTAGCCCGATACAAAAT---AAAAA
	KM103375	TCTCATTTCTTAAATGTGTTTAGTATT------TAGTAGCCCGATAC-AAA----AAAAA
	KJ870999	TCTCATTTCTTAAATGTGTTTAGTATTTAGTAGTAGTAGCCCGATACAAAAT-AAAAAAA
	KJ830774	TCTCATTTCTTAAATGTGTTTAGTATT------TAGTAGCCCGATACAAAAT---AAAAA
	JN861109	TCTCATTTCTTAAATGTGTTTAGTATT------TAGTAGCCCGATACAAAAT---AAAAA
	JN005831	TCTCATTTCTTAAATGTGTTTAGTATT------TAGTAGCCCGATACAAAAT---AAAAA

	Oryza_minuta	AGGGCCGTTT----------ATTCGGATTGTGAGACGCATTAAAATGCAATTTGCGGCCC
	NC_017835	AGGGCCGTTT----------ATTCGGATTGTGAGACGCATTAAAATGCAATTTGCGCCCC
	NC_005973	AGGGCCGTTT----------ATTCGGATTGTGAGACGCATTAAAATGCAATTTGCGCCCC
	NC_001320	AGGGCCGTTT----------ATTCGGATTGTGAGACGCATTAAAATGCAATTTGCGCCCC
	KT161956	AAGGCCATTTCGTCGAAAAAATTCGGATTGTGAGACGCATTAAAATGCAATTTGCGTTCC
	KM881643	AGGGCCGTTT----------ATTCGGATTGTGAGACGCATTAAAATGCAATTTGCGGCCC
	KM881641	AGGGCCGTTT----------ATTCGGATTGTGAGACGCATTAAAATGCAATTTGCGCCCC
	KM881640	AGGGCCGTTT----------ATTCGGATTGTGAGACGCATTAAAATGCAATTTGCGCCCC
	KM881634	AGGGCCGTTT----------ATTCGGATTGTGAGACGCATTAAAATGCAATTTGCGCCCC
	KM103375	AGGGCCATTT----------ATTCGGATTGTGAGACGCATTAAAATGCAATTTGCGGCCC
	KJ870999	AAGGCCATTTCGTCG-AAAAATTCGGATTGTGAGACGCATTAAAATGCAATTTGCGTTCC
	KJ830774	AGGGCCGTTT----------ATTCGGATTGTGAGACGCATTAAAATGCAATTTGCGGCCC
	JN861109	AGGGCCGTTT----------ATTCGGATTGTGAGACGCATTAAAATGCAATTTGCGCCCC
	JN005831	AGGGCCGTTT----------ATTCGGATTGTGAGACGCATTAAAATGCAATTTGCGCCCC

	Oryza_minuta	GAATTGATTGACAGACAATTA---------------AATTAATAAAAAGAAAACTCAAAT
	NC_017835	GAATTGATTGACAGACAATTA---------------AATTAATAAAAAGAAAACTCAAAT
	NC_005973	GAATTGATTGACAGACAATTA---------------AATTAATAAAAAGAAAACTCAAAT
	NC_001320	GAATTGATTGACAGACAATTA---------------AATTAATAAAAAGAAAACTCAAAT
	KT161956	GAATTGATTGACAGACATCCGAATTGATTGACAGACAATTAATAAAAAGAAAACTCTAAT
	KM881643	GAATTGATTGACAGACAATTA---------------AATTAATAAAAAGAAAACTCAAAT
	KM881641	GAATTGATTGACAGACAATTA---------------AATTAATAAAAAGAAAACTCAAAT
	KM881640	GAATTGATTGACAGACAATTA---------------AATTAATAAAAAGAAAACTCAAAT
	KM881634	GAATTGATTGACAGACAATTA---------------AATTAATAAAAAGAAAACTCAAAT
	KM103375	GAATTGATTGACAGACAATTA---------------AATTAATAAAAAGAAAACTCAAAT
	KJ870999	GAATTGATTGACAGACATCCGAATTGATTGACAGACAATTAATAAAAAGAAAACTCTAAT
	KJ830774	GAATTGATTGACAGACAATTA---------------AATTAATAAAAAGAAAACTCAAAT
	JN861109	GAATTGATTGACAGACAATTA---------------AATTAATAAAAAGAAAACTCAAAT
	JN005831	GAATTGATTGACAGACAATTA---------------AATTAATAAAAAGAAAACTCAAAT

	Oryza_minuta	AGAAAATGAAACGGTCGACCCAGACATAGACGGTCGACCCAGGCGG-----ATATACCCT
	NC_017835	AGAAAATGAAACGGTCGACCCAGACATAGACGGTCGACCCAGGCGG-----ATATACCCT
	NC_005973	AGAAAATGAAACGGTCGACCCAGACATAGACGGTCGACCCAGGCGGATATAATATACCCC
	NC_001320	AGAAAATGAAACGGTCGACCCAGACATAGACGGTCGACCCAGGCGG-----ATATACCCT
	KT161956	AGAAAATGAAACGGTCGACCCAGACATAGACGGTCGACCCAGGCAG-----ATATACCCT
	KM881643	AGAAAATGAAACGGTCGACCCAGACATAGACGGTCGACCCAGGCGG-----ATATACCCT
	KM881641	AGAAAATGAAACGGTCGACCCAGACATAGACGGTCGACCCAGGCGG-----ATATACCCT
	KM881640	AGAAAATGAAACGGTCGACCCAGACATAGACGGTCGACCCAGGCGG-----ATATACCCT
	KM881634	AGAAAATGAAACGGTCGACCCAGACATAGACGGTCGACCCAGGCGG-----ATATACCCT
	KM103375	AGAAAATGAAACGGTCGACCCAGACATAGACGGTCGACCCAGGCGG-----ATATACCCT
	KJ870999	AGAAAATGAAACGGTCGACCCAGACATAGACGGTCGACCCAGGCGG-----ATATACCCT
	KJ830774	AGAAAATGAAACGGTCGACCCAGACATAGACGGTCGACCCAGGCGG-----ATATACCCT
	JN861109	AGAAAATGAAACGGTCGACCCAGACATAGACGGTCGACCCAGGCGG-----ATATACCCT
	JN005831	AGAAAATGAAACGGTCGACCCAGACATAGACGGTCGACCCAGGCGG-----ATATACCCT

	Oryza_minuta	ATAAAATATAGGACGTAGCGAGCGTAGTTCAATGGTAAAACATCTCCTTGCCAAGGAGAA
	NC_017835	ATAAAATATAGGACGTAGCGAGCGTAGTTCAATGGTAAAACATCTCCTTGCCAAGGAGAA
	NC_005973	ATAAAATATAGGACGTAGCGAGCGTAGTTCAATGGTAAAACATCTCCTTGCCAAGGAGAA
	NC_001320	ATAAAATATAGGACGTAGCGAGCGTAGTTCAATGGTAAAACATCTCCTTGCCAAGGAGAA
	KT161956	ATAAAATATAGGATGTAGCGAGCGTAGTTCAATGGTAAAACATCTCCTTGCCAAGGAGAA
	KM881643	ATAAAATATAGGACGTAGCGAGCGTAGTTCAATGGTAAAACATCTCCTTGCCAAGGAGAA
	KM881641	ATAAAATATAGGACGTAGCGAGCGTAGTTCAATGGTAAAACATCTCCTTGCCAAGGAGAA
	KM881640	ATAAAATATAGGACGTAGCGAGCGTAGTTCAATGGTAAAACATCTCCTTGCCAAGGAGAA
	KM881634	ATAAAATATAGGACGTAGCGAGCGTAGTTCAATGGTAAAACATCTCCTTGCCAAGGAGAA
	KM103375	ATAAAATATAGGACGTAGCGAGCGTAGTTCAATGGTAAAACATCTCCTTGCCAAGGAGAA
	KJ870999	CTAAAATAGAGGATGTAGCGAGCGTAGTTCAATGGTAAAACATCTCCTTGCCAAGGAGAA
	KJ830774	ATAAAATATAGGACGTAGCGAGCGTAGTTCAATGGTAAAACATCTCCTTGCCAAGGAGAA
	JN861109	ATAAAATATAGGACGTAGCGAGCGTAGTTCAATGGTAAAACATCTCCTTGCCAAGGAGAA
	JN005831	ATAAAATATAGGACGTAGCGAGCGTAGTTCAATGGTAAAACATCTCCTTGCCAAGGAGAA

	Oryza_minuta	GATACGGGTTCGATTCCCGCCGCTCGCCAGCTTAATTTAGTAAGGTACTATGATAAAAAA
	NC_017835	GATACGGGTTCGATTCCCGCCGCTCGCCAGCTTAATTTAGTAAGGTACTATGATAAAAAA
	NC_005973	GATACGGGTTCGATTCCCGCCGCTCGCCAGCTTAATTTAGTAAGGTACTATGATAAAAAA
	NC_001320	GATACGGGTTCGATTCCCGCCGCTCGCCAGCTTAATTTAGTAAGGTACTATGATAAAAAA
	KT161956	GATACGGGTTCGATTCCCGCCGCTCGCCAGCTTAATTTCGTAAGGTACTATGATAAAAAA
	KM881643	GATACGGGTTCGATTCCCGCCGCTCGCCAGCTTAATTTAGTAAGGTACTATGATAAAAAA
	KM881641	GATACGGGTTCGATTCCCGCCGCTCGCCAGCTTAATTTAGTAAGGTACTATGATAAAAAA
	KM881640	GATACGGGTTCGATTCCCGCCGCTCGCCAGCTTAATTTAGTAAGGTACTATGATAAAAAA
	KM881634	GATACGGGTTCGATTCCCGCCGCTCGCCAGCTTAATTTAGTAAGGTACTATGATAAAAAA
	KM103375	GATACGGGTTCGATTCCCGCCGCTCGCCAGCTTAATTTAGTAAGGTACTATGATAAAAAA
	KJ870999	GATACGGGTTCGATTCCCGCCGCTCGCCAGCTTAATTTCGTAAGGTACTATGATATAAAA
	KJ830774	GATACGGGTTCGATTCCCGCCGCTCGCCAGCTTAATTTAGTAAGGTACTATGATAAAAAA
	JN861109	GATACGGGTTCGATTCCCGCCGCTCGCCAGCTTAATTTAGTAAGGTACTATGATAAAAAA
	JN005831	GATACGGGTTCGATTCCCGCCGCTCGCCAGCTTAATTTAGTAAGGTACTATGATAAAAAA

	Oryza_minuta	TTTAGTCTACTTTTATTAAAGTAA-TAGGTGTTAGTCTAGTACCGTA-CCCTTTACTATC
	NC_017835	TTTAGTCTACTTTTATTAAAGTAA-TAGGTGTTAGTCTAGTACCGTACCCCTTTACTATC
	NC_005973	TTTAGTCTACTTTTATTAAAGTAA-TAGGTGTTAGTCTAGTACCGTACCCCTTTACTATC
	NC_001320	TTTAGTCTACTTTTATTAAAGTAA-TAGGTGTTAGTCTAGTACCGTACCCCTTTACTATC
	KT161956	TTGAGTCTACTTATATTAAAGTAAGTAGGTGTTAGTCTAGTACCGTA-CCCCTTACTATC
	KM881643	TTTAGTCTACTTTTATTAAAGTAA-TAGGTGTTAGTCTAGTACCGTA-CCCTTTACTATC
	KM881641	TTTAGTCTACTTTTATTAAAGTAA-TAGGTGTTAGTCTAGTACCGTACCCCTTTACTATC
	KM881640	TTTAGTCTACTTTTATTAAAGTAA-TAGGTGTTAGTCTAGTACCGTACCCCTTTACTATC
	KM881634	TTTAGTCTACTTTTATTAAAGTAA-TAGGTGTTAGTCTAGTACCGTACCCCTTTACTATC
	KM103375	TTTAGTCTACTTTTATTAAAGTAA-TAGGTGTTAGTCTAGTACCGTA-CCCTTTACTATC
	KJ870999	TTGAGTCTACTTATATTAAAGTAAGTAGGTGTTAGTCTAGTACTGTA-CCCCTTACTATC
	KJ830774	TTTAGTCTACTTTTATTAAAGTAA-TAGGTGTTAGTCTAGTACCGTA-CCCCTTACTATC
	JN861109	TTTAGTCTACTTTTATTAAAGTAA-TAGGTGTTAGTCTAGTACCGTACCCCTTTACTATC
	JN005831	TTTAGTCTACTTTTATTAAAGTAA-TAGGTGTTAGTCTAGTACCGTACCCCTTTACTATC

	Oryza_minuta	TTAGCCCCCCTTTGCACCCCACTC-----AAAAAAAGAGCACTACAGCGGCGGGAATCGA
	NC_017835	TTAGC-CCCCTTTGCACCCCACTC-----AAAAAAAGAGCACTACAGCGGCGGGAATCGA
	NC_005973	TTAGC-CCCCTTTGCACCCCACTC-----AAAAAAAGAGCACTACAGCGGCGGGAATCGA
	NC_001320	TTAAC-CCCCTTTGCACCCCACTC-----AAAAAAAGAGCACTACAGCGGCGGGAATCGA
	KT161956	TTAGCCCTCCTTTGCGCCCCACTCAAAAAAAAAAAAGAGCGCTATAGCAGCGGGAATCGA
	KM881643	TTAGCCCCCCTTTGCACCCCACTC-----AAAAAAAGAGCACTACAGCGGCGGGAATCGA
	KM881641	TTAGC-CCCCTTTGCACCCCACTC-----AAAAAAAGAGCACTACAGCGGCGGGAATCGA
	KM881640	TTAGC-CCCCTTTGCACCCCACTC-----AAAAAAAGAGCACTACAGCGGCGGGAATCGA
	KM881634	TTAGC-CCCCTTTGCACCCCACTC-----AAAAAAAGAGCACTACAGCGGCGGGAATCGA
	KM103375	TTAGCCCCCCTTTGCACCCCACTC-----AAAAAAAGAGCACTACAGCGGCGGGAATCGA
	KJ870999	TTAGCCCTCCTTTGCGCCCCACTC---AAAAAAAAAGAACACTATAGCAGCGGGAATCGA
	KJ830774	TTAGCCCCCCTTTGTACCCCACTC-----AAAAAAAGAGCACTGCAGCGGCGGGAATCGA
	JN861109	TTAGC-CCCCTTTGCACCCCACTC-----AAAAAAAGAGCACTACAGCGGCGGGAATCGA
	JN005831	TTAGC-CCCCTTTGCACCCCACTC-----AAAAAAAGAGCACTACAGCGGCGGGAATCGA

	Oryza_minuta	ACTCGGCAACAGGGCTCCCTAAACCGTGGATTCACCGAAACAAACAACCAGCAAACAGCT
	NC_017835	ACTCGGCAACAGGGTTCCCTAAACCGGGGATTCACCGAAACAAACAACCAGCAAACAGCT
	NC_005973	ACTCGGCAACAGGGTTCCCTAAACCGGGGATTCACCGAAACAAACAACCAGCAAACAGCT
	NC_001320	ACTCGGCAACAGGGTTCCCTAAACCGGGGATTCACCGAAACAAACAACCAGCAAACAGCT
	KT161956	ACTCGGCAACAGGGCTCTCTAAATCGGGGATTCACTGAGACAAACAACTGGCAAACTGCT
	KM881643	ACTCGGCAACAGGGCTCCCTAAACCGGGGATTCACCGAAACAAACAACCAGCAAACAGCT
	KM881641	ACTCGGCAACAGGGTTCCCTAAACCGGGGATTCACCGAAACAAACAACCAGCAAACAGCT
	KM881640	ACTCGGCAACAGGGTTCCCTAAACCGGGGATTCACCGAAACAAACAACCAGCAAACAGCT
	KM881634	ACTCGGCAACAGGGTTCCCTAAACCGGGGATTCACCGAAACAAACAACCAGCAAACAGCT
	KM103375	ACTCGGCAACAGGGCTCCCTAAACCGGGGATTCACCGAAACAAACAACCAGCAAACAGCT
	KJ870999	ACTCGGCAACAGGGCTCTCTAAATCGGGGATTCACTGAGACAAACAACTGGCAAACTGCT
	KJ830774	ACTCGGCAACAGGGCTCCCTAAATCGGGGATTGACCGAGACAAACAACCAGCAAACAGCT
	JN861109	ACTCGGCAACAGGGTTCCCTAAACCGGGGATTCACCGAAACAAACAACCAGCAAACAGCT
	JN005831	ACTCGGCAACAGGGTTCCCTAAACCGGGGATTCACCGAAACAAACAACCAGCAAACAGCT

	Oryza_minuta	TTTAAAGGGAAGGGAGATAGACTGTGCCTTTCTTTCATTTATTTTTTCTTTTCTGCAAGG
	NC_017835	TTTAAAGGGAAGGGAGATAGACTGTGCCTTTCTTTCATTTATTTTTTCTTTTCTGCAAGG
	NC_005973	TTTAAAGGGAAGGGAGATAGACTGTGCCTTTCTTTCATTTATTTTTTCTTTTCTGCAAGG
	NC_001320	TTTAAAGGGAAGGGAGATAGACTGTGCCTTTCTTTCATTTATTTTTTCTTTTCTGCAAGG
	KT161956	TTTAAAGGGAAGGGAGATAGACTGTTCCTTTCTTTCATTTATTTTTTCTTTTCTGCAAGG
	KM881643	TTTAAAGGGAAGGGAGATAGACTGTGCCTTTCTTTCATTTCTTTTTTCTTTTCTGCAAGG
	KM881641	TTTAAAGGGAAGGGAGATAGACTGTGCCTTTCTTTCATTTATTTTTTCTTTTCTGCAAGG
	KM881640	TTTAAAGGGAAGGGAGATAGACTGTGCCTTTCTTTCATTTATTTTTTCTTTTCTGCAAGG
	KM881634	TTTAAAGGGAAGGGAGATAGACTGTGCCTTTCTTTCATTTATTTTTTCTTTTCTGCAAGG
	KM103375	TTTAAAGGGAAGGGAGATAGACTGTGCCTTTCTTTCATTTATTTTTTCTTTTCTGCAAGG
	KJ870999	TTTAAAGGGAAGGGAGATAGACTGTTCCTTTCTTTCATTTATTTTTTCTTTTCTGCAAGG
	KJ830774	TTTAAAGGGAAGGGAGATTGACTGTGCCTTTCTTTCATTTATTTTTTCTTTTCTGCAAGG
	JN861109	TTTAAAGGGAAGGGAGATAGACTGTGCCTTTCTTTCATTTATTTTTTCTTTTCTGCAAGG
	JN005831	TTTAAAGGGAAGGGAGATAGACTGTGCCTTTCTTTCATTTATTTTTTCTTTTCTGCAAGG

	Oryza_minuta	T----AGGGGGCCTTGAGAGTTCCTCTTGTGGTAGCAAGTTACTTCGCAACCTGCTCAAT
	NC_017835	T----AGGGGGCCTTGAGAGTTCCTCTTGTGGTAGCAAGTTACTTCGCAACCTGCTCAAT
	NC_005973	T----AGGGGGCCTTGAGAGTTCCTCTTGTGGTAGCAAGTTACTTCGCAACCTGCTCAAT
	NC_001320	TAGGGAGGGGGCCTTGAGAGTTCCTCTTGTGGTAGCAAGTTACTTCGCAACCTGCTCAAT
	KT161956	CAGG-GAGGAGCCTTGAGAGTTCCTCTTGTAGTGGCAAGTTACTTCGCAACCTGCTCAAT
	KM881643	T----AGGGGCCCTTGAGAGTTCCTCTTGTGGTACCAAGTTACTTCGCAACCTGCTCAAT
	KM881641	T----AGGGGGCCTTGAGAGTTCCTCTTGTGGTAGCAAGTTACTTCGCAACCTGCTCAAT
	KM881640	T----AGGGGGCCTTGAGAGTTCCTCTTGTGGTAGCAAGTTACTTCGCAACCTGCTCAAT
	KM881634	T----AGGGGGCCTTGAGAGTTCCTCTTGTGGTAGCAAGTTACTTCGCAACCTGCTCAAT
	KM103375	T----AGGGGGCCTTGAGAGTTCCTCTTGTGGTAGCAAGTTACTTCGCAACCTGCTCAAT
	KJ870999	TAGG-GAGGAGCCTTGAGAGTTCCTCTTGTAGAGGCAAGTTACTTCGCAACCTGCTCAAT
	KJ830774	T----AGGGGGCCTTGAGAGTTCCTCTTGTGGTAGCAAGTTACTTCGCAACCTGCTCAAT
	JN861109	T----AGGGGGCCTTGAGAGTTCCTCTTGTGGTAGCAAGTTACTTCGCAACCTGCTCAAT
	JN005831	T----AGGGGGCCTTGAGAGTTCCTCTTGTGGTAGCAAGTTACTTCGCAACCTGCTCAAT

	Oryza_minuta	TTGGCCTTATAGGGTCGGGAACTAATGAATAAAAA-GGGTTGGATACCGCCCAACCACCC
	NC_017835	TTGGCCTTATAGGGTCGGGAACTAATGAATAAAAA-GGGTTGGATACCGCCCAACCACCC
	NC_005973	TTGGCCTTATAGGGTCGGGAACTAATGAATAAAAA-GGGTTGGATACCGCCCAACCACCC
	NC_001320	TTGGCCTTATAGGGTCGGGAACTAATGAATAAAAA-GGGTTGGATACCGCCCAACCACCC
	KT161956	TTGGCCCTCTAGGGCCGGGAACTAATGAATAAAAAGGGGTTGGATACCGC----CCGCCC
	KM881643	TTGGCCTTATAGGGCCGGGAACTAATGAATAAAAA-GGGTTGGATACCGCCCAACCACCC
	KM881641	TTGGCCTTATAGGGTCGGGAACTAATGAATAAAAA-GGGTTGGATACCGCCCAACCACCC
	KM881640	TTGGCCTTATAGGGTCGGGAACTAATGAATAAAAA-GGGTTGGATACCGCCCAACCACCC
	KM881634	TTGGCCTTATAGGGTCGGGAACTAATGAATAAAAA-GGGTTGGATACCGCCCAACCACCC
	KM103375	TTGGCCTTATAGGGTCGGGAACTAATGAATAAAAA-GGGTTGGATACCGCCCAACCACCC
	KJ870999	TTGGCCCTCTAGGGCCGGGAACTAATGAATAAAAAGGGGTTGGATACCGC----CCGCCC
	KJ830774	TTGGCCTTATAGGGCCGGGAACTAATGAATAAAAA-GGGTTGGATACCGCCCAACCACCC
	JN861109	TTGGCCTTATAGGGTCGGGAACTAATGAATAAAAA-GGGTTGGATACCGCCCAACCACCC
	JN005831	TTGGCCTTATAGGGTCGGGAACTAATGAATAAAAA-GGGTTGGATACCGCCCAACCACCC

	Oryza_minuta	AGCCCTCTACCATATCTAGACAAATAGAATAGTCCTTTTATACAGACTGCTAAGTGCGGA
	NC_017835	AGCCCTCTACCATATCTAGACAAATAGAATAGTCCTTTTATACAGACTGCTAAGTGCGGA
	NC_005973	AGCCCTCTACCATATCTAGACAAATAGAATAGTCCTTTTATACAGACTGCTAAGTGCGGA
	NC_001320	AGCCCTCTACCATGTCTAGACAAATAGAATAGTTATTTTATACAGACTGCTAAGTGCGGA
	KT161956	AGCCCTCCACCATATCTAAACAAATAGAATAGTCCTTTTATACAGACTGCTAAGTGCGGA
	KM881643	AGCCCTCTACCATATCTAGACAAATAGAATAGTCCTTTTATACAGACTGCTAAGTGCGGA
	KM881641	AGCCCTCTACCATATCTAGACAAATAGAATAGTCCTTTTATACAGACTGCTAAGTGCGGA
	KM881640	AGCCCTCTACCATATCTAGACAAATAGAATAGTCCTTTTATACAGACTGCTAAGTGCGGA
	KM881634	AGCCCTCTACCATATCTAGACAAATAGAATAGTCCTTTTATACAGACTGCTAAGTGCGGA
	KM103375	AGCCCTCTACCATATCTAGACAAATAGAATAGTCCTTTTATACAGACTGCTAAGTGCGGA
	KJ870999	AGCCCTACACCATATCTAAACAAATAGAATAGTCCTTTTATACAGACTGCTAAGTGCGGA
	KJ830774	AGCCCTCTACCATATCTAGACAAATAGAATAGTCCTTTTATACAGACTGCTAAGTGCGGA
	JN861109	AGCCCTCTACCATATCTAGACAAATAGAATAGTCCTTTTATACAGACTGCTAAGTGCGGA
	JN005831	AGCCCTCTACCATATCTAGACAAATAGAATAGTCCTTTTATACAGACTGCTAAGTGCGGA

	Oryza_minuta	GACGGGAATCGAACCCGTGACCTCAAGGTTATGAGCCTCGTGAGCTACC-----------
	NC_017835	GACGGGAATCGAACCCGTGACCTCAAGGTTATGAGCCTCGTGAGCTACC-----------
	NC_005973	GACGGGAATCGAACCCGTGACCTCAAGGTTATGAGCCTCGTGAGCTACC-----------
	NC_001320	GACGGGAATCGAACCCGTGACCTCAAGGTTATGAGCCTCGTGAGCTACC-----------
	KT161956	GACGGGAATCGAACCCGTGACCTCAAGGTTATGAGCCTCGTGAGCTACCAAACTGCTCTA
	KM881643	GACGGGAATCGAACCCGTGACCTCAAGGTTATGAGCCTCGTGAGCTACC-----------
	KM881641	GACGGGAATCGAACCCGTGACCTCAAGGTTATGAGCCTCGTGAGCTACC-----------
	KM881640	GACGGGAATCGAACCCGTGACCTCAAGGTTATGAGCCTCGTGAGCTACC-----------
	KM881634	GACGGGAATCGAACCCGTGACCTCAAGGTTATGAGCCTCGTGAGCTACC-----------
	KM103375	GACGGGAATCGAACCCGTGACCTCAAGGTTATGAGCCTCGTGAGCTACC-----------
	KJ870999	GACGGGAATCGAACCCGTGACCTCAAGGTTATGAGCCTCGTGAGCTACCAAACTGCTCTA
	KJ830774	GACGGGAATCGAACCCGTGACCTCAAGGTTATGAGCCTCGTGAGCTACC-----------
	JN861109	GACGGGAATCGAACCCGTGACCTCAAGGTTATGAGCCTCGTGAGCTACC-----------
	JN005831	GACGGGAATCGAACCCGTGACCTCAAGGTTATGAGCCTCGTGAGCTACC-----------

	Oryza_minuta	-------AAACTGCTCTACTCCGCTCTGGAGCGCTGGAAACCGGTGGACGAAAAAGGTTG
	NC_017835	-------AAACTGCTCTACTCCGCTCTGGAGCGCTGGAAACCGGTGGACGAAAAAGGTTG
	NC_005973	-------AAACTGCTCTACTCCGCTCTGGAGCGCTGGAAACCGGTGGACGAAAAAGGTTG
	NC_001320	-------AAACTGCTCTACTCCGCTCTGGAGCGCTGGAAACCGGTGGACGAAAAAGGTTG
	KT161956	CTCCGCTAAACTGCTCTACTCCGCTCTAGAGCGCCGGAAACCGGCGGACGAAAAAGGTTG
	KM881643	-------AAACTGCTCTACTCCGCTCTGGAGCGCTGGAAACCGGTGGACGAAAAAGGTTG
	KM881641	-------AAACTGCTCTACTCCGCTCTGGAGCGCTGGAAACCGGTGGACGAAAAAGGTTG
	KM881640	-------AAACTGCTCTACTCCGCTCTGGAGCGCTGGAAACCGGTGGACGAAAAAGGTTG
	KM881634	-------AAACTGCTCTACTCCGCTCTGGAGCGCTGGAAACCGGTGGACGAAAAAGGTTG
	KM103375	-------AAACTGCTCTACTCCGCTCTGGAGCGCTGGAAACCGGTGGACGAAAAAGGTTG
	KJ870999	CTCCGCTAAACTGCTCTACTCCGCTCTAGAGCGCCGGAAACCGGCGGACGAAAAAGGTTG
	KJ830774	-------AAACTGCTCTACTCCGCTCTGGAGCGCTGGAAACCGGTGGACGAAAAAGGTTG
	JN861109	-------AAACTGCTCTACTCCGCTCTGGAGCGCTGGAAACCGGTGGACGAAAAAGGTTG
	JN005831	-------AAACTGCTCTACTCCGCTCTGGAGCGCTGGAAACCGGTGGACGAAAAAGGTTG

	Oryza_minuta	AATAC-----AGGCCTCTACCATGTCTAGACAAATAGAATAGTTCTTTTATACAGAATGG
	NC_017835	AATAC-----AGGCCTCTACCATGTCTAGACAAATAGAATAGTTATTTTATACAGAATGG
	NC_005973	AATAC-----AGGCCTCTACCATGTCTAGACAAATAGAATAGTTATTTTATACAGAATGG
	NC_001320	AATAC-----AGGCCTCTACCATGTCTAGACAAATAGAATAGTTATTTTATACAGAATGG
	KT161956	AATAC-----GGGCCTCTACCATGTCTAGACAAATAGAATAGTTCCTTTCTAAAGAATGG
	KM881643	AATAC-----AGGCCTCTACCATGTCTAGACAAATAGAATAGTTCTTTTATACAGAATGG
	KM881641	AATAC-----AGGCCTCTACCATGTCTAGACAAATAGAATAGTTATTTTATACAGAATGG
	KM881640	AATAC-----AGGCCTCTACCATGTCTAGACAAATAGAATAGTTATTTTATACAGAATGG
	KM881634	AATACAATACAGGCCTCTACCATGTCTAGACAAATAGAATAGTTATTTTATACAGAATGG
	KM103375	AATAC-----AGGCCTCTACCATGTCTAGACAAATAGAATAGTTCTTTTATACAGAATGG
	KJ870999	AATAC-----GGGCCTCCACCATGTCTAGACAAATAGAATAGTTCCTTTCTAAAGAAAGG
	KJ830774	AATAC-----AGGTCTCTAACATGTCTAGACAAATAGAATAGTTCTTTTGTACAGAATGG
	JN861109	AATAC-----AGGCCTCTACCATGTCTAGACAAATAGAATAGTTATTTTATACAGAATGG
	JN005831	AATAC-----AGGCCTCTACCATGTCTAGACAAATAGAATAGTTATTTTATACAGAATGG

	Oryza_minuta	AGCGGGTAGCGGGAATCGAACCCGCATCGTTAGCTTGGAAGGCTAGGGGTTATAGTCGAC
	NC_017835	AGCGGGTAGCGGGAATCGAACCCGCATCGTTAGCTTGGAAGGCTAGGGGTTATAGTCGAC
	NC_005973	AGCGGGTAGCGGGAATCGAACCCGCATCGTTAGCTTGGAAGGCTAGGGGTTATAGTCGAC
	NC_001320	AGCGGGTAGCGGGAATCGAACCCGCATCGTTAGCTTGGAAGGCTAGGGGTTATAGTCGAC
	KT161956	AGCGGGTAGCGGGAATCGAACCCGCATCGTTAGCTTGGAAGGCTAGGGGTTATAGTCGAC
	KM881643	AGCGGGTAGCGGGAATCGAACCCGCATCGTTAGCTTGGAAGGCTAGGGGTTATAGTCGAC
	KM881641	AGCGGGTAGCGGGAATCGAACCCGCATCGTTAGCTTGGAAGGCTAGGGGTTATAGTCGAC
	KM881640	AGCGGGTAGCGGGAATCGAACCCGCATCGTTAGCTTGGAAGGCTAGGGGTTATAGTCGAC
	KM881634	AGCGGGTAGCGGGAATCGAACCCGCATCGTTAGCTTGGAAGGCTAGGGGTTATAGTCGAC
	KM103375	AGCGGGTAGCGGGAATCGAACCCGCATCGTTAGCTTGGAAGGCTAGGGGTTATAGTCGAC
	KJ870999	AGCGGGTAGCGGGAATCGAACCCGCATCGTTAGCTTGGAAGGCTAGGGGTTATAGTCGAC
	KJ830774	AGCGGGTAGCGGGAATCGAACCCGCATCGTTAGCTTGGAAGGCTAGGGGTTATAGTCGAC
	JN861109	AGCGGGTAGCGGGAATCGAACCCGCATCGTTAGCTTGGAAGGCTAGGGGTTATAGTCGAC
	JN005831	AGCGGGTAGCGGGAATCGAACCCGCATCGTTAGCTTGGAAGGCTAGGGGTTATAGTCGAC

	Oryza_minuta	GTTGGTTGATTATTATTAACGTCTCTAATTCAAAACCGAACATGAAATTTTGATTTCATT
	NC_017835	GTTGGTTGATTATTATTAACGTCTCTAATTCAAAACCGAACATGAAATTTTGATTTCATT
	NC_005973	GTTGGTTGATTATTATTAACGTCTCTAATTCAAAACCGAACATGAAATTTTGATTTCATT
	NC_001320	GTTGGTTGATTATTATTAACGTCTCTAATTCAAAACCGAACATGAAATTTTGATTTCATT
	KT161956	GTTGGTTGATTATTTTTAACGTCTCTAATTCAAAACCGAACATGAAATTTTGATTTCATT
	KM881643	GTTGGTTGATTATTATTAACGTCTCTAATTCAAAACCGAACATGAAATTTTGATTTCATT
	KM881641	GTTGGTTGATTATTATTAACGTCTCTAATTCAAAACCGAACATGAAATTTTGATTTCATT
	KM881640	GTTGGTTGATTATTATTAACGTCTCTAATTCAAAACCGAACATGAAATTTTGATTTCATT
	KM881634	GTTGGTTGATTATTATTAACGTCTCTAATTCAAAACCGAACATGAAATTTTGATTTCATT
	KM103375	GTTGGTTGATTATTATTAACGTCTCTAATTCAAAACCGAACATGAAATTTTGATTTCATT
	KJ870999	GTTGGTTGATTATTTTTAACGTCTCTAATTCAAAACCGAACATGAAATTTTGATTTCATT
	KJ830774	GTTGGTTGATTATTGTTAACGTCTCTAATTCAAAACCGAACATGAAATTTTGATTTCATT
	JN861109	GTTGGTTGATTATTATTAACGTCTCTAATTCAAAACCGAACATGAAATTTTGATTTCATT
	JN005831	GTTGGTTGATTATTATTAACGTCTCTAATTCAAAACCGAACATGAAATTTTGATTTCATT

	Oryza_minuta	CGGCTCCTTTATGGGTATTCTCACCACTTAACATCTAAGTCAGCTTTTTTGACTTGTCTG
	NC_017835	CGGCTCCTTTATGGGTATTCTCACCACTTAACATCTAAGTCAGCTTTT-----TTGTCTG
	NC_005973	CGGCTCCTTTATGGGTATTCTCACCACTTAACATCTAAGTCAGCTTTT-----TTGTCTG
	NC_001320	CGGCTCCTTTATGGGTATTCTCACCACTTAACATCTAAGTCAGCTTTT-----TTGTCTG
	KT161956	CGGCTCCTTTATGGGTATTCCCACCACTTAACATCTATGTCAGCTTTT-----TTGTCTG
	KM881643	CGGCTCCTTTATGGGTATTCTCACCACTTAACATCTAAGTCAGCTTTT-----TTGTCTG
	KM881641	CGGCTCCTTTATGGGTATTCTCACCACTTAACATCTAAGTCAGCTTTT-----TTGTCTG
	KM881640	CGGCTCCTTTATGGGTATTCTCACCACTTAACATCTAAGTCAGCTTTT-----TTGTCTG
	KM881634	CGGCTCCTTTATGGGTATTCTCACCACTTAACATCTAAGTCAGCTTTT-----TTGTCTG
	KM103375	CGGCTCCTTTATGGGTATTCTCACCACTTAACATCTAAGTCAGCTTTTTTGACTTGTCTG
	KJ870999	CGGCTCCTTTATGGGTATTCCCACCACTTAACATCTATGTCAGCTTTT-----TTGTCTG
	KJ830774	CGGCTCCTTTATGGGTATTCTCACCACTTAACATCTAAGTCAGCTTTT-----TTGACTG
	JN861109	CGGCTCCTTTATGGGTATTCTCACCACTTAACATCTAAGTCAGCTTTT-----TTGTCTG
	JN005831	CGGCTCCTTTATGGGTATTCTCACCACTTAACATCTAAGTCAGCTTTT-----TTGTCTG

	Oryza_minuta	AATGGAACCAAGTCTCTCTGCTTTCTAGATGATCCCTAAAGAGTAGGAGATAGAAATTTG
	NC_017835	AATGGAACCAAGGCTCTCTGCTTTCTAGATGATCCCTAAAGAGTAGGAGATAGAAATTTG
	NC_005973	AATGGAACCAAGGCTCTCTGCTTTCTAGATGATCCCTAAAGAGTAGGAGATAGAAATTTG
	NC_001320	AATGGAACCAAGGCTCTCTGCTTTCTAGATGATCCCTAAAGAGTAGGAGATAGAAATTTG
	KT161956	AATGGAACCAAAGCTCTCTGCTTTCTAGATGATCCCTATAGAGTAGGAGATAGAAATTTG
	KM881643	AATGGAACCAAGGCTCTCTGCTTTCTAGATGATCCCTAAAGAGTAGGAGATAGAAATTTG
	KM881641	AATGGAACCAAGGCTCTCTGCTTTCTAGATGATCCCTAAAGAGTAGGAGATAGAAATTTG
	KM881640	AATGGAACCAAGGCTCTCTGCTTTCTAGATGATCCCTAAAGAGTAGGAGATAGAAATTTG
	KM881634	AATGGAACCAAGGCTCTCTGCTTTCTAGATGATCCCTAAAGAGTAGGAGATAGAAATTTG
	KM103375	AATGGAACCAAGTCTCTCTGCTTTCTAGATGATCCCTAAAGAGTAGGAGATAGAAATTTG
	KJ870999	AATGGAACCAAAGCTCTCTGCTTTCTAGATGATCCCTATAGAGTAGGAGATAGAAATTTG
	KJ830774	AATGGAACCAAGGCTCTCTGCTTTCTAGATGATCCCTAAAGAATAGGAGATAGAAATTTG
	JN861109	AATGGAACCAAGGCTCTCTGCTTTCTAGATGATCCCTAAAGAGTAGGAGATAGAAATTTG
	JN005831	AATGGAACCAAGGCTCTCTGCTTTCTAGATGATCCCTAAAGAGTAGGAGATAGAAATTTG

	Oryza_minuta	CCTAAATCTATCTAATCTAATTACTTCGTTCCCTAATTTCATTTAAGGGATCCTGAGGAA
	NC_017835	CCTAAATCTATCTAATCTAATTACTTCGTTCCCTAATTTCATTTAAGAGATCCTGAGGAA
	NC_005973	CCTAAATCTATCTAATCTAATTACTTCGTTCCCTAATTTCATTTAAGAGATCCTGAGGAA
	NC_001320	CCTAAATCTATCTAATCTAATTACTTCGTTCCCTAATTTCATTTAAGAGATCCTGAGGAA
	KT161956	CCTAAATCTATCTAATCTAATTACTTCGTTCCCTAATTTCATTTAAGAGATCCTGAGGAA
	KM881643	CCTAAATCTATCTAATCTAATTACTTCGTTCCCTAATTTCATTTAAGAGATCCTGAGGAA
	KM881641	CCTAAATCTATCTAATCTAATTACTTCGTTCCCTAATTTCATTTAAGAGATCCTGAGGAA
	KM881640	CCTAAATCTATCTAATCTAATTACTTCGTTCCCTAATTTCATTTAAGAGATCCTGAGGAA
	KM881634	CCTAAATCTATCTAATCTAATTACTTCGTTCCCTAATTTCATTTAAGAGATCCTGAGGAA
	KM103375	CCTAAATCTATCTAATCTAATTACTTCGTTCCCTAATTTCATTTAAGGGATCCTGAGGAA
	KJ870999	CCTAAATCTATCTAATCTAATTACTTCGTTCTCTAATTTCATTTAAGAGATCCTGAGGAA
	KJ830774	CCTAAATCTATCTAATCTAATTACTTCGTTCCCTAATTTCATTTAAGAGATCCTGAGGAA
	JN861109	CCTAAATCTATCTAATCTAATTACTTCGTTCCCTAATTTCATTTAAGAGATCCTGAGGAA
	JN005831	CCTAAATCTATCTAATCTAATTACTTCGTTCCCTAATTTCATTTAAGAGATCCTGAGGAA

	Oryza_minuta	AAGAATTGGGTTTCCACCGAGCTGAAACAATATGCTGATGGTTCTAGTAAACCAAAACTA
	NC_017835	AAGAATTGGGTTTCCACCGAGCTGAAACAATATGCTGATGGTTCTAGTAAACCAAAACTA
	NC_005973	AAGAATTGGGTTTCCACCGAGCTGAAACAATATGCTGATGGTTCTAGTAAACCAAAACTA
	NC_001320	AAGAATTGGGTTTCCACCGAGCTGAAACAATATGCTGATGGTTCTAGTAAACCAAAACTA
	KT161956	AAGAATTGGGTTTCCACCGAGCTGAAACAATATGCTGATGGTTCTAGTAAACCAAAACTA
	KM881643	AAGAATTGGGTTTCCACCGAGCTGAAACAATATGCTGATGGTTCTAGTAAACCAAAACTA
	KM881641	AAGAATTGGGTTTCCACCGAGCTGAAACAATATGCTGATGGTTCTAGTAAACCAAAACTA
	KM881640	AAGAATTGGGTTTCCACCGAGCTGAAACAATATGCTGATGGTTCTAGTAAACCAAAACTA
	KM881634	AAGAATTGGGTTTCCACCGAGCTGAAACAATATGCTGATGGTTCTAGTAAACCAAAACTA
	KM103375	AAGAATTGGGTTTCCACCGAGCTGAAACAATATGCTGATGGTTCTAGTAAACCAAAACTA
	KJ870999	AAGAATTGGGTTTCCACCGAGCTGAAACAATATGCTGATGGTTCTAGTAAACCAAAACTA
	KJ830774	AAGAATTGGGTTTCCACCGAGCTGAAACAATATGCTGATGGTTCTAGTAAACCAAAACTA
	JN861109	AAGAATTGGGTTTCCACCGAGCTGAAACAATATGCTGATGGTTCTAGTAAACCAAAACTA
	JN005831	AAGAATTGGGTTTCCACCGAGCTGAAACAATATGCTGATGGTTCTAGTAAACCAAAACTA

	Oryza_minuta	CCGTTTTTTAGCTATTTGGCTTCCATTTCCTTTTTTAACAAAAGAAGATTTAGTTACGAT
	NC_017835	CCGTTTTTTAGCTATTTGGCTTCCATTTCCTTTTTTAACAAAAGAAGATTTAGTTACGAT
	NC_005973	CCGTTTTTTAGCTATTTGGCTTCCATTTCCTTTTTTAACAAAAGAAGATTTAGTTACGAT
	NC_001320	CCGTTTTTTAGCTATTTGGCTTCCATTTCCTTTTTTAACAAAAGAAGATTTAGTTACGAT
	KT161956	CCGTTTTTTAGCTATTTGGCTTCCATTTTATTTTTTAACAAAAGAAGATTTAGTTACGAT
	KM881643	CCGTTTTTTAGCTATTTGGCTTCCATTTCCTTTTTTAACAAAAGAAGATTTAGTTACGAT
	KM881641	CCGTTTTTTAGCTATTTGGCTTCCATTTCCTTTTTTAACAAAAGAAGATTTAGTTACGAT
	KM881640	CCGTTTTTTAGCTATTTGGCTTCCATTTCCTTTTTTAACAAAAGAAGATTTAGTTACGAT
	KM881634	CCGTTTTTTAGCTATTTGGCTTCCATTTCCTTTTTTAACAAAAGAAGATTTAGTTACGAT
	KM103375	CCGTTTTTTAGCTATTTGGCTTCCATTTCCTTTTTTAACAAAAGAAGATTTAGTTACGAT
	KJ870999	CCGTTTTTTAGCTATTTGGCTTCCATTTTCTTTTTTAACAAAAGAAGATTTAGTTACGAT
	KJ830774	CCGTTTTTTAGCTATTTGGCTTCCATTTCCTTTTTTAACAAAAGAAGATTTAGTTACGAT
	JN861109	CCGTTTTTTAGCTATTTGGCTTCCATTTCCTTTTTTAACAAAAGAAGATTTAGTTACGAT
	JN005831	CCGTTTTTTAGCTATTTGGCTTCCATTTCCTTTTTTAACAAAAGAAGATTTAGTTACGAT

	Oryza_minuta	TGGAAATAAA-TTTTTTTGTATCTTCATCCATAGATCCTTTACTCATATTTTAAAAATTG
	NC_017835	TGGAAATAAA-TTTTTTTGTATCTTCATCCATAGATCCTTTACTCATATTTTAAAAATTG
	NC_005973	TGGAAATAAA-TTTTTTTGTATCTTCATCCATAGATCCTTTACTCATATTTTAAAAATTG
	NC_001320	TGGAAATAAA-TTTTTTTGTATCTTCATCCATAGATCCTTTACTCATATTTAAAAAATTG
	KT161956	TGGAAATAAACCTTTTTTGTATCTTCATCCATAGATCCTTTACCCATATTTTTAAAATTG
	KM881643	TGGAAATAAA-TTTTTTTGTATCTTCATCCATAGATCCTTTACTCATATTTTAAAAATTG
	KM881641	TGGAAATAAA-TTTTTTTGTATCTTCATCCATAGATCCTTTACTCATATTTTAAAAATTG
	KM881640	TGGAAATAAA-TTTTTTTGTATCTTCATCCATAGATCCTTTACTCATATTTTAAAAATTG
	KM881634	TGGAAATAAA-TTTTTTTGTATCTTCATCCATAGATCCTTTACTCATATTTTAAAAATTG
	KM103375	TGGAAATAAA-TTTTTTTGTATCTTCATCCATAGATCCTTTACTCATATTTTAAAAATTG
	KJ870999	TGGAAATAAACCTTTTTTGTATCTTCATCCATAGATCCTTTACCCATATTTTAAAAATTG
	KJ830774	TGGAAATCAA-TTTTTTTGTATCTTCATCCATAGATCCTTTACTCATTTTTTAAAAATTG
	JN861109	TGGAAATAAA-TTTTTTTGTATCTTCATCCATAGATCCTTTACTCATATTTTAAAAATTG
	JN005831	TGGAAATAAA-TTTTTTTGTATCTTCATCCATAGATCCTTTACTCATATTTTAAAAATTG

	Oryza_minuta	GAATCCTTAATCCAATGCAAAATTATGCTTCGCGACTCTGTACTCATAATCCAAATACAA
	NC_017835	GAATCCTTAATCCAATGCAAAATTATGCTTCGCGACTCTGTACTCATAATCCAAATCCTA
	NC_005973	GAATCCTTAATCCAATGCAAAATTATGCTTCGCGACTCTGTACTCATAATCCAAATCCTA
	NC_001320	GAATCCTTAATCCAATGCAAAATTAT-CTTCGCGACTCTGTACTCATAATCCAAATCCTA
	KT161956	GAATCCTTAATCCAATGCAAAATTATGCTTCGCGACTCTGTACTCATAATCCAAATCCAA
	KM881643	GAATCCTTAATCCAATGCAAAATTATGCTTCGCGACTCTGTACTCATAATCCAAATCCAA
	KM881641	GAATCCTTAATCCAATGCAAAATTATGCTTCGCGACTCTGTACTCATAATCCAAATCCTA
	KM881640	GAATCCTTAATCCAATGCAAAATTATGCTTCGCGACTCTGTACTCATAATCCAAATCCTA
	KM881634	GAATCCTTAATCCAATGCAAAATTATGCTTCGCGACTCTGTACTCATAATCCAAATCCTA
	KM103375	GAATCCTTAATCCAATGCAAAATTATGCTTCGCGACTCTGTACTCATAATCCAAATACAA
	KJ870999	GAATCCTTAATCCAATGCAAAATTATGCTTCGCGACTCTGTACTCATAATCCAAATCCAA
	KJ830774	GAATCCTTAATCCAATGCAAAATTATGCTTCGCGACTCTGTACTCATAATCCAAATCCAA
	JN861109	GAATCCTTAATCCAATGCAAAATTATGCTTCGCGACTCTGTACTCATAATCCAAATCCTA
	JN005831	GAATCCTTAATCCAATGCAAAATTATGCTTCGCGACTCTGTACTCATAATCCAAATCCTA

	Oryza_minuta	TTTGTTTTTTGGATGCAATTTCAAAAAGTCTTTGA----------------------ATA
	NC_017835	TTTGTTTTTTGGATGCAATTTCAATTAGTCTTTGG----------------------GTA
	NC_005973	TTTGTTTTTTGGATGCAATTTCAATTAGTCTTTGG----------------------GTA
	NC_001320	TTTGTTTTTTGGATGCAATTTCAATTAGTCTTTGG----------------------GTA
	KT161956	TTTGTATTTTGGATGTAATTTCAATTAGTCTTTGGATACAAACCAATTAGTCTTTGAATA
	KM881643	TTTGTTTTTTGGATGCAATTTCAATTAGTCTTTGG----------------------ATA
	KM881641	TTTGTTTTTTGGATGCAATTTCAATTAGTCTTTGG----------------------GTA
	KM881640	TTTGTTTTTTGGATGCAATTTCAATTAGTCTTTGG----------------------GTA
	KM881634	TTTGTTTTTTGGATGCAATTTCAATTAGTCTTTGG----------------------GTA
	KM103375	TTTGTTTTTTGGATGCAATTTCAAAAAGTCTTTGA----------------------ATA
	KJ870999	TTTGTATTTTGGATGTAATTTCAATTAGTCTTTGGATACAAACCAATTAGTCTTTGAATA
	KJ830774	TTTGTTTTTTGGATGCAATTTCAATTAGTCTTTGG----------------------ATA
	JN861109	TTTGTTTTTTGGATGCAATTTCAATTAGTCTTTGG----------------------GTA
	JN005831	TTTGTTTTTTGGATGCAATTTCAATTAG-CTTTGG----------------------GTA

	Oryza_minuta	CAAATCGCGAAAATGCATATTCTTCCTCAATATGCTATTGAGAGAAAAAGGAGTAAATCC
	NC_017835	CAAATCGCGAAAATGCATATTCTTCCTCAATATGCTATTGAGAGAAAAAGGAGTAAATCC
	NC_005973	CAAATCGCGAAAATGCATATTCTTCCTCAATATGCTATTGAGAGAAAAAGGAGTAAATCC
	NC_001320	CAAATCGCGAAAATGCATATTCTTCCTCAATATGCTATTGAGAGAAAAAGGAGTAAATCC
	KT161956	CAAACCGCGAAAATGTATATTCTTCCTCAATATGCTATTGAGAGGAAAAGGATTAAATCC
	KM881643	CAAATCGCGAAAATGCATATTCTTCCTCAATATGCTATTGAGAGAAAAAGGAGTAAATCC
	KM881641	CAAATCGCGAAAATGCATATTCTTCCTCAATATGCTATTGAGAGAAAAAGGAGTAAATCC
	KM881640	CAAATCGCGAAAATGCATATTCTTCCTCAATATGCTATTGAGAGAAAAAGGAGTAAATCC
	KM881634	CAAATCGCGAAAATGCATATTCTTCCTCAATATGCTATTGAGAGAAAAAGGAGTAAATCC
	KM103375	CAAATCGCGAAAATGCATATTCTTCCTCAATATGCTATTGAGAGAAAAAGGAGTAAATCC
	KJ870999	CAAACCGCGAAAATGTATATTCTTCCTCAATATGCTATTGAGAGGAAAAGGATTAAATCC
	KJ830774	CAAATCGCGAAAATGCATATTCTTCCTCAATATGCTATTGAGAGAAAAAGGAGTAAATCC
	JN861109	CAAATCGCGAAAATGCATATTCTTCCTCAATATGCTATTGAGAGAAAAAGGAGTAAATCC
	JN005831	CAAATCGCGAAAATGCATATTCTTCCTCAATATGCTATTGAGAGAAAAAGGAGTAAATCC

	Oryza_minuta	TTTCTAAGAACTAAAGTTTTCATCGGAATATAAAAAAACTTAAGGACGCCTTAAGTATAT
	NC_017835	TTTCTAAGAACTAAAGTTTTCATCGGAATATAAAAAACCTTAAGGACGCCTTAAGTATAT
	NC_005973	TTTCTAAGAACTAAAGTTTTCATCGGAATATAAAAAACCTTAAGGACGCCTTAAGTATAT
	NC_001320	TTTCTAAGAACTAAAGTTTTCATCGGAATATAAAAAACCTTAAGGACGCCTTAAGTATAT
	KT161956	TTTATAAGAACTAAAGTTTTCATCGGAATATAAAAAAACTTAAGGACGCCTTAAGTATAT
	KM881643	TTTCTAAGAACTAAAGTTTTCATCGGAATATAAAAAAACTTAAGGACGCCTTAAGTATAT
	KM881641	TTTCTAAGAACTAAAGTTTTCATCGGAATATAAAAAAACTTAAGGACGCCTTAAGTATAT
	KM881640	TTTCTAAGAACTAAAGTTTTCATCGGAATATAAAAAAACTTAAGGACGCCTTAAGTATAT
	KM881634	TTTCTAAGAACTAAAGTTTTCATCGGAATATAAAAAACCTTAAGGACGCCTTAAGTATAT
	KM103375	TTTCTAAGAACTAAAGTTTTCATCGGAATATAAAAAAACTTAAGGACGCCTTAAGTATAT
	KJ870999	TTTATAAGAACTAAAGTTTTCATCGGAATATAAAAAAACTTAAGGACGCCTTAAGTATAT
	KJ830774	TTTCTAAGAACTAAAGTTTTCATCGGAATATAAAAAAACTTAAGTACGCCTTAAGTATAT
	JN861109	TTTCTAAGAACTAAAGTTTTCATCGGAATATAAAAAACCTTAAGGACGCCTTAAGTATAT
	JN005831	TTTCTAAGAACTAAAGTTTTCATCGGAATATAAAAAACCTTAAGGACGCCTTAAGTATAT

	Oryza_minuta	CATTTCAAATTCAGTTATTAATAGAACGAATCACACTTTTACCACTAAACTATACCCGCT
	NC_017835	CATTTCAAATTCAGTTATTAATAGAACGAATCACACTTTTACCACTAAACTATACCCGCT
	NC_005973	CATTTCAAATTCAGTTATTAATAGAACGAATCACACTTTTACCACTAAACTATACCCGCT
	NC_001320	CATTTCAAATTCAGTTATTAATAGAACGAATCACACTTTTACCACTAAACTATACCCGCT
	KT161956	CATT-----TTCAGTTATTAATAGAACGAATCACACTTTTACCACTAAACTATACCCGCT
	KM881643	CATTTCAAATTCAGTTATTAATAGAACGAATCACACTTTTACCACTAAACTATACCCGCT
	KM881641	CATTTCAAATTCAGTTATTAATAGAACGAATCACACTTTTACCACTAAACTATACCCGCT
	KM881640	CATTTCAAATTCAGTTATTAATAGAACGAATCACACTTTTACCACTAAACTATACCCGCT
	KM881634	CATTTCAAATTCAGTTATTAATAGAACGAATCACACTTTTACCACTAAACTATACCCGCT
	KM103375	CATTTCAAATTCAGTTATTAATAGAACGAATCACACTTTTACCACTAAACTATACCCGCT
	KJ870999	CATT-----TTCAGTTATTAATAGAACGAATCACACTTTTACCACTAAACTATACCCGCT
	KJ830774	CATTTCAAATTCAGTTATTAATAGAACGAATCACACTTTTACCACTAAACTATACCCGCT
	JN861109	CATTTCAAATTCAGTTATTAATAGAACGAATCACACTTTTACCACTAAACTATACCCGCT
	JN005831	CATTTCAAATTCAGTTATTAATAGAACGAATCACACTTTTACCACTAAACTATACCCGCT

	Oryza_minuta	ACATGTAAATTATGATACCAACGCTACCCTTTGTCAAGGGTAGCCATTCGAGAAAGATGC
	NC_017835	ACATGTAAATTCTGATACCAACGCTACCCTTTGTCAAGGGTAGCCATTCGAGAAAGATGC
	NC_005973	ACATGTAAATTCTGATACCAACGCTACCCTTTGTCAAGGGTAGCCATTCGAGAAAGATGC
	NC_001320	ACATGTAAATTCTGATACCAACGCTACCCTTTGTCAAGGGTAGCCATTCGAGAAAGATGC
	KT161956	ACGTGTAAATTATGATACCAACGCTACCCTTTGTCAAGGATAGGCGTTCGAGAAGGATGC
	KM881643	ACATGTAAATTATGATACCAACGCTACCCTTTGTCAAGGGTAGCCATTCGAGAAAGATGC
	KM881641	ACATGTAAATTATGATACCAACGCTACCCTTTGTCAAGGGTAGCCATTCGAGAAAGATGC
	KM881640	ACATGTAAATTATGATACCAACGCTACCCTTTGTCAAGGGTAGCCATTCGAGAAAGATGC
	KM881634	ACATGTAAATTCTGATACCAACGCTACCCTTTGTCAAGGGTAGCCATTCGAGAAAGATGC
	KM103375	ACATGTAAATTATGATACCAACGCTACCCTTTGTCAAGGGTAGCCATTCGAGAAAGATGC
	KJ870999	ACGTGTAAATTATGATACCAACGCTACCCTTTGTCAAGGATAGGCGTTCGAGAAGGATGC
	KJ830774	ACATGTAAATTATGATACCAACGCTACCCTTTGTCAAGGGTAGCCATTCGAGAAAGATGC
	JN861109	ACATGTAAATTCTGATACCAACGCTACCCTTTGTCAAGGGTAGCCATTCGAGAAAGATGC
	JN005831	ACATGTAAATTATGATACCAACGCTACCCTTTGTCAAGGGTAGCCATTCGAGAAAGATGC

	Oryza_minuta	TAATTCCCTCTTAGTGAATGAAACAGAGAAGGTTCCCCACAGTGAGCGGTTGGTACTTCG
	NC_017835	TAATTCCCTCTTAGTTAATGAAACAGAGAAGGTTCCTCACAGTTAGCGGTTGGTACTTCG
	NC_005973	TAATTCCCTCTTAGTTAATGAAACAGAGAAGGTTCCTCACAGTTAGCGGTTGGTACTTCG
	NC_001320	TAATTCCCTCTTAGTTAATGAAACAGAGAAGGTTCCTCACAGTTAGCGGTTGGTACTTCG
	KT161956	TAATTCCCCCTTAGTGAATGAAACAGAGAAGGTTCATGACAGTGAGCGGTTAGTACTTCG
	KM881643	TAATTCCCTCTTAGTGAATGAAACAGAGAAGGTTCCTCACAGTGACCGGTTGGTACTTCG
	KM881641	TAATTCCCTCTTAGTTAATGAAACAGAGAAGGTTCCTCACAGTTAGCGGTTGGTAGTTCG
	KM881640	TAATTCCCTCTTAGTTAATGAAACAGAGAAGGTTCCTCACAGTTAGCGGTTGGTAGTTCG
	KM881634	TAATTCCCTCTTAGTTAATGAAACAGAGAAGGTTCCTCACAGTTAGCAGTTGGTACTTCG
	KM103375	TAATTCCCTCTTAGTGAATGAAACAGAGAAGGTTCCTCACAGTGAGCGGTTGGTACTTCG
	KJ870999	TAATTCCCCTTTAGTGAATGAAACAGAGAAGGTTCATGACAGTGGGCGGTTAGTACTTCG
	KJ830774	TAATTCCCTCTTAGTGAATGAAACAGAGAAGGTTCCTCACAGTGAGCGGTTGGTACTTCG
	JN861109	TAATTCCCTCTTAGTTAATGAAACAGAGAAGGTTCCTCACAGTTAGCGGTTGGTACTTCG
	JN005831	TAATTCCCTCTTAGTTAATGAAACAGAGAAGGTTCCTCACAGTTAGCGGTTGGTACTTCG

	Oryza_minuta	ATCGCGGGCCTTTCCTTTACTTTAAGATTTAGAGAGTCC-CCGGTCTGTAAAATAAACCT
	NC_017835	ATCGCGGGCCTTTCCTTTACTTTC------------------------------------
	NC_005973	ATCGCGGGCCTTTCCTTTACTTTC------------------------------------
	NC_001320	ATCGCGGGCCTTTCCTTTACTTTC------------------------------------
	KT161956	ATCGCGGGCCTTTCCTTTACTTTAGGATTTAGATAGCCC-CCGGTCTGTAAAATAAACTA
	KM881643	ATCGCGGGCCTTTCCTTTCCTTTCT-----------------------------------
	KM881641	ATCGCGGGCCTTTCCTTTACTTTC------------------------------------
	KM881640	ATCGCGGGCCTTTCCTTTACTTTC------------------------------------
	KM881634	ATCGCGGGCCTTTCCTTTACTTTC------------------------------------
	KM103375	ATCGCGGGCCTTTCCTTTACTTTAAGATTTAGAGAGTCC-CCGGTCTGTAAAATAAACCT
	KJ870999	ATCGCGGGCCTTTCCTTTACTTTAGGATTTAGATAGCCCTCCGGTCTGTAAAATAAACTA
	KJ830774	ATCGCGGGCCTTTCCTTTACTTTAAGATTTAGAGAGCCC-CCGGTCTGTAAAATAAACCT
	JN861109	ATCGCGGGCCTTTCCTTTACTTTC------------------------------------
	JN005831	ATCGCGGGCCTTTCCTTTACTTTC------------------------------------

	Oryza_minuta	ACTCT----------TCCCAATAGCGTATGAACCAAATGTATGCATTTCAATTGTAGTCG
	NC_017835	------------------------------------------------------------
	NC_005973	------------------------------------------------------------
	NC_001320	------------------------------------------------------------
	KT161956	AACCTCTTCTTACCACCCCAATAGCGTATGAACTAACTGTATGCATTTCAATTAGAGTCG
	KM881643	------------------------------------------------------------
	KM881641	------------------------------------------------------------
	KM881640	------------------------------------------------------------
	KM881634	------------------------------------------------------------
	KM103375	ACTCT----------TCCCAATAGCGTATGAACCAAATGTATGCATTTCAATTGTAGTCG
	KJ870999	AACCTCTTCTTACCACCCCAGTAGCGTATGAACTAACTGTATGCATTTCAATTAGAGTCG
	KJ830774	ACTCT----------TCCCAATAGCGTATGAACCAAATGTATGCATTTCAATTGTAGTCG
	JN861109	------------------------------------------------------------
	JN005831	------------------------------------------------------------

	Oryza_minuta	TATTCTACGATTACGACTACAATGATCATTATTTGCTTTGCGAAGACGTACGTGTTCCAG
	NC_017835	------------------------------------------------------------
	NC_005973	------------------------------------------------------------
	NC_001320	------------------------------------------------------------
	KT161956	TATTCTACGATTACGACTACAATGATCATTATTTGCTTTGCGAGGACGTAAGTGT-----
	KM881643	------------------------------------------------------------
	KM881641	------------------------------------------------------------
	KM881640	------------------------------------------------------------
	KM881634	------------------------------------------------------------
	KM103375	TATTCTACGATTACGACTACAATGATCATTATTTGCTTTGCGAAGACGTACGTGT-----
	KJ870999	TATTCTACGATTACGACTACAATGATCATTATTTGCTTTGCGAGGACGTAAGTGT-----
	KJ830774	TATTCTACGATTACGACTACAATGATCATTATTTGCTTTGCGAAGACGTAAGTGT-----
	JN861109	------------------------------------------------------------
	JN005831	------------------------------------------------------------

	Oryza_minuta	ATGTTCCAGACTGCTGTAAGGAATAGTTTGATTATTCCTACAATATACATTAGGAAATAT
	NC_017835	------------------------------------------------------------
	NC_005973	------------------------------------------------------------
	NC_001320	------------------------------------------------------------
	KT161956	----TCCAGACTGCTGTAAGGAATAGTTTGATTATTTCTACAATATACATTAGGAAATAT
	KM881643	------------------------------------------------------------
	KM881641	------------------------------------------------------------
	KM881640	------------------------------------------------------------
	KM881634	------------------------------------------------------------
	KM103375	----TCCAGACTGCTGTAAGGAATAGTTTGATTATTCCTACAATATACATTAGGAAATAT
	KJ870999	----TCCAGACTGCTGTAAGGAATAGTTTGATTATTTCTATAATATACATTAGGAAATAT
	KJ830774	----TCCAGACTGCTGTAAGGAATAGTTTGATTATTCCTACAATATACATTAGGAAATAT
	JN861109	------------------------------------------------------------
	JN005831	------------------------------------------------------------

	Oryza_minuta	AGGGT-AACACAGCCTCAAAAA---------TGCCTTTCTTTTTTGTTCAGAATTGAACA
	NC_017835	---------------------------------------TTTTTTGTTCAGAATTGAACA
	NC_005973	---------------------------------------TTTTTTGTTCAGAATTGAACA
	NC_001320	----------------------------------------TTTTTGTTCAGAATTGAACA
	KT161956	AGGGGCACCGCAGCCCCATAAA---------TTTCTTT-CTTCCTTTTCTTTATTGAACA
	KM881643	-------------------------------TTCCTTTCTTTTTTGTTCAGAATTGAACA
	KM881641	---------------------------------------TTTTTTGTTCAGAATTGAACA
	KM881640	---------------------------------------TTTTTTGTTCAGAATTGAACA
	KM881634	---------------------------------------TTTTTTGTTCAGAATTGAACA
	KM103375	AGGGT-AACACAGCCTCAAAAA---------TGCCTTTCTTTTTTGTTCAGAATTGAACA
	KJ870999	AGGGGCACCGCAGCCCCATAAA---------TTTCTTT-CTTCCTTTTCTTTATTGAACA
	KJ830774	AGGAG-ACCGCAGCCTCAAAAATTCCTTTCTTTCCTTTCTTTTTTGTTCAGAATTGAACA
	JN861109	---------------------------------------TTTTTTGTTCAGAATTGAACA
	JN005831	---------------------------------------TTTTTTGTTCAGAATTGAACA

	Oryza_minuta	AAGAATTTGGGGAAGAAAACATCTTCCCCCAC----TTATCATGAAATCTGGGCCATAGA
	NC_017835	AAGAATTTGGGGAAGAAAACATCTTCCCCCAC----TTATCATGAAATCTGGGCCATAGA
	NC_005973	AAGAATTTGGGGAAGAAAACATCTTCCCCCAC----TTATCATGAAATCTGGGCCATAGA
	NC_001320	AAGAATTTGGGGAAGAAAACATCTTCCCCCAC----TTATCATGAAATCTGGGCCATAGA
	KT161956	AAGAAATTGGGGAAGATGTTTTCTTCCCCCCCCCCCTTATCATGAAGTCTAGGCCATAGA
	KM881643	AAGAATTTGGGGAAGATGTTTTCTTCCCCCAC----TTATCATGAAATCTGGGCCATAGA
	KM881641	AAGAATTTGGGGAAGAAAACATCTTCCCCCAC----TTATCATGAAATCTGGGCCATAGA
	KM881640	AAGAATTTGGGGAAGAAAACATCTTCCCCCAC----TTATCATGAAATCTGGGCCATAGA
	KM881634	AAGAATTTGGGGAAGAAAACATCTTCCCCCAC----CTATCATGAAATCTGGGCCATAGA
	KM103375	AAGAATTTGGGGAAGAAAACATCTTCCCCCAC----TTATCATGAAATCTGGGCCATAGA
	KJ870999	AAGAAATTGGGGAAGATGTTTTCTTCCCCCCCCCCTTC-TCATGAAGTCTAGGCCATAGA
	KJ830774	AAGAATTTGGGGAAGATGTTTTCTTCCCCCAC----TTATCATGAAATCTGGGCCATAGA
	JN861109	AAGAATTTGGGGAAGAAAACATCTTCCCCCAC----TTATCATGAAATCTGGGCCATAGA
	JN005831	AAGAATTTGGGGAAGAAAACATCTTCCCCCAC----TTATCATGAAATCTGGGCCATAGA

	Oryza_minuta	GAAAGAGTGAGATG--TTTTTTTTATTTATCATAG--ACTTTCCCTATGGCTTGAGAGAA
	NC_017835	GAAAGAGTGAGATG-TTTTTTTTTATTTATCATAG--ACTTTCCCTATGGCTTGAGAGAA
	NC_005973	GAAAGAGTGAGATG-TTTTTTTTTATTTATCATAG--ACTTTCCCTATGGCTTGAGAGAA
	NC_001320	GAAAGAGTGAGATG-TTTTTTTTTATTTATCATAGACACTTTCCCTATGGCTTGAGAGAA
	KT161956	GAAAGAGTGAGATGATTTTTTTTTATTTATCATAG--ACTTTCCCTATAGCTTGAAAGAA
	KM881643	GAAAGAGTGAGATG-TTTTTTTTTATTTATCATAG--ACTTTCCCTATGGCTTGAGAGAA
	KM881641	GAAAGAGTGAGATG-TTTTTTTTTATTTATCATAG--ACTTTCCCTATGGCTTGAGAGAA
	KM881640	GAAAGAGTGAGATG-TTTTTTTTTATTTATCATAG--ACTTTCCCTATGGCTTGAGAGAA
	KM881634	GAAAGAGTGAGATG-TTTTTTTTTATTTATCATAG--ACTTTCCCTATGGCTTGAGAGAA
	KM103375	GAAAGAGTGAGATG--TTTTTTTTATTTATCATAG--ACTTTCCCTATGGCTTGAGAGAA
	KJ870999	GAAAGAGTGAGATGATTTTTTTTTATTTATCATAG--ACTTTCCCTATAGCTTGAAAGAA
	KJ830774	GAAAGAGTGAGATGTTTTTTTTTTATTTATCATAG--ACTTTCCCTATGGCTTGAGAGAA
	JN861109	GAAAGAGTGAGATG--TTTTTTTTATTTATCATAG--ACTTTCCCTATGGCTTGAGAGAA
	JN005831	GAAAGCGTGAGATG-TTTTTTTTTATTTATCATAG--ACTTTCCCTATGGCTTGAGAGAA

	Oryza_minuta	ACAATAAA----------TAACTTAAAGAAA------------------AAGCCGCATAG
	NC_017835	ACAATAAA----------TAACTTAAAGAAA------------------AAGGCACATAG
	NC_005973	ACAATAAA----------TAACTTAAAGAAA------------------AAGGCACATAG
	NC_001320	ACAATAAA----------TAACTTAAAGAAA------------------AAGGCACATAG
	KT161956	ACAAGAAACAAAGAGTCGTAACTTAAAGAAA------------------AAGGCGCACAG
	KM881643	ACAATAAA----------TAACTTAAAGAAA------------------AAGGCGCATAG
	KM881641	ACAATAAA----------TAACTTAAAGAAA------------------AAGGCACATAG
	KM881640	ACAATAAA----------TAACTTAAAGAAA------------------AAGGCACATAG
	KM881634	ACAATAAA----------TAACTTAAAGAAA------------------AAGGCACATAG
	KM103375	ACAATAAA----------TAACTTAAAGAAA------------------AAGCCGCATAG
	KJ870999	ACAAGAAACAAAGAGTCGTAACTTAAAGAAAAAGGCGCACAGAAAGAAAAAGGCGCACAG
	KJ830774	ACAATAAA----------TAACTTAAAGAAA------------------AAGGCGCATAG
	JN861109	ACAATAAA----------TAACTTAAAGAAA------------------AAGGCACATAG
	JN005831	ACAATAAA----------TAACTTAAAGAAA------------------AAGGCACATAG

	Oryza_minuta	GAGCCGAAGGATTTACTTGATGTAAAGAAGATTCTGAATGTCTCCGCTTAGTCGATTCTC
	NC_017835	GAGCCGAAGGATTTACTTGATGTAAAGAAGATTCTGAATGTCTCTGCTTAGTCGATTCTC
	NC_005973	GAGCCGAAGGATTTACTTGATGTAAAGAAGATTCTGAATGTCTCTGCTTAGTCGATTCTC
	NC_001320	GAGCCGAAGGATTTACTTGATGTAAAGAAGATTCTGAATGTCTCTGCTTAGTCGATTCTC
	KT161956	AAACCGAAGGATTTACCTGATGTAAAGAAGATTCTGAATGTCTCTGCTTAGTCGACCCTC
	KM881643	GAGCCGAAGGATTTACTTGATGTAAAGAAGATTCTGAATGTCTCCGCTTAGTCGATTCTC
	KM881641	GAGCCGAAGGATTTACTTGATGTAAAGAAGATTCTGAATGTCTCTGCTTAGTCGATTCTC
	KM881640	GAGCCGAAGGATTTACTTGATGTAAAGAAGATTCTGAATGTCTCTGCTTAGTCGATTCTC
	KM881634	GAGCCGAAGGATTTACTTGATGTAAAGAAGATTCTGAATGTCTCTGCTTAGTCGATTCTC
	KM103375	GAGCCGAAGGATTTACTTGATGTAAAGAAGATTCTGAATGTCTCCGCTTAGTCGATTCTC
	KJ870999	AAACCGAAGGATTTACCTGATGTAAAGAAGATTCTGAATGTCTCTGCTTAGTCGACCCTC
	KJ830774	GAGCCGAAGGATTTACTTGATGTAAAGAAGATTCTGAATGTCTCCGCTTAGTCGATTCTC
	JN861109	GAGCCGAAGGATTTACTTGATGTAAAGAAGATTCTGAATGTCTCTGCTTAGTCGATTCTC
	JN005831	GAGCCGAAGGATTTACTTGATGTAAAGAAGATTCTGAATGTCTCTGCTTAGTCGATTCTC

	Oryza_minuta	TCCGTTTAACTATTTCTTCTCTTCTTTTCCACTCAATTCTAGTTTATTAGATTCTTGTTT
	NC_017835	TCCGTTTAACTTTTTCTTCTCTTCTTTTCCACTCAATTCTAGTTTATTAGATTCTTGTTT
	NC_005973	TCCGTTTAACTTTTTCTTCTCTTCTTTTCCACTCAATTCTAGTTTATTAGATTCTTGTTT
	NC_001320	TCCGTTTAACTTTTTCTTCTCTTCTTTTCCACTCAATTCTAGTTTATTAGATTCTTGTTT
	KT161956	CCCATTTACCAATTTCTTCTCCTCTTTTCCAC-------------------------TTT
	KM881643	TCCGTTTAACTATTTCTTCTCTTCTTTTCCACTCAATTCTAGTTTATTAGATTCTTGTTT
	KM881641	TCCGTTTAACTTTTTCTTCTCTTCTTTTCCACTCAATTCTAGTTTATTAGATTCTTGTTT
	KM881640	TCCGTTTAACTTTTTCTTCTCTTCTTTTCCACTCAATTCTAGTTTATTAGATTCTTGTTT
	KM881634	TCCGTTTAACTTTTTCTTCTCTTCTTTTCCACTCAATTCTAGTTTATTAGATTCTTGTTT
	KM103375	TCCGTTTAACTATTTCTTCTCTTCTTTTCCACTCAATTCTAGTTTATTAGATTCTTGTTT
	KJ870999	CCCATTTACCAATTTCTTCTCCTCTTTTCCAC-------------------------TTT
	KJ830774	TCCGTTTAACTATTTCTTCTCTTCTTTTCCACTCAATTCTAGTTTATTAGATTCTTGTTT
	JN861109	TCCGTTTAACTTTTTCTTCTCTTCTTTTCCACTCAATTCTAGTTTATTAGATTCTTGTTT
	JN005831	TCCGTTTAACTTTTTCTTCTCTTCTTTTCCACTCAATTCTAGTTTATTAGATTCTTGTTT

	Oryza_minuta	AAAAGAATCAAAGAAGATGAATAGAACTAAGAACACATAAAAAAGAGCAT----ATAGGC
	NC_017835	AAAAGAATCAAAGAAGATGAATAGAACTAAGAACACACAAAAAAGAGCAT----ATAGGC
	NC_005973	AAAAGAATCAAAGAAGATGAATAGAACTAAGAACACACAAAAAAGAGCAT----ATAGGC
	NC_001320	AAAAGAATCAAAGAAGATGAATAGAACTAAGAACACACAAAAAAGAACAT----ATAGGC
	KT161956	AAAAGAATCAAAGAAGATGAATAGAACTAAGAACACATAAAAAAGAGCATATGGATAGGC
	KM881643	AAAAGAATCAAAGAAGATGAATAGAACTAAGAACACATAAAAAAGAGCAT----ATAGGC
	KM881641	AAAAGAATCAAAGAAGATGAATAGAACTAAGAACACACAAAAAAGAGCAT----ATAGGC
	KM881640	AAAAGAATCAAAGAAGATGAATAGAACTAAGAACACACAAAAAAGAGCAT----ATAGGC
	KM881634	AAAAGAATCAAAGAAGATGAATAGAACTAAGAACACACAAAAAAGAGCAT----ATAGGC
	KM103375	AAAAGAATCAAAGAAGATGAATAGAACTAAGAACACATAAAAAAGAGCAT----ATAGGC
	KJ870999	AAAAGAATCAAAGAAGATGAATAGAACTAAGAACACATAAAAAAGAGCATATGGATAGGC
	KJ830774	AAAAGAATCAAAGAAGATGAATAGAACTAAGAACACATAAAAAAGAGCAT----ATAGGC
	JN861109	AAAAGAATCAAAGAAGATGAATAGAACTAAGAACACACAAAAAAGAGCAT----ATAGGC
	JN005831	AAAAGAATCAAAGAAGATGAATAGAACTAAGAACACACAAAAAAGAGCAT----ATAGGC

	Oryza_minuta	CCGAGACCATTACCAAAAGTTCTTCCCAA-----TAATCATATTGGGTATCTGTTCCCTT
	NC_017835	CCGAGACCATTACCAAAAGTTCTTCCCAA-----TAATCATATTGGGTATCTGTTCCCTT
	NC_005973	CCGAGACCATTACCAAAAGTTCTTCCCAA-----TAATCATATTGGGTATCTGTTCCCTT
	NC_001320	CCGAGACCATTACCAAAAGTTCTTCCCAA-----TAATCATATTGGGTATCTGTTCCCTT
	KT161956	TCAAGACCATTACCAAAAGTTCTTCCCAA-----TAATCATATTAGGTATCTGTTCCCTT
	KM881643	CCGAGACCATTACCAAAAGTTCTTCCCAA-----TAATCATATTGGGTATCTGTTCCCTT
	KM881641	CCGAGACCATTACCAAAAGTTCTTCCCAA-----TAATCATATTGGGTATCTGTTCCCTT
	KM881640	CCGAGACCATTACCAAAAGTTCTTCCCAA-----TAATCATATTGGGTATCTGTTCCCTT
	KM881634	CCGAGACCATTACCAAAAGTTCTTCCCAA-----TAATCATATTGGGTATCTGTTCCCTT
	KM103375	CCGAGACCATTACCAAAAGTTCTTCCCAA-----TAATCATATTGGGTATCTGTTCCCTT
	KJ870999	TCAAGACCATTACCAAAAGTTCTTCCCAATAATCTAATCATATTAGGTATCTGTTCCCTT
	KJ830774	CCGAGACCATTACCAAAAGTTCTTCCCAA-----TAATCATATTGGGTATCTGTTCCCTT
	JN861109	CCGAGACCATTACCAAAAGTTCTTCCCAA-----TAATCATATTGGGTATCTGTTCCCTT
	JN005831	CCGAGACCATTACCAAAAGTTCTTCCCAA-----TAATCATATTGGGTATCTGTTCCCTT

	Oryza_minuta	CCTTTTCCTATTAGGATGGGGCATGTTGGATTTTCCATATCCATATACCATCGAACCTTA
	NC_017835	CCTTTTCCTATTAGGATGGGGCATGTTGGATTTTCCATATCCATATACCATCGAACCTTA
	NC_005973	CCTTTTCCTATTAGGATGGGGCATGTTGGATTTTCCATATCCATATACCATCGAACCTTA
	NC_001320	CCTTTTCCTATTAGGATGGGGCATGTTGGATTTTCCATATCCATATACCATCGAACCTTA
	KT161956	CCTTTTCCTACTAGAATCGGGAATCTTGGATTTTCCATATCCATATACCATCGAACCTTA
	KM881643	CCTTTTCCTATTAGGATGGGGCATGTTGGATTTTCCATATCCATATACCATCGAACCTTA
	KM881641	CCTTTTCCTATTAGGATGGGGCATGTTGGATTTTCCATATCCATATACCATCGAACCTTA
	KM881640	CCTTTTCCTATTAGGATGGGGCATGTTGGATTTTCCATATCCATATACCATCGAACCTTA
	KM881634	CCTTTTCCTATTAGGATGGGGCATGTTGGATTTTCCATATCCATATACCATCGAACCTTA
	KM103375	CCTTTTCCTATTAGGATGGGGCATGTTGGATTTTCCATATCCATATACCATCGAACCTTA
	KJ870999	CCTTTTCCTACTAGAATCGGGAATCTTGGATTTTCCATATCCATATACCATCGAACCTTA
	KJ830774	CCTTTTCCTATTAGGATGGGGCATGTTGGATTTTCCATATCCATATACCATCGAACCTTA
	JN861109	CCTTTTCCTATTAGGATGGGGCATGTTGGATTTTCCATATCCATATACCATCGAACCTTA
	JN005831	CCTTTTCCTATTAGGATGGGGCATGTTGGATTTTCCATATCCATATACCATCGAACCTTA

	Oryza_minuta	AGGGTTCCAGAACCCTCCTTTTTTGCTAGTTTTCGGAAACGGAAAACCCTGAACCAGGAG
	NC_017835	AGGGTTCCAGAACCCTCCTTTTTTGCTAGTTTTCGGAAACGGAAAACCCTGAACCAGGAG
	NC_005973	AGGGTTCCAGAACCCTCCTTTTTTGCTAGTTTTCGGAAACGGAAAACCCTGAACCAGGAG
	NC_001320	AGGGTTCCAGAACCCTCCTTTTTTGCTAGTTTTCGGAAACGGAAAACCCTGAACCAGGAG
	KT161956	AGGGTTCCAGAACCCTCCTTTTTTGCTAGTCTTCAGAAACGGAAAACCCTGAGCCAGGAG
	KM881643	AGGGTTCCAGAACCCTCCTTTTTTGCTAGTTTTCGGAAACGGAAAACCCTGAACCAGGAG
	KM881641	AGGGTTCCAGAACCCTCCTTTTTTGCTAGTTTTCGGAAACGGAAAACCCTGAACCAGGAG
	KM881640	AGGGTTCCAGAACCCTCCTTTTTTGCTAGTTTTCGGAAACGGAAAACCCTGAACCAGGAG
	KM881634	AGGGTTCCAGAACCCTCCTTTTTTGCTAGTTTTCGGAAACGGAAAACCCTGAACCAGGAG
	KM103375	AGGGTTCCAGAACCCTCCTTTTTTGCTAGTTTTCGGAAACGGAAAACCCTGAACCAGGAG
	KJ870999	AGGGTTCCAGAACCCTCCTTTTTTGCTAGTCTTCAGAAACGGAAAACCCGGAACCAGAAG
	KJ830774	AGGGTTCCAGAACCCTCCTTTTTTGCTAGTCTTCGGAAACGGAAAACCCTGAACCAGGAG
	JN861109	AGGGTTCCAGAACCCTCCTTTTTTGCTAGTTTTCGGAAACGGAAAACCCTGAACCAGGAG
	JN005831	AGGGTTCCAGAACCCTCCTTTTTTGCTAGTTTTCGGAAACGGAAAACCCTGAACCAGGAG

	Oryza_minuta	CAGTATAAATTCTACTGCCCACCTTTTACAAGAAAATTGGTGATAAAACTCCACTACAGT
	NC_017835	CAGTATAAATTCTACTGCCCGCCTTTTACAAGAAAATTGGTGATAAAACTCCACTACAGT
	NC_005973	CAGTATAAATTCTACTGCCCGCCTTTTACAAGAAAATTGGTGATAAAACTCCACTACAGT
	NC_001320	CAGTATAAATTCTACTGCCCGCCTTTTACAAGAAAATTGGTGATAAAACTCCACTACAGT
	KT161956	CAGTATAAATTCTACTGCCCGCTTTTTACAAGAAAATTGGTGATAAAACTCCACCACAGT
	KM881643	CAGTATAAATTCTACTGCCCACCTTTTACAAGAAAATTGGTGATAAAACTCCACTACAGT
	KM881641	CAGTATAAATTCTACTGCCCGCCTTTTACAAGAAAATTGGTGATAAAACTCCACTACAGT
	KM881640	CAGTATAAATTCTACTGCCCGCCTTTTACAAGAAAATTGGTGATAAAACTCCACTACAGT
	KM881634	CAGTATAAATTCTACTGCCCGCCTTTTACAAGAAAATTGGTGATAAAACTCCACTACAGT
	KM103375	CAGTATAAATTCTACTGCCCACCTTTTACAAGAAAATTGGTGATAAAACTCCACTACAGT
	KJ870999	CAGTATAAATTCTACTGCCCGTTTTTTACAAGAAAATTAGTGATAAAACTCCACCACAGT
	KJ830774	CAGTATAAATTCTACTGCCCACCTTTTACAA-AAAATTGGTGATAAAACTCCACTACAGT
	JN861109	CAGTATAAATTCTACTGCCCGCCTTTTACAAGAAAATTGGTGATAAAACTCCACTACAGT
	JN005831	CAGTATAAATTCTACTGCCCGCCTTTTACAAGAAAATTGGTGATAAAACTCCACTACAGT

	Oryza_minuta	TTGTTCAAAATGCACCAATCAGAATCCCTTGAGAATATTCAAGTACCCC----------T
	NC_017835	TTGTTCAAAATGCACCAATCAGAATCCCTTGAGAATATTCAAGTACCCTATTTCTAAGAT
	NC_005973	TTGTTCAAAATGCACCAATCAGAATCCCTTGAGAATATTCAAGTACCCTATTTCTAAGAT
	NC_001320	TTGTTCAAAATGCACCAATCAGAATCCCTTGAGAATATTCAAGTACCCTATTTCTAAGAT
	KT161956	TTGTTCAAAATGCACCAACCGGAATCCTTGGAGAATATTCAAGTACCTTATTTCT-----
	KM881643	TTGTTCAAAATGCACCAATCAGAATCCCTTGAGAATATTCAAGTACCC-----------T
	KM881641	TTGTTCAAAATGCACCAATCAGAGTCCCTTGAGAATATTCAAGTACCC-----------T
	KM881640	TTGTTCAAAATGCACCAATCAGAATCCCTTGAGAATATTCAAGTACCC-----------T
	KM881634	TTGTTCAAAATGCACCAATCAGAATCCCTTGAGAATATTCAAGTACCCTATTTCTAAGAT
	KM103375	TTGTTCAAAATGCACCAATCAGAATCCCTTGAGAATATTCAAGTA-CCC----------T
	KJ870999	TTGTTCAAAATGCACCAACCGGAATCCTTGGGGAATATTCAAGTACCTTATTTCT-----
	KJ830774	TTGTTCAAAATGCACCAACCAGAATCCCCTGAGAATATTCAAGCACCCCATTTC-----T
	JN861109	TTGTTCAAAATGCACCAATCAGAATCCCTTGAGAATATTCAAGTACCCTATTTCTAAGAT
	JN005831	TTGTTCAAAATGCACCAATCAGAATCCCTTGAGAATATTCAAGTACCCTATTTCTAAGAT

	Oryza_minuta	ATTTCTAAGAGAAGAGGTACCTGCTGAAAATCGCTTCAACTGCT----------------
	NC_017835	ATTTCTAAGAGAAGAGGTAC-------------------CTGCT----------------
	NC_005973	ATTTCTAAGAGAAGAGGTAC-------------------CTGCT----------------
	NC_001320	ATTTCTAAGAGAAGAGGTAC-------------------CTGCT----------------
	KT161956	-----------AAGGGGTAC-------------------CTGTT----------------
	KM881643	ATTTCTAAGAGAAGAGGTAC-------------------CTGCT----------------
	KM881641	ATTTCTAAGAGAAGAGGTAC-------------------CTGCT----------------
	KM881640	ATTTCTAAGAGAAGAGGTAC-------------------CTGCTGAAAATGAGAAGAGGT
	KM881634	ATTTCTAAGAGAAGAGGTAC-------------------CTGCT----------------
	KM103375	ATTTCTAAGAGAAGAGGTAC-------------------CTGCT----------------
	KJ870999	-----------AAGGGGTAC-------------------CTGTT----------------
	KJ830774	AAGAGAAAGAGAAGAGGTAC-------------------CTGCT----------------
	JN861109	ATTTCTAAGAGAAGAGGTAC-------------------CTGCT----------------
	JN005831	ATTTCTAAGAGAAGAGGTAC-------------------CTGCT----------------

	Oryza_minuta	-------GAAAATCGCTTCAACAAATCCGC----------TTAAGAAAAATTGCAAAGTT
	NC_017835	-------GAAAATCGCTTCAACAAATCCGC----------TTAAGAAAAATTGCAAAGTT
	NC_005973	-------GAAAATCGCTTCAACAAATCCGC----------TTAAGAAAAATTGCAAAGTT
	NC_001320	-------GAAAATCGCTTCAACAAATCCGC----------TTAAGAAAAATTGCAAAGTT
	KT161956	-------GAAAATCGCTTCAACAAATCCGCCCAAAACTTTTTAAGAAAAATTGCAACGTT
	KM881643	-------GAAAATCGCTTCAACAAATCCGC----------TTAAGAAAAATTGCAAAGTT
	KM881641	-------GAAAATCGCTTCAACAAATCCGC----------TTAAGAAAAATTGCAAAGTT
	KM881640	ACCTGCTGAAAATCGCTTCAACAAATCCGC----------TTAAGAAAAATTGCAAAGTT
	KM881634	-------GAAAATCGCTTCAACAAATCCGC----------TTAAGAAAAATTGCAAAGTT
	KM103375	-------GAAAATCGCTTCAACAAATCCGC----------TTAAGAAAAATTGCAAAGTT
	KJ870999	-------GAAAATCGCTTCAACAAATCCGCCCAAAACTTTTTAAGAAAAATTGCAACGTT
	KJ830774	-------GAAAATCGCTTCAACAAATCCGCCCAAAACTTTTTAAGAAAAATTGCAAAGTT
	JN861109	-------GAAAATCGCTTCAACAAATCCGC----------TTAAGAAAAATTGCAAAGTT
	JN005831	-------GAAAATCGCTTCAACAAATCCGC----------TTAAGAAAAATTGCAAAGTT

	Oryza_minuta	TTGAACTGGAAGGTTTTTCCAAGGGATGCCTGTTAAAAATTGTTTCAACCTCTCACCAAA
	NC_017835	TTGAACTCGAAGGTTTTTCCAAGGGATGCCTGTTAAAAATTGTTTCAACCTCTCACCAAA
	NC_005973	TTGAACTCGAAGGTTTTTCCAAGGGATGCCTGTTAAAAATTGTTTCAACCTCTCACCAAA
	NC_001320	TTGAACTCGAAGGTTTTTCCAAGGGATGCCTGTTAAAAATTGTTTCAACCTCTCACCAAA
	KT161956	TTGAACTCGAGGGTTTTCCCAAGGGATGCCTGTTAAAAATTGTTTCAACCTCTCACCAAA
	KM881643	TTGAACTCGAAGGTTTTTCCAAGGGATGCCTGTTAAAAATTGTTTCAACCTCTCACCAAA
	KM881641	TTGAACTCGAAGGTTTTTCCAAGGGATGCCTGTTAAAAATTGTTTCAACCTCTCACCAAA
	KM881640	TTGAACTCGAAGGTTTTTCCAAGGGATGCCTGTTAAAAATTGTTTCAACCTCTCACCAAA
	KM881634	TTGAACTCGAAGGTTTTTCCAAGGGATGCCTGTTAAAAATTGTTTCAACCTCTCACCAAA
	KM103375	TTGAACTGGAAGGTTTTTCCAAGGGATGCCTGTTAAAAATTGTTTCAACCTCTCACCAAA
	KJ870999	TTGAACTCGAGGGTTTTCCCAAGGGATGCCTGTTAAAAATTGTTTCAACCTCTCGCCAAA
	KJ830774	TTGAACTCGAAGGTTTTTCCAAAGGATGCCTGTTAAAAATTGTTTCAACCTCTCAGCAAA
	JN861109	TTGAACTCGAAGGTTTTTCCAAGGGATGCCTGTTAAAAATTGTTTCAACCTCTCACCAAA
	JN005831	TTGAACTCGAAGGTTTTTCCAAGGGATGCCTGTTAAAAATTGTTTCAACCTCTCACCAAA

	Oryza_minuta	ACAGAAAAGAAGTATATCACTGAAAATTAATACCCAGCCATATGGGTATATGAAGGGCGC
	NC_017835	ACAGACAAGAAGTATATCACTGAAAATTAATACCCAGCCATATGGGTATATGAAGGGCGC
	NC_005973	ACAGACAAGAAGTATATCACTGAAAATTAATACCCAGCCATATGGGTATATGAAGGGCGC
	NC_001320	ACAGACAAGAAGTATATCACTGAAAATTAATACCCAGCCATATGGGTATATGAAGGGCGC
	KT161956	ACAGGCAAGAAGTATATCACTGAAAATTAATACCCAGCCATACGGGTATATGAAGAGCGC
	KM881643	ACAGACAAGAAGTATATCACTGAAAATTAATACCCAGCCATATGGGTATATGAAGGGCGC
	KM881641	ACAGACAAGAAGTATATCACTGAAAATTAATACCCAGCCATATGGGTATATGAAGGGCGC
	KM881640	ACAGACAAGAAGTATATCACTGAAAATTAATACCCAGCCATATGGGTATATGAAGGGCGC
	KM881634	ACAGACAAGAAGTATATCACTGAAAATTAATACCCAGCCATATGGGTATATGAAGGGCGC
	KM103375	ACAGAAAAGAAGTATATCACTGAAAATTAATACCCAGCCATATGGGTATATGAAGGGCGC
	KJ870999	ACCGGCAAGAAGTATATCACTGAAAATTAATACCCAGCCATACGGGTATATGAAGAGCGC
	KJ830774	ACAGACAAGAAGTATATCACTGAAAATTAATACCCAGCCATATGGGTATATGAAGGGCGC
	JN861109	ACAGACAAGAAGTATATCACTGAAAATTAATACCCAGCCATATGGGTATATGAAGGGCGC
	JN005831	ACAGACAAGAAGTATATCACTGAAAATTAATACCCAGCCATATGGGTATATGAAGGGCGC

	Oryza_minuta	GAATTCGTTTATACCCCACCCAATTAGAATTAGAGGAAATAAAACATAAATGGAGAAAGT
	NC_017835	GAATTCGTTTATACCCCACCC------AATTAGAGGAAATAAAACATAAATGGAGAAAGT
	NC_005973	GAATTCGTTTATACCCCACCC------AATTAGAGGAAATAAAACATAAATGGAGAAAGT
	NC_001320	GAATTCGTTTATACCCCACCC------AATTAGAGGAAATAAAACATAAATGGAGAAAGT
	KT161956	GAATTCCTTTATACCCCACCCAATTAGAATTAGAGGAAATAAAACATAAATGGAGAAAGC
	KM881643	GAATTCATTTATACCCCACCCAATTAGAATTAGAGGAAATAAAACATAAATGGAGAAAGT
	KM881641	GAATTCGTTTATACCCCACCC------AATTAGAGGAAATAAAACATAAATGGAGAAAGT
	KM881640	GAATTCGTTTATACCCCACCC------AATTAGAGGAAATAAAACATAAATGGAGAAAGT
	KM881634	AAATTCGTTTATACCCCACCC------AATTAGAGGAAATAAAACATAAATGGAGAAAGT
	KM103375	GAATTCGTTTATACCCCACCCAATTAGAATTAGAGGAAATAAAACATAAATGGAGAAAGT
	KJ870999	GAATTCCTTTATACCCCACCCAATTAGAATTAGAGGAAATAAAACATAAATGGAGAAAGC
	KJ830774	GAATTCGTTTATACCCCACCCAATTAGAATTAGAGGAAATAAAACATAAATGGAAAAAGT
	JN861109	GAATTCGTTTATACCCCACCC------AATTAGAGGAAATAAAACATAAATGGAGAAAGT
	JN005831	GAATTCGTTTATACCCCACCC------AATTAGAGGAAATAAAACATAAATGGAGAAAGT

	Oryza_minuta	TCTCATGATAAGATCAGCCAATAGAAGAAAAAAGTCCCTAATTTTGCAGACCGTTCTGAG
	NC_017835	TTTCATGATAAGATCAGCCAATAGAAGAAAAAAGTCCCTAATTTTTCAGACCGTTCTGAG
	NC_005973	TTTCATGATAAGATCAGCCAATAGAAGAAAAAAGTCCCTAATTTTTCAGACCGTTCTGAG
	NC_001320	TTTCATGATAAGATCAGCCAATAGAAGAAAAAAGTCCCTAATTTTTCAGACCGTTCTGAG
	KT161956	TCTCATCATAAGATCAGCCAATAGA--AAAAAAGTCCCTAATTTTTCAGACCGTTCTGAG
	KM881643	TCTCATGATAAGATCAGCCAATAGAAGAAAAAAGT-CCTAATTTTTCAGACCGTTCTGAG
	KM881641	TTTCATGATAAGATCAGCCAATAGAAGAAAAAAGTCCCTAATTTTTCAGACCGTTCTGAG
	KM881640	TTTCATGATAAGATCAGCCAATAGAAGAAAAAAGTCCCTAATTTTTCAGACCGTTCTGAG
	KM881634	TTTCATGATAAGATCAGCCAATAGAAGAAAAAAGTCCCTAATTTTTCAGACCGTTCTGAG
	KM103375	TCTCATGATAAGATCAGCCAATAGAAGAAAAAAGTCCCTAATTTTGCAGACCGTTCTGAG
	KJ870999	TCTCATCATAAGATCAGCCAATAGA--AAAAAAGTATCTAATTTTTCAGACCGTTCTGAG
	KJ830774	TCTCATGATAAGATCAGCCAATAGAAGAAAAAAGTCCCTAATTTTTCAGACCGTTCTGAG
	JN861109	TTTCATGATAAGATCAGCCAATAGAAGAAAAAAGTCCCTAATTTTTCAGACCGTTCTGAG
	JN005831	TTTCATGATAAGATCAGCCAATAGAAGAAAAAAGTCCCTAATTTTTCAGACCGTTCTGAG

	Oryza_minuta	CATGTGAAAAGTCAATAGCCTAAAGATAAAAAACCCTCT--------ACTTTATGCAAGT
	NC_017835	CATGTGAAAAGTCAATAGCCTAAAGATAAAAAACCCTAT--------ACTTTGTGCAAGT
	NC_005973	CATGTGAAAAGTCAATAGCCTAAAGATAAAAAACCCTAT--------ACTTTGTGCAAGT
	NC_001320	CATGTGAAAAGTCAATAGCCTAAAGATAAAAAACCCTAT--------ACTTTGTGCAAGT
	KT161956	CACGTGAAAAGTCAATAGCCTAAAGATAAAAAAACCCTC-------TACTTTGTACAAGT
	KM881643	CATGTGAAAAGTCAATAGTCTAAAGATAAAAAACCCTCT--------ACTTTGTGCAAGT
	KM881641	CATGCGAAAAGTCAATAGCCTAAAGATAAAAAACCCTAT--------ACTTTGTGCAAGT
	KM881640	CATGCGAAAAGTCAATAGCCTAAAGATAAAAAACCCTAT--------ACTTTGTGCAAGT
	KM881634	CATGTGAAAAGTCAATAGCCTAAAGATAAAAAACCCTAT--------ACTTTGTGCAAGT
	KM103375	CATGTGAAAAGTCAATAGCCTAAAGATAAAAAACCCTCTACTTTATGACTTTATGCAAGT
	KJ870999	CACGTGAAAAGTCAATAGCCTAAAGATAAAAAAACCCTC-------TACTTTGTACAAGT
	KJ830774	CATGTGAAAAGTCAATAGCCTAAAGATAAAAAACCCTCT--------ACTTTGTGCAAGT
	JN861109	CATGTGAAAAGTCAATAGCCTAAAGATAAAAAACCCTAT--------ACTTTGTGCAAGT
	JN005831	CATGTGAAAAGTCAATAGCCTAAAGATAAAAAACCCTAT--------ACTTTGTGCAAGT

	Oryza_minuta	GATAAGAGAGAATATGAAAGATTTTCCTATTTTTCTTGATTTTCTTAAGATTTTTTTGAA
	NC_017835	GATAAGAGAGAATATGAAAGATTTTCCTATTTTTCTTGATTTTCTTAAGATTTTTTTGAA
	NC_005973	GATAAGAGAGAATATGAAAGATTTTCCTATTTTTCTTGATTTTCTTAAGATTTTTTTGAA
	NC_001320	GATAAGAGAGAATATGAAAGATTTTCCTATTTTTCTTGATTTTCTTAAGATTTTTTTGAA
	KT161956	GATAAGAGAGAGTATGAAAGATTTTCTTATTTTTCTTGATTTTCTTAAGATTTTTTTTAA
	KM881643	GATAAGAGAGAATATGAAAGATTTTCCTATTTTTCTTGATTTTCTTAAGATTTTTTTGAA
	KM881641	GATAAGAGAGAATATGAAAGATTTTCCTATTTTTCTTGATTTTCTTAAGATTTTTTTGAA
	KM881640	GATAAGAGAGAATATGAAAGATTTTCCTATTTTTCTTGATTTTCTTAAGATTTTTTTGAA
	KM881634	GATAAGAGAGAATATGAAAGATTTTCCTATTTTTCTTGATTTTCTTAAGATTTTTTTGAA
	KM103375	GATAAGAGAGAATATGAAAGATTTTCCTATTTTTCTTGATTTTCTTAAGATTTTTTTGAA
	KJ870999	GATAAGAGAGAGTATGAAAGATTTTCTTATTTTTCTTTATTTTCTTAAGATTTTTTTGAA
	KJ830774	GATAAGAGAGAATATGAAAGATTTTCCTATTTTTCTTGATTTTCTTAAGATTTTTTTGAA
	JN861109	GATAAGAGAGAATATGAAAGATTTTCCTATTTTTCTTGATTTTCTTAAGATTTTTTTGAA
	JN005831	GATAAGAGAGAATATGAAAGATTTTCCTATTTTTCTTGATTTTCTTAAGATTTTTTTGAA

	Oryza_minuta	CCTGACCATGAATAGACTTATATATCTCG--------ATATATACAGATATAATGTACAT
	NC_017835	CCTGACCATGAATAGACTTATATATCTCG--------ATATATACAGATATAATGTACAT
	NC_005973	CCTGACCATGAATAGACTTATATATCTCG--------ATATATACAGATATAATGTACAT
	NC_001320	CCTGACCATGAATAGACTTATATATCTCG--------ATATATACAGATATAATGTACAT
	KT161956	CCTGACCATGAATAAACTTCTATATCGCGATATATACATATATACATATATAATGTAGAT
	KM881643	CCTGACCATGAATAGACTTATATATCTCG--------ATATATACAGATATAATGTACAT
	KM881641	CCTGACCATGAATAGACTTATATATCTCG--------ATATATACAGATATAATGTACAT
	KM881640	CCTGACCATGAATAGACTTATATATCTCG--------ATATATACAGATATAATGTACAT
	KM881634	CCTGACCATGAATAGACTTATATATCTCG--------ATATATACAGATATAATGTACAT
	KM103375	CCTGACCATGAATAGACTTATATATCTCG--------ATATATACAGATATAATGTACAT
	KJ870999	CCTGACCATGAATAAACTTCTATATCGCG--------ATATATACATATATAATGTAGAT
	KJ830774	CCTGACCATGAATAGACTTATATATCTCG--------ATATATACAGATATAATGTACAT
	JN861109	CCTGACCATGAATAGACTTATATATCTCG--------ATATATACAGATATAATGTACAT
	JN005831	CCTGACCATGAATAGACTTATATATCTCG--------ATATATACAGATATAATGTACAT

	Oryza_minuta	TATGGAGTAGACCTATAATGGGAAATGAAAGTGG-TTAATTTTGGAATTGAATAAGAAGC
	NC_017835	TATGGAGTAGACCTATAATGGGAAATGAAAGTGG-CTAATTTTGGAATTGAATAAGAAGC
	NC_005973	TATGGAGTAGACCTATAATGGGAAATGAAAGTGG-CTAATTTTGGAATTGAATAAGAAGC
	NC_001320	TATGGAGTAGACCTATAATGGGAAATGAAAGTGGCCTAATTTTGGAATTGAATAAGAAGC
	KT161956	TATGCGATAGACCTATAATGGGAAATGAAAGTGA-CTTATTTTGGAATTGAATAAAAAGC
	KM881643	TATGGAGTAGACCTATAATGGGAAATGAAAGTGG-CTAATTTTGGAATTGAATAAGAAGC
	KM881641	TATGGAGTAGACCTATAATGGGAAATGAAAGTGG-CTAATTTTGGAATTGAATAAGAAGC
	KM881640	TATGGAGTAGACCTATAATGGGAAATGAAAGTGG-CTAATTTTGGAATTGAATAAGAAGC
	KM881634	TATGGAGTAGACCTATAATGGGAAATGAAAGTGG-CTAATTTTGGAATTGAATAAGAAGC
	KM103375	TATGGAGTAGACCTATAATGGGAAATGAAAGTGG-TTAATTTTGGAATTGAATAAGAAGC
	KJ870999	TATGCGGTAGACCTATAATGGGAAATGAAAGTGA-CTTATTTTGGAATTGAATAAAAAGC
	KJ830774	TATGGAGTAGACCTATAATGGGAAATGAAAGTGG-CTAATTTTGGAATTGAATAAGAAGC
	JN861109	TATGGAGTAGACCTATAATGGGAAATGAAAGTGG-CTAATTTTGGAATTGAATAAGAAGC
	JN005831	TATGGAGTAGACCTATAATGGGAAATGAAAGTGG-CTAATTTTGGAATTGAATAAGAAGC

	Oryza_minuta	CCTTTTAACTCAGTGGTAGAGTAATGCCATGGTAAGGCATAAGTCATCGGTTCAAATCCG
	NC_017835	CCTTTTAACTCAGTGGTAGAGTAATGCCATGGTAAGGCATAAGTCATCGGTTCAAATCCG
	NC_005973	CCTTTTAACTCAGTGGTAGAGTAATGCCATGGTAAGGCATAAGTCATCGGTTCAAATCCG
	NC_001320	CCTTTTAACTCAGTGGTAGAGTAATGCCATGGTAAGGCATAAGTCATCGGTTCAAATCCG
	KT161956	CCTTTTAACTCAGCGGTAGAGTAATGCCATGGTAAGGCATAAGTCATCGGTTCAAATCCG
	KM881643	CCTTTTAACTCAGTGGTAGAGTAATGCCATGGTAAGGCATAAGTCATCGGTTCAAATCCG
	KM881641	CCTTTTAACTCAGTGGTAGAGTAATGCCATGGTAAGGCATAAGTCATCGGTTCAAATCCG
	KM881640	CCTTTTAACTCAGTGGTAGAGTAATGCCATGGTAAGGCATAAGTCATCGGTTCAAATCCG
	KM881634	CCTTTTAACTCAGTGGTAGAGTAATGCCATGGTAAGGCATAAGTCATCGGTTCAAATCCG
	KM103375	CCTTTTAACTCAGTGGTAGAGTAATGCCATGGTAAGGCATAAGTCATCGGTTCAAATCCG
	KJ870999	CCTTTTAACTCAGTGGTAGAGTAATGCCATGGTAAGGCATAAGTCATCGGTTCAAATCCG
	KJ830774	CCTTTTAACTCAGTGGTAGAGTAATGCCATGGTAAGGCATAAGTCATCGGTTCAAATCCG
	JN861109	CCTTTTAACTCAGTGGTAGAGTAATGCCATGGTAAGGCATAAGTCATCGGTTCAAATCCG
	JN005831	CCTTTTAACTCAGTGGTAGAGTAATGCCATGGTAAGGCATAAGTCATCGGTTCAAATCCG

	Oryza_minuta	ATAAAGGGCTTTTTTTACTT---------------------AGTGGTAGAGTAATGCCGC
	NC_017835	ATAAAGGGCTTTTTTTACTT---------------------AGTGGTAGAGTAATGCCGC
	NC_005973	ATAAAGGGCTTTTTTTACTT---------------------AGTGGTAGAGTAATGCCGC
	NC_001320	ATAAAGGGCTTTTTTTACTT---------------------AGTGGTAGAGTAATGCCGC
	KT161956	ATAAAGGGCTTTTTTTACTTTTTTACTTAGTGGTTTTACTTAGTGGTAGAGTAATGCCGT
	KM881643	ATAAAGGGCTTTTTTTACTT---------------------AGTGGTAGAGTAATGCCGC
	KM881641	ATAAAGGGCTTTTTTTACTT---------------------AGTGGTAGAGTAATGCCGC
	KM881640	ATAAAGGGCTTTTTTTACTT---------------------AGTGGTAGAGTAATGCCGC
	KM881634	ATAAAGGGCTTTTTTTACTT---------------------AGTGGTAGAGTAATGCCGC
	KM103375	ATAAAGGGCTTTTTTTACTT---------------------AGTGGTAGAGTAATGCCGC
	KJ870999	ATAAAGGGCTTTTTTTACTT-------------TTTTACTTAGTGGTAGAGTAATGCCGT
	KJ830774	ATAAAGGGCTTTTTTTACTT---------------------AGTGGTAGAGTAATGCCGC
	JN861109	ATAAAGGGCTTTTTTTACTT---------------------AGTGGTAGAGTAATGCCGC
	JN005831	ATAAAGGGCTTTTTTTACTT---------------------AGTGGTAGAGTAATGCCGC

	Oryza_minuta	GGTAAGACGTGAGTCAGTGGTTCAAATCTGATACAGTACTTTTCTACTCTACTAAATTCA
	NC_017835	GGTAAGACGTGAGTCAGTGGTTCAAATCCGATACAGTACTTT-----TCTACTAAATTCA
	NC_005973	GGTAAGACGTGAGTCAGTGGTTCAAATCCGATACAGTACTTT-----TCTACTAAATTCA
	NC_001320	GGTAAGACGTGAGTCAGTGGTTCAAATCCGATACAGTACTTT-----TCTACTAAATTCA
	KT161956	GGTAAGACGTGAGTCAGCGGTTCAAATCCGATAAAGTACTTT-----TCTACTAAATTCA
	KM881643	GGTAAGACGTGAGTCAGTGGTTCAAATCCGATACAGTACTTT-----TCTACTAAATTCA
	KM881641	GGTAAGACGTGAGTCAGTGGTTCAAATCCGATACAGTACTTT-----TCTACTAAATTCA
	KM881640	GGTAAGACGTGAGTCAGTGGTTCAAATCCGATACAGTACTTT-----TCTACTAAATTCA
	KM881634	GGTAAGACGTGAGTCAGTGGTTCAAATCCGATACAGTACTTT-----TCTACTAAATTCA
	KM103375	GGTAAGACGTGAGTCAGTGGTTCAAATCTGATACAGTACTTT-----TCTACTAAATTCA
	KJ870999	GGTAAGACGTGAGTCAGCGGTTCAAATCCGATAAAGTACTTT-----TCTACTAAATTCA
	KJ830774	GGTAAGACGTGAGTCAGTGGTTCAAATCCGATACAGTACTTTTCTTTTCTACTAAATTCA
	JN861109	GGTAAGACGTGAGTCAGTGGTTCAAATCCGATACAGTACTTT-----TCTACTAAATTCA
	JN005831	GGTAAGACGTGAGTCAGTGGTTCAAATCCGATACAGTACTTT-----TCTACTAAATTCA

	Oryza_minuta	TTCACTTTCTTTC----TTTTTGAAAATTTCTC-TTTTTTTATTGAATTTGATGACTTAG
	NC_017835	TTCACTTTCTTTC----TTTTTGAAAATTTCTC-TTTTTTTATTGAATTTGATAACTTAG
	NC_005973	TTCACTTTCTTTC----TTTTTGAAAATTTCTC-TTTTTTTATTGAATTTGATAACTTAG
	NC_001320	TTCACTTTCTTTC----TTTTTGAAAATTTCTC-TTTTTTTATTGAATTTGATAACTTAG
	KT161956	TTCACTTTTTTTCTTTGTTTTTGAAAATTTATCTTTTTTTTATTGAATTTTATGACTTAG
	KM881643	TTCACTTTCTTTC----TTTTTGAAAATTTTTC-TTTTTTTATTGAATTTGATGACTTAG
	KM881641	TTCACTTTCTTTC----TTTTTGAAAATTTCTC-TTTTTTTATTGAATTTGATAACTTAG
	KM881640	TTCACTTTCTTTC----TTTTTGAAAATTTCTC-TTTTTTTATTGAATTTGATAACTTAG
	KM881634	TTCACTTTCTTTC----TTTTTGAAAATTTCTC-TTTTTTTATTGAATTTGATAACTTAG
	KM103375	TTCACTTTCTTTC----TTTTTGAAAATTTCTC-TTTTTTTATTGAATTTGATGACTTAG
	KJ870999	TTCACTTTTTTTCTTTGTTTTTGAAAATTTCTCTTTTTTTTATTGAATTTTATGACTTAG
	KJ830774	TTCACTTTCTTTC----TTTTTGAAAATTTCTC-TTTTTTTATTGAATTTGATGACTTAG
	JN861109	TTCACTTTCTTTC----TTTTTGAAAATTTCTC-TTTTTTTATTGAATTTGATAACTTAG
	JN005831	TTCACTTTCTTTC----TTTTTGAAAATTTCTC-TTTTTTTATTGAATTTGATAACTTAG

	Oryza_minuta	TGCGAGATACATGCATTTTTGGTTTAAACACTAAACGAAGCA-GGGGGTGTAAATTGCAA
	NC_017835	TGCGAGATGCATGCATTTTTAGTTTAAACACTAAGCGAAGCAGGGGGGTGTAAATTCCAA
	NC_005973	TGCGAGATGCATGCATTTTTAGTTTAAACACTAAGCGAAGCAGGGGGGTGTAAATTCCAA
	NC_001320	TGCGAGATGCATGCATTTTTAGTTTAAACACTAAGCGAAGCAGGGGGGTGTAAATTCCAA
	KT161956	TGCGAGATGCATGCATTTTTGGTCTAAACACTAAACGAAGCA-GGGAGTGTAAATTGAAA
	KM881643	TGCGAGATGCATGCATTTTTGGTTTAAACACTAAATGAAGCA-GGGGGTGTAAATTGCAA
	KM881641	TGCGAGATGCATGCATTTTTAGTTTAAACACTAAGCGAAGCAGGGGGGTGTAAATTGCAA
	KM881640	TGCGAGATGCATGCATTTTTAGTTTAAACACTAAGCGAAGCAGGGGGGTGTAAATTGCAA
	KM881634	TGCGAGATGCATGCATTTTTAGTTTAAACACTAAGCGAAGCAGGGGGGTGTAAATTCCAA
	KM103375	TGCGAGATACATGCATTTTTGGTTTAAACACTAAACGAAGCA-GGGGGTGTAAATTGCAA
	KJ870999	TGCGAGATGCATGCATTTTTGGTCTAAACATTAAACGAAGCA-GGGAGTGTAAATTGAAA
	KJ830774	TGCGAGATGCATGCATTTTTGGTTTAAACACTAAACGAAGCA-GGGAGTGTAAATTGCAA
	JN861109	TGCGAGATGCATGCATTTTTAGTTTAAACACTAAGCGAAGCAGGGGGGTGTAAATTCCAA
	JN005831	TGCGAGATGCATGCATTTTTAGTTTAAACACTAAGCGAAGCAGGGGGGTGTAAATTGCAA

	Oryza_minuta	-----AAAAGAAATTGGACTCTTTTTCCTATTAGATCAATCAAATCACTACCCGTACTGA
	NC_017835	-----AAAAGAAATTGGACTCTTTTTCCTATTAGATCAATCAAATCACTACCCGTACTGA
	NC_005973	-----AAAAGAAATTGTACTCTTTTTCCTATTAGATCAATCAAATCACTACCCGTACTGA
	NC_001320	-----AAAAGAAATTGGACTCTTTTTCCTATTAGATCAATCAAATCACTACCCGTACTGA
	KT161956	AAAAGAAAAGAAATTGGACTCTTTTTCCTGTTAGATCAATCAAATCACTACCCGTACTGA
	KM881643	-----AAAAGAAATTGGACTCTTTTTCCTATTAGATCAATCAAATCACTACCCGTACTGA
	KM881641	-----AAAAGAAATTGGACTCTTTTTCCTATTAGATCAATCAAATCACTACCCGTACTGA
	KM881640	-----AAAAGAAATTGGACTCTTTTTCCTATTAGATCAATCAAATCACTACCCGTACTGA
	KM881634	-----AAAAGAAATTGGACTCTTTTTCCTATTAGATCAATCAAATCACTACCCGTACTGA
	KM103375	-----AAAAGAAATTGGACTCTTTTTCCTATTAGATCAATCAAATCACTACCCGTACTGA
	KJ870999	AA---AAAAGAAATTGGACTCTTTTTCCTGTTAGATCAATCAAATCACTACCCGTACTGA
	KJ830774	-----AAAAGAAATTGGACTCTTTTTCCTATTAGATCAATCAAATCACTACCCGTACTGA
	JN861109	-----AAAAGAAATTGGACTCTTTTTCCTATTAGATCAATCAAATCACTACCCGTACTGA
	JN005831	-----AAAAGAAATTGGACTCTTTTTCCTATTAGATCAATCAAATCACTACCCGTACTGA

	Oryza_minuta	ACTAATATAGAATCCC-------TTTTATTAATCTATTCTTATTCTATATCCCTTATAAA
	NC_017835	ACTAATATAGAATCCCT---TTTTTTTATTAATCTATTCTTATTCCATATCCTTTATAAA
	NC_005973	ACTAATATAGAATCCC-------TTTTATTAATCTATTCTTATTCCATATCCTTTATAAA
	NC_001320	ACTAATATAGAATCCC-------TTTTATTAATCTATTCTTATTCCATATCCTTTATAAA
	KT161956	ACGAATCTAGAATCCC-------TTTTATTAATCTATTCTTATTCTATATCCTTTATAAA
	KM881643	ACTAATATAGAATATAGAATCCCTTTTATTAATCTATTCTTATTCTATATCCTTTATAAA
	KM881641	ACTAATATAGAATCCC-------TTTTATTAATCTATTCTTATTCCATATCCTTTATAAA
	KM881640	ACTAATATAGAATCCC-------TTTTATTAATCTATTCTTATTCCATATCCTTTATAAA
	KM881634	ACTAATATAGAATCCC-------TTTTATTAATCTATTCTTATTCCATATCCTTTATAAA
	KM103375	ACTAATATAGAATCCC-------TTTTATTAATCTATTCTTATTCTATATCCCTTATAAA
	KJ870999	ACGAATCTAGAATCCC-------TTTTATTAATCTATTCTTATTCTATATCCTTTATAAA
	KJ830774	ACTAATATAGAATCCC-------TTTTATTAATCTATTCTTATTCTATATCCTTTATAAA
	JN861109	ACTAATATAGAATCCC-------TTTTATTAATCTATTCTTATTCCATATCCTTTATAAA
	JN005831	ACTAATATAGAATCCC-------TTTTATTAATCTATTCTTATTCCATATCCTTTATAAA

	Oryza_minuta	CGAATTTCCCTAAAAAGTAGGGGATGATCCGTGAATTAACCTAACCATCAACTAAAAAAA
	NC_017835	CGAATTTCCCTAAAAAGTAGGGGATGATCCGTGAATTAACCTAACCATCAACTAAAAAAA
	NC_005973	CGAATTTCCCTAAAAAATAGGGGATGATCCGTGAATTAACCTAACCATCAACTAAAAAAA
	NC_001320	CGAATTTCCCTAAAAAGTAGGGGATGATCCGTGAATTAACCTAACCATCAACTAAAAAAA
	KT161956	GGAATTTCCCTAAAAAGTAGGGGATGATCCGTGAATTAACCTAACCATCAACT-AAAAAA
	KM881643	TGAATTTCCCTAAAAAGTAGGGGATGATCCGTGAATTAACCTAACCATCAACTAAAAAAA
	KM881641	CGAATTCCCCTAAAAAGTAGGGGATGATCCGTGAATTAACCTAACCATCAACTAAAAAAA
	KM881640	CGAATTCCCCTAAAAAGTAGGGGATGATCCGTGAATTAACCTAACCATCAACTAAAAAAA
	KM881634	CGAATTTCCCTAAAAAGTAGGGGATGATCCGTGAATTAACCTAACCATCAACTAAAAAAA
	KM103375	CGAATTTCCCTAAAAAGTAGGGGATGATCCGTGAATTAACCTAACCATCAACTAAAAAAA
	KJ870999	GGAATTTCCCTAAAAAGTAGGGGATGATCCGTGAATTAACCTAATCATCAACTAAAAAAA
	KJ830774	GGAATTTCCCTAAAAAGTAGGGGATGATCCGTGAATTAACCTAACCATCAACTAAAAAAA
	JN861109	CGAATTTCCCTAAAAAGTAGGGGATGATCCGTGAATTAACCTAACCATCAACTAAAAAAA
	JN005831	CGAATTTCCCTAAAAAGTAGGGGATGATCCGTGAATTAACCTAACCATCAACTAAAAAAA

	Oryza_minuta	ATCCTACAAAAGCATAATGGAAAAGTAGGAAGGACTCCTTGCTTTGGATCTAGTTATACT
	NC_017835	ATCCTACAAAAGCATAATGGAAAAGTAGGAAGGACTCCTTGCTTTGGATCTAGTTATACT
	NC_005973	ATCCTACAAAAGCATAATGGAAAAGTAGGAAGGACTCCTTGCTTTGGATCTAGTTATACT
	NC_001320	ATCCTACAAAAGCATAATGGAAAAGTAGGAAGGACTCCTTGCTTTGGATCTAGTTATACT
	KT161956	ATCCTACAAAAGCATAACAAAAAAGTAGGAAAGACTCCTTGCTTTGGATCTAGTTATACT
	KM881643	ACCCTACAAAAGCATAATGGAAAAGTAGGAAGGACTCCTTGCTTTGGATCTAGTTATACT
	KM881641	ATCCTACAAAAGCATAATGGAAAAGTAGGAAGGACTCCTTGCTTTGGATCTAGTTATACT
	KM881640	ATCCTACAAAAGCATAATGGAAAAGTAGGAAGGACTCCTTGCTTTGGATCTAGTTATACT
	KM881634	ATCCTACAAAAGCATAATGGAAAAGTAGGAAGGACTCCTTGCTTTGGATCTAGTTATACT
	KM103375	ATCCTACAAAAGCATAATGGAAAAGTAGGAAGGACTCCTTGCTTTGGATCTAGTTATACT
	KJ870999	ATCCTACAAAAGCATAACAAAAAAGTAGGAAAGACTCCTTGCTTTGGATCTAGTTATACT
	KJ830774	ATCCTACAAAAGCATAATGGAAAAGTAGGAAGGACTCCTTGCTTTGGATCTAGTTATACT
	JN861109	ATCCTACAAAAGCATAATGGAAAAGTAGGAAGGACTCCTTGCTTTGGATCTAGTTATACT
	JN005831	ATCCTACAAAAGCATAATGGAAAAGTAGGAAGGACTCCTTGCTTTGGATCTAGTTATACT

	Oryza_minuta	CTTCGAGTATATTGACAATTCCAAAAAACTGCTCATACTATCATTATAGTATAATGAGGA
	NC_017835	CTTCGAGTATATTGACAATTCCAAAAAACTGCTCATACTATCATTATAGTATAATGAGGA
	NC_005973	CTTCGAGTATATTGACAATTCCAAAAAACTGCTCATACTATCATTATAGTATAATGAGGA
	NC_001320	CTTCGAGTATATTGACAATTCCAAAAAACTGCTCATACTATCATTATAGTATAATGAGGA
	KT161956	CTTCGAGTATATTGACAATTCCAAAAAACTGCTCATACTATCATTATAGTATAATGAGGA
	KM881643	CTTCGAGTATATTGACAATTCCAAAAAACTGCTCATACTATCATTATAGTATAATGAGGA
	KM881641	CTTCGAGTATATTGACAATTCCAAAAAACTGCTCATACTATCATTATAGTATAATGAGGA
	KM881640	CTTCGAGTATATTGACAATTCCAAAAAACTGCTCATACTATCATTATAGTATAATGAGGA
	KM881634	CTTCGAGTATATTGACAATTCCAAAAAACTGCTCATACTATCATTATAGTATAATGAGGA
	KM103375	CTTCGAGTATATTGACAATTCCAAAAAACTGCTCATACTATCATTATAGTATAATGAGGA
	KJ870999	CTTCGAGTATATTGACAATTCCAAAAAACTACTCATACTATCATTATAGTATAATGAGGA
	KJ830774	CTTCGAGTATATTGACAATTCCAAAAAACTGCTCATACTATCATTATAGTATAATGAGGA
	JN861109	CTTCGAGTATATTGACAATTCCAAAAAACTGCTCATACTATCATTATAGTATAATGAGGA
	JN005831	CTTCGAGTATATTGACAATTCCAAAAAACTGCTCATACTATCATTATAGTATAATGAGGA

	Oryza_minuta	GCGGTTGTATACGGCCCTATCGTCTAGTGATGCCCCTATCGTCTAGTGGTTCAGGACATC
	NC_017835	GCGGTTGTATACCGCCCTATCGTCTAGTGATGCCCCTATCGTCTAGTGGTTCAGGACATC
	NC_005973	GCGGTTGTATACCGCCCTATCGTCTAGTGATGCCCCTATCGTCTAGTGGTTCAGGACATC
	NC_001320	GCGGTTGTATACCGCCCTATCGTCTAGTGATGCCCCTATCGTCTAGTGGTTCAGGACATC
	KT161956	ACGGTTGTATATGGCCCTATCGTCTAGTGATGCCCCTATCGTCTAGTGGTTCAGGACATC
	KM881643	GCGGTTGTATACGGCCCTATCGTCTAGTGATGCCCCTATCGTCTAGTGGTTCAGGACATC
	KM881641	GCGGTTGTATACGGCCCTATCGTCTAGTGATGCCCCTATCGTCTAGTGGTTCAGGACATC
	KM881640	GCGGTTGTATACGGCCCTATCGTCTAGTGATGCCCCTATCGTCTAGTGGTTCAGGACATC
	KM881634	GCGGTTGTATACCGCCCTATCGTCTAGTGATGCCCCTATCGTCTAGTGGTTCAGGACATC
	KM103375	GCGGTTGTATACGGCCCTATCGTCTAGTGATGCCCCTATCGTCTAGTGGTTCAGGACATC
	KJ870999	ACGGTTGTATATGGCCCTATCGTCTAGTGATGCCCCTATCGTCTAGTGGTTCAGGACATC
	KJ830774	GCGGTTGTATACGGCCCTATCGTCTAGTGATGCCCCTATCGTCTAGTGGTTCAGGACATC
	JN861109	GCGGTTGTATACCGCCCTATCGTCTAGTGATGCCCCTATCGTCTAGTGGTTCAGGACATC
	JN005831	GCGGTTGTATACGGCCCTATCGTCTAGTGATGCCCCTATCGTCTAGTGGTTCAGGACATC

	Oryza_minuta	TCTCTTTCAAGGAGGCAGCGGGGATTCGACTTCCCCTGGGGGTAGGGAGTATTATGAAAG
	NC_017835	TCTCTTTCAAGGAGGCAGCGGGGATTCGACTTCCCCTGGGGGTAGGGAGTATTATGAAAG
	NC_005973	TCTCTTTCAAGGAGGCAGCGGGGATTCGACTTCCCCTGGGGGTAGGGAGTATTATGAAAG
	NC_001320	TCTCTTTCAAGGAGGCAGCGGGGATTCGACTTCCCCTGGGGGTAGGGAGTATTATGAAAG
	KT161956	TCTCTTTCAAGGAGGCAGCGGGGATTCGACTTCCCCTGGGGGTAGGGAGTATTATGAAAG
	KM881643	TCTCTTTCAAGGAGGCAGCGGGGATTCGACTTCCCCTGGGGGTAGGGAGTATTATGAAAG
	KM881641	TCTCTTTCAAGGAGGCAGCGGGGATTCGACTTCCCCTGGGGGTAGGGAGTATTATGAAAG
	KM881640	TCTCTTTCAAGGAGGCAGCGGGGATTCGACTTCCCCTGGGGGTAGGGAGTATTATGAAAG
	KM881634	TCTCTTTCAAGGAGGCAGCGGGGATTCGACTTCCCCTGGGGGTAGGGAGTATTATGAAAG
	KM103375	TCTCTTTCAAGGAGGCAGCGGGGATTCGACTTCCCCTGGGGGTAGGGAGTATTATGAAAG
	KJ870999	TCTCTTTCAAGGAGGCAGCGGGGATTCGACTTCCCCTGGGGGTAGGGAGTATTATGAAAG
	KJ830774	TCTCTTTCAAGGAGGCAGCGGGGATTCGACTTCCCCTGGGGGTAGGGAGTATTATGAAAG
	JN861109	TCTCTTTCAAGGAGGCAGCGGGGATTCGACTTCCCCTGGGGGTAGGGAGTATTATGAAAG
	JN005831	TCTCTTTCAAGGAGGCAGCGGGGATTCGACTTCCCCTGGGGGTAGGGAGTATTATGAAAG

	Oryza_minuta	GAGGTTAATCATAGATTATCAAAAACCCTAGAATAAATTCTTCCTGGGTCGATGCCCGAG
	NC_017835	GAGGTTAATCATAGATTATCAAAAACCCTAGAATAAATTCTTCCTGGGTCGATGCCCGAG
	NC_005973	GAGGTTAATCATAGATTATCAAAAACCCTAGAATAAATTCTTCCTGGGTCGATGCCCGAG
	NC_001320	GAGGTTAATCATAGATTATCAAAAACCCTAGAATAAATTCTTCCTGGGTCGATGCCCGAG
	KT161956	GAGGTTAATCATAGATTATCAAAAACCCTAGAA-AAATTCTTCCTGGGTCGATGCCCGAG
	KM881643	GAGGTTAATCATAGATTATCAAAAACCCTAGAATAAATTCTTCCTGGGTCGATGCCCGAG
	KM881641	GAGGTTAATCATAGATTATCAAAAACCCTAGAATAAATTCTTCCTGGGTCGATGCCCGAG
	KM881640	GAGGTTAATCATAGATTATCAAAAACCCTAGAATAAATTCTTCCTGGGTCGATGCCCGAG
	KM881634	GAGGTTAATCATAGATTATCAAAAACCCTAGAATAAATTCTTCCTGGGTCGATGCCCGAG
	KM103375	GAGGTTAATCATAGATTATCAAAAACCCTAGAATAAATTCTTCCTGGGTCGATGCCCGAG
	KJ870999	GAGGTTAATCATAGATTATCAAAAACCCTAGAA-AAATTCTTCCTGGGTCGATGCCCGAG
	KJ830774	GAGGTTAATCATAGATTATCAAAAACCCTAGAATAAATTCTTCCTGGGTCGATGCCCGAG
	JN861109	GAGGTTAATCATAGATTATCAAAAACCCTAGAATAAATTCTTCCTGGGTCGATGCCCGAG
	JN005831	GAGGTTAATCATAGATTATCAAAAACCCTAGAATAAATTCTTCCTGGGTCGATGCCCGAG

	Oryza_minuta	CGGTTAATGGGGACGGACTGTAAATTCGTTGACGATATGTCTACGCTGGTTCAAATCCAG
	NC_017835	TGGTTAATGGGGACGGACTGTAAATTCGTTGACAATATGTCTACGCTGGTTCAAATCCAG
	NC_005973	CGGTTAATGGGGACGGACTGTAAATTCGTTGACAATATGTCTACGCTGGTTCAAATCCAG
	NC_001320	CGGTTAATGGGGACGGACTGTAAATTCGTTGACAATATGTCTACGCTGGTTCAAATCCAG
	KT161956	CGGTTAATGGGGACGGACTGTAAATTCGTTGACGATATGTCTACGCTGGTTCAAATCCAG
	KM881643	CGGTTAATGGGGACGGACTGTAAATTCGTTGACGATATGTCTACGCTGGTTCAAATCCAG
	KM881641	CGGTTAATGGGGACGGACTGTAAATTCGTTGACAATATGTCTACGCTGGTTCAAATCCAG
	KM881640	CGGTTAATGGGGACGGACTGTAAATTCGTTGACAATATGTCTACGCTGGTTCAAATCCAG
	KM881634	CGGTTAATGGGGACGGACTGTAAATTCGTTGACAATATGTCTACGCTGGTTCAAATCCAG
	KM103375	CGGTTAATGGGGACGGACTGTAAATTCGTTGACGATATGTCTACGCTGGTTCAAATCCAG
	KJ870999	CGGTTAATGGGGACGGACTGTAAATTCGTTGACGATATGTCTACGCTGGTTCAAATCCAG
	KJ830774	CGGTTAATGGGGACGGACTGTAAATTCGTTGACGATATGTCTACGCTGGTTCAAATCCAG
	JN861109	CGGTTAATGGGGACGGACTGTAAATTCGTTGACAATATGTCTACGCTGGTTCAAATCCAG
	JN005831	CGGTTAATGGGGACGGACTGTAAATTCGTTGACAATATGTCTACGCTGGTTCAAATCCAG

	Oryza_minuta	CTCGGCCCAAAAATCTAGGGCTTCGTGAATATGAGTTAAATCAATTTATTTTTCTTCCAT
	NC_017835	CTCGGCCCAAAAATCTAGGGCTTCGTGAATATGAGTTAAATCCATTTTTTTTC-TTCCAT
	NC_005973	CTCGGCCCAAAAATCTAGGGCTTCGTGAATATGAGTTAAATCCATTTTTTTTC-TTCCAT
	NC_001320	CTCGGCCCAAAAATCTAGGGCTTCGTGAATATGAGTTAAATCCATTTTTTTTC-TTCCAT
	KT161956	CTCGGCCCAAAAATCTAGGGCTTCGTGAATATGAGCTAAATAAATTTTTTTTC-TTCCAT
	KM881643	CTCGGCCCAAAAATCTAGGGCTTCGTGAATATGAGTTAAATCAATTTTTTTTTATGGAAG
	KM881641	CTCGGCCCAAAAATCTAGGGCTTCGTGAATATGAGTTAAATCCATTTTTTTTC-TTCCAT
	KM881640	CTCGGCCCAAAAATCTAGGGCTTCGTGAATATGAGTTAAATCCATTTTTTTTC-TTCCAT
	KM881634	CTCGGCCCAAAAATCTAGGGCTTCGTGAATATGAGTTAAATCCATTTTTTTTC-TTCCAT
	KM103375	CTCGGCCCAAAAATCTAGGGCTTCGTGAATATGAGTTAAATCAATTTATTTTTCTTCCAT
	KJ870999	CTCGGCCCAAAAATCTAGGGCTTCGTGAATATGAGCTAAATAAA-ATTTTTTC-TTCCAT
	KJ830774	CTCGGCCCAAAAATCTAGGGCTTCGTGAATATGAGCTAAATCAATTTATTTTTCTTCCAT
	JN861109	CTCGGCCCAAAAATCTAGGGCTTCGTGAATATGAGTTAAATCCATTTTTATTC-TTCCAT
	JN005831	CTCGGCCCAAAAATCTAGGGCTTCGTGAATATGAGTTAAATCCATTTTTTTTC-TTCCAT

	Oryza_minuta	AAAAAA-AATATTTGATCCATAGAAATAAAAGAAATAAAGGATAAAAAGAAAAGGGGAAA
	NC_017835	AAAAAAGAATATTTGATCCATAGAAATAAAAGAAATAAAGGATAAAAAGAAAAGGGGAAA
	NC_005973	AAAAAAGAATATTTGATCCATAGAAATAAAAGAAATAAAGGATAAAAAGAAAAGGGGAAA
	NC_001320	AAAAAAGAATATTTGATCCATAGAAATAAAAGAAATAAAGGATAAAAAGAAAAGGGGAAA
	KT161956	AAAAAAAAATGTTTGATCCATAGAA----------------ATAAAGAAGAAAGGAGAAA
	KM881643	AAAAAAAAATATTTGATCCATAGAAAAAAAAGAAATAAAGGATAAAAAGAAAAGGGGAAA
	KM881641	AAAAAAGAATATTTGATCCATAGAAATAAAAGAAATAAAGGATAAAAAGAAAAGGGGAAA
	KM881640	AAAAAAGAATATTTGATCCATAGAAATAAAAGAAATAAAGGATAAAAAGAAAAGGGGAAA
	KM881634	AAAAAAGAATATTTGATCCATAGAAATAAAAGAAATAAAGGATAAAAAGAAAAGGGGAAA
	KM103375	AAAAAA-AATATTTGATCCATAGAAATAAAAGAAATAAAGGATAAAAAGAAAAGGGGAAA
	KJ870999	-AAAAAAAATGTTTGATCCATAGAA----------------ATAAAGAAGAAAGGATAAA
	KJ830774	AAAAAA-AATATTTGATCCATAGAAATAAAAGAAATAAAGGATAAAAAGAAAAGGGGAAA
	JN861109	AAAAAAGAATATTTGATCCATAGAAATAAAAGAAATAAAGGATAAAAAGAAAAGGGGAAA
	JN005831	AAAAAAGAATATTTGATCCATAGAAATAAAAGAAATAAAGGATAAAAAGAAAAGGGGAAA

	Oryza_minuta	TATCTTTCTAATCTATATCTCTCTCATTCCTCTTTTACAAAC----AAAAGACCCTTTCT
	NC_017835	TATCTTTCTAATCTATATCTCTTTCATTCCTCTCTTACAAAC----AAAAGACCTTTTCT
	NC_005973	TATCTTTCTAATCTATATCTCTTTCATTCCTCTCTTACAAACAAAAAAAAGACCTTTTCT
	NC_001320	TATCTTTCTAATCTATATCTCTTTCATTCCTCTCTTACAAAC----AAAAGACCTTTTCT
	KT161956	TTTATTTCTAATCTCTATTTCTCTCATTCCTTTCTTACAAAC----AAAGGACCCTTTC-
	KM881643	TATCTTTCTAATCTATATCTCTCTCATTCCTCTCTTACAAAC----AAAAGACCCTTTCT
	KM881641	TATCTTTCTAATCTATATCTCTTTCATTCCTCTCTTACAAAC----AAAAGACCTTTTCT
	KM881640	TATCTTTCTAATCTATATCTCTTTCATTCCTCTCTTACAAAC----AAAAGACCTTTTCT
	KM881634	TATCTTTCTAATCTATATCTCTTTCATTCCTCTCTTACAAAC----AAAAGACCTTTTCT
	KM103375	TATCTTTCTAATCTATATCTCTCTCATTCCTCTTTTACAAAC----AAAAGACCCTTTCT
	KJ870999	TTTTTTTCTAATCTCTATTTCTCTCATTCCTTTCTTACAAAC----AAAGGGCCCTTTC-
	KJ830774	TATCTTTCTAATCTATATCTCTCTCATTCCTCTCTTACAAAC----AAAAGACCCTTTCT
	JN861109	TATCTTTCTAATCTATATCTCTTTCATTCCTCTCTTACAAAC----AAAAGACCTTTTCT
	JN005831	TATCTTTCTAATCTATATCTCTTTCATTCCTCTCTTACAAAC----AAAAGACCTTTTCT

	Oryza_minuta	TATTGGTTATTGAAAGGTGGATTATTATCTATTTTTAGCGATAAAAAATCGCGACATACT
	NC_017835	TATTGGTTATTGAAAGGTGGATTATTATCTATTTTTAGCGATAATAAATCGCGACATACT
	NC_005973	TATTGGTTATTGAAAGGTGGATTATTATCTATTTTTAGCGATAATAAATCGCGACATACT
	NC_001320	TATTGGTTATTGAAAGGTGGATTATTATCTATTTTTAGCGATAATAAATCGCGACATACT
	KT161956	------TTATTGAAAGGTGGATTATCATCTATTTTGAGCGATAAAAAATCGCGACATACT
	KM881643	TATTGGTTATTGAAAGGTGGATTATTATCTATTTTTAGCGATAAAAAATCGCGACATACT
	KM881641	TATTGGTTATTGAAAGGTGGATTATTATCTATTTTTAGCGATAATAAATCGCGACATACT
	KM881640	TATTGGTTATTGAAAGGTGGATTATTATCTATTTTTAGCGATAAGAAATCGCGACATACT
	KM881634	TATTGGTTATTGAAAGGTGGATTATTATCTATTTTTAGCGATAATAAATCGCGACATACT
	KM103375	TATTGGTTATTGAAAGGTGGATTATTATCTATTTTTAGCGATAAAAAATCGCGACATACT
	KJ870999	------TTATTGAAAGGCAGATTATCATCTATTTTGAGCGATAAAAAATCGCGGCATACT
	KJ830774	TTTTGGTTATTGAAAGGTGGATTATTATCTATTTTTAGCGATAAAAAATCGCGACATACT
	JN861109	TATTGGTTATTGAAAGGTGGATTATTATCTATTTTTAGCGATAATAAATCGCGACATACT
	JN005831	TATTGGTTATTGAAAGGTGGATTCTTATCTATTTTTAGCGATAATAAATCGCGACATACT

	Oryza_minuta	AGTTATGTCATTCTCACTATACCCCCATACGATACGGGGGTATGTCGTATATGATTCGTC
	NC_017835	AGTTATGTCATTCTCACTATACCCCCATACGATACGGGGGTATGTAGTATATGATTCGTC
	NC_005973	AGTTATGTCATTCTCACTATACCCCCATACGATACGGGGGTATGTAGTATATGATTCGTC
	NC_001320	AGTTATGTCATTCTCACTATACCCCCATACGATACGGGGGTATGTAGTATATGATTCGTC
	KT161956	AGTTATGTGACTCTCACTATACCCCCATACGATATGGGGGTGTGTAGTATATGATTCGTC
	KM881643	AGTTATGTCATTCTCACTATACCCCCATACGATACGGGGGTATGTAGTATATGATTCGTC
	KM881641	AGTTATGTCATTCTCACTATACCCCCATACGATACGGGGGTATGTAGTATATGATTCGTC
	KM881640	AGTTATGTCATTCTCACTATACCCCCATACGATACGGGGGTATGTAGTATATGATTCGTC
	KM881634	AGTTATGTCATTCTCACTATACCCCCATACGATACGGGGGTATGTAGTATATGATTCGTC
	KM103375	AGTTATGTCATTCTCACTATACCCCCATACGATACGGGGGTATGTCATATATGATTCGTC
	KJ870999	AGTTATGTGACTCTCACTATACCCCCATACGATATGGGGGTGTGTAGTATATGATTCGTC
	KJ830774	AGTTATGTCATTCTCACTATACCCCCATACGATATGGGGGTATGTAGTATATGATTCGTC
	JN861109	AGTTATGTCATTCTCACTATACCCCCATACGATACGGGGGTATGTAGTATATGATTCGTC
	JN005831	AGTTATGTCATTCTCACTATACCCCCATACGATACGGGGGTATGTAGTATATGATTCGTC

	Oryza_minuta	TATTTCTTAGAGTAGGACAGGCGAATATTCTTATTC------TTCCATTTAAGAATAAGT
	NC_017835	TATTTCTTAGAGTAGGACAGGCGAATATTCTTATTCTTATGGTTCCATTTAAGAATAAGT
	NC_005973	TATTTCTTAGAGTAGGACAGGCGAATATTCTTATTCTTATGGTTCCATTTAAGAATAAGT
	NC_001320	TATTTCTTAGAGTAGGACAGGCGAATATTCTTATTCTTATGGTTCCATTTAAGAATAAGT
	KT161956	TATTTCTTATAGTAAAACAGGCGAATCGAA-TCTTCTTATGGTTCTATTTAAGAATAGGT
	KM881643	TATTTCTTAGAGTAGGACAGGCGAA------TATTCTTATGGTTCCATTTAAGAATAAGT
	KM881641	TATTTCTTAGAGTAGGACAGGCGAATATTCTTATTCTTATGGTTCCATTTAAGAATAAGT
	KM881640	TATTTCTTAGAGTAGGACAGGCGAATATTCTTATTCTTATGGTTCCATTTAAGAATAAGT
	KM881634	TATTTCTTAGAGTAGGACAGGCGAATATTCTTATTCTTATGGTTCCATTTAAGAATAAGT
	KM103375	TATTTCTTAGAGTAGGACAGGCGAATATTCTTATTCTTATGGTTCCATTTAAGAATAAGT
	KJ870999	TATTTCTTATAGTAAAATAGGCGAATCGAA-TCTTCTTATGGTTCTATTTAAGAATAGGT
	KJ830774	CATTTCTTAGAGTAAGACAGGCGAA------TATTCTTATGGTTCCATTTAAGAATAAGT
	JN861109	TATTTCTTAGAGTAGGACAGGCGAATATTCTTATTCTTATGGTTCCATTTAAGAATAAGT
	JN005831	TATTTCTTAGAGTAGGACAGGCGAATATTCTTATTCTTATGGTTCCATTTAAGAATAAGT

	Oryza_minuta	ATACCATACGCCCCGCGGGGATTGTAGTTCAATTGGTCAGAGCACCGCCCTGTCAAGGCG
	NC_017835	ATGCCATACGCCCCGCGGGGATTGTAGTTCAATTGGTCAGAGCACCGCCCTGTCAAGGCG
	NC_005973	ATGCCATACGCCCCGCGGGGATTGTAGTTCAATTGGTCAGAGCACCGCCCTGTCAAGGCG
	NC_001320	ATGCCATACGCCCCGCGGGGATTGTAGTTCAATTGGTCAGAGCACCGCCCTGTCAAGGCG
	KT161956	ATGCCATACACCCCGCGGGGATTGTAGTTCAATTGGTCAGAGCACCGCCCTGTCAAGGCG
	KM881643	ATGCCATACGCCCCGCGGGGATTGTAGTTCAATTGGTCAGAGCACCGCCCTGTCAAGGCG
	KM881641	ATGCCATACGCCCCGCGGGGATTGTAGTTCAATTGGTCAGAGCACCGCCCTGTCAAGGCG
	KM881640	ATGCCATACGCCCCGCGGGGATTGTAGTTCAATTGGTCAGAGCACCGCCCTGTCAAGGCG
	KM881634	ATGCCATACGCCCCGCGGGGATTGTAGTTCAATTGGTCAGAGCACCGCCCTGTCAAGGCG
	KM103375	ATACCATACGCCCTGCGGGGATTGTAGTTCAATTGGTCAGAGCACCGCCCTGTCAAGGCG
	KJ870999	ATGCCATACACCCCGCGGGGATTGTAGTTCAATTGGTCAGAGCACCGCCCTGTCAAGGCG
	KJ830774	ATGCCATACGCCCCGCGGGGATTGTAGTTCAATTGGTCAGAGCACCGCCCTGTCAAGGCG
	JN861109	ATGCCATACGCCCCGCGGGGATTGTAGTTCAATTGGTCAGAGCACCGCCCTGTCAAGGCG
	JN005831	ATGCCATACGCCCCGCGGGGATTGTAGTTCAATTGGTCAGAGCACCGCCCTGTCAAGGCG

	Oryza_minuta	GAAGCTGCGGGTTCGAGCCCCGTCAGTCCCGAACTAGGGTTCAATGAATGGAGAAATTCA
	NC_017835	GAAGCTGCGGGTTCGAGCCCCGTCAGTCCCGAACTAGGGTTCAATGAATGGAGAAATTCA
	NC_005973	GAAGCTGCGGGTTCGAGCCCCGTCAGTCCCGAACTAGGGTTCAATGAATGGAGAAATTCA
	NC_001320	GAAGCTGCGGGTTCGAGCCCCGTCAGTCCCGAACTAGGGTTCAATGAATGGAGAAATTCA
	KT161956	GAAGCTGCGGGTTCGAGCCCCGTCAGTCCCGAACTAGGGTTCAATGAATGGAGAAATTCA
	KM881643	GAAGCTGCGGGTTCGAGCCCCGTCAGTCCCGAACTAGGGTTCAATGAATGGAGAAATTCA
	KM881641	GAAGCTGCGGGTTCGAGCCCCGTCAGTCCCGAACTAGGGTTCAATGAATGGAGAAATTCA
	KM881640	GAAGCTGCGGGTTCGAGCCCCGTCAGTCCCGAACTAGGGTTCAATGAATGGAGAAATTCA
	KM881634	GAAGCTGCGGGTTCGAGCCCCGTCAGTCCCGAACTAGGGTTCAATGAATGGAGAAATTCA
	KM103375	GAAGCTGCGGGTTCGAGCCCCGTCAGTCCCGAACTAGGGTTCAATGAATGGAGAAATTCA
	KJ870999	GAAGCTGCGGGTTCGAGCCCCGTCAGTCCCGAACTAGGGTTCAATGAATGGAGAAATTCA
	KJ830774	GAAGCTGCGGGTTCGAGCCCCGTCAGTCCCGAACTAGGGTTCAATGAATGGAGAAATTCA
	JN861109	GAAGCTGCGGGTTCGAGCCCCGTCAGTCCCGAACTAGGGTTCAATGAATGGAGAAATTCA
	JN005831	GAAGCTGCGGGTTCGAGCCCCGTCAGTCCCGAACTAGGGTCCAATGAATGGAGAAATTCA

	Oryza_minuta	TCTTTCCTTTTTCCATG--AAAAAAAGGGGGCAGGAAGCAAGATCAAATACCTATGGGGT
	NC_017835	TCTTTCCTTTTTCCATG--AAAAAAGGGGGGCAGGAAGCAAGATCAAATACCTATGGGGT
	NC_005973	TCTTTCCTTTTTCCATG--AAAAAAGGGGGGCAGGAAGCAAGATCAAATACCTATGGGGT
	NC_001320	TCTTTCCTTTTTCCATG--AAAAAAGGGGGGCAGGAAGCAAGATCAAATACCTATGGGGT
	KT161956	TCTTTCCTTTTTCCATG---AAAAAGGGGGGCAGGAGGCAAGATCAAATACCTACGGGGC
	KM881643	TCTTTCCTTTTTCCATG--AAAAAAAGGGGGCAGGAAGCAAGATCAAATACCTATGGGGT
	KM881641	TCTTTCCTTTTTCCATG--AAAAAAGGGGGGCAGGAAGCAAGATCAAATACCTATGGGGT
	KM881640	TCTTTCCTTTTTCCATG--AAAAAAGGGGGGCAGGAAGCAAGATCAAATACCTATGGGGT
	KM881634	TCTTTCCTTTTTCCATG--AAAAAAGGGGGGCAGGAAGCAAGATCAAATACCTATGGGGT
	KM103375	TCTTTCCTTTTTCCATG--AAAAAAAGGGGGCAGGAAGCAAGATCAAATACCTATGGGGT
	KJ870999	TCTTTCCTTTTTCCATG---AAAAAGGGGGGGAGGAGGCAAGATCAAATACCTATGGGGC
	KJ830774	TCTTTCCTTTTTCCGTGAAAAAAAAAGGGGGCAGGAAGCAAGATCAAATACCTATGGGGT
	JN861109	TCTTTCCTTTTTCCATG--AAAAAAGGGGGGCAGGAAGCAAGATCAAATACCTATGGGGT
	JN005831	TCTTTCCTTTTTCCATG--AAAAAAGGGGGGCAGGAAGCAAGATCAAATACCTATGGGGT

	Oryza_minuta	ACCCC-TCTTTCACTTTTTTTAGTTCGCGTTTCTCAGTAAAGAGGGAAGAGTATAGGAAT
	NC_017835	ACCCC-CATTTCACTTTTTTTAGTTCGCGTTTCTCAGTAAAGAGAGGAGAGTATAGGAAT
	NC_005973	ACCCC-TATTTCACTTTTTTTAGTTCGCGTTTCTCAGTAAAGAGAGGAGAGTATAGGAAT
	NC_001320	ACCCC-TATTTCACTTTTTTTAGTTCGCGTTTCTCAGTAAAGAGAGGAGAGTATAGGAAT
	KT161956	ACCCCTTATTTCACTTTTTTTATTTCGCGTTTCTCAGTAAAGAGGGAGGAGTATAGGAAT
	KM881643	ACCCC-CTATTTCACTTTTTTAGTTCGCGTTTCTCAGTAAAGAGGGAAGAGTATAGGAAT
	KM881641	ACCCC-TATTTCACTTTTTTTAGTTCGCGTTTCTCAGTAAAGAGAGGAGAGTATAGGAAT
	KM881640	ACCCC-TATTTCACTTTTTTTAGTTCGCGTTTCTCAGTAAAGAGAGGAGAGTATAGGAAT
	KM881634	ACCCC-TATTTCACTTTTTTTAGTTCGCGTTTCTCAGTAAAGAGAGGAGAGTATAGGAAT
	KM103375	ACCCC-TCTTTCACTTTTTTTAGTTCGCGTTTCTCAGTAAAGAGGGAAGAGTATAGGAAT
	KJ870999	ACCCCTTATTTCACTTTTTTTATTTCGCTTTTCTCAGTAAAGAGGGAGGAGTATAGGAAT
	KJ830774	ACCCC-TATTTCACTTTTTTTAGTTCGCGTTTCTCAGTAAAGAGGGAAGAGTATAGGAA-
	JN861109	ACCCC-TATTTCACTTTTTTTAGTTCGCGTTTCTCAGTAAAGAGAGGAGAGTATAGGAAT
	JN005831	ACCCC-TATTTCACTTTTTTTAGTTCGCGTTTCTCAGTAAAGAGAGGAGAGTATAGGAAT

	Oryza_minuta	TTTTTTATCACTACTTCCGGTTGATAGCGAAAGACATACATATCATACGTGG--------
	NC_017835	TTTTTTATCACTACTTCTGGTTGATAGCGAAAGACATACATATCATACGTGG--------
	NC_005973	TTTTTTATCACTACTTCTGGTTGATAGCGAAAGACATACATATCATACGTGG--------
	NC_001320	TTTTTTATCACTACTTCTGGTTGATAGCGAAAGACATACATATCATACGTGG--------
	KT161956	TTTTTTATCACTACTTCTGGTTGATAACGAAAGACATACATATCATACGTGGATTAGTAT
	KM881643	TTTTTTATCACTACTTCTGGTTGATAGCGAAAGACATACATATCATACGTGG--------
	KM881641	TTTTTTATCACTACTTCTGGTTGATAGCGAAAGACATACATATCATACGTGG--------
	KM881640	TTTTTTCTCACTACTTCTGGTTGATAGCGAAAGACATACATATCATACGTGG--------
	KM881634	TTTTTTATCACTACTTCTGGTTGATAGCGAAAGACATACATATCATACGTGG--------
	KM103375	TTTTTTATCACTACTTCCGGTTGATAGCGAAAGACATACATATCATACGTGG--------
	KJ870999	TTTTTTATCACTACTTCTGGTTGATAACGAAAGACATACATATCATACGTGGATTAGTAT
	KJ830774	TTTTTTATCACTACTTCTGGTTGATAGCGAAAGACATACATATCATACGTGG--------
	JN861109	TTTTTTATCACTACTTCTGGTTGATAGCGAAAGACATACATATCATACGTGG--------
	JN005831	TTTTTTATCACTACTTCTGGTTGATAGCGAAAGACATACATATCATACGTGG--------

	Oryza_minuta	------------------------------------------------------------
	NC_017835	------------------------------------------------------------
	NC_005973	------------------------------------------------------------
	NC_001320	------------------------------------------------------------
	KT161956	AATTTAGGATATTACTCTATCCTTATGATGATACCATCCTCCTCTTAAGTTCCTATTCGA
	KM881643	------------------------------------------------------------
	KM881641	------------------------------------------------------------
	KM881640	------------------------------------------------------------
	KM881634	------------------------------------------------------------
	KM103375	------------------------------------------------------------
	KJ870999	AATTTAGGATATTACTCTATCCTTATGATGATACCATCCTCCTCTTAAGTTCCTATTCGA
	KJ830774	------------------------------------------------------------
	JN861109	------------------------------------------------------------
	JN005831	------------------------------------------------------------

	Oryza_minuta	------------------------------------------------------------
	NC_017835	------------------------------------------------------------
	NC_005973	------------------------------------------------------------
	NC_001320	------------------------------------------------------------
	KT161956	CTCTTATGGAATAGAATACCGGTATTTTACTGGAATCCATACATAAATCATATTTATTTA
	KM881643	------------------------------------------------------------
	KM881641	------------------------------------------------------------
	KM881640	------------------------------------------------------------
	KM881634	------------------------------------------------------------
	KM103375	------------------------------------------------------------
	KJ870999	CTCTTATGGAATAGAATACCGGTATTTTACTGGAATCCTTACATAAATAATATTTATTTA
	KJ830774	------------------------------------------------------------
	JN861109	------------------------------------------------------------
	JN005831	------------------------------------------------------------

	Oryza_minuta	------------------------------------------------------------
	NC_017835	------------------------------------------------------------
	NC_005973	------------------------------------------------------------
	NC_001320	------------------------------------------------------------
	KT161956	TTGTTAGATAGTGAATTTAATAAAATTAGTACTTTTATAAATCTGTTCTCATCTTTAGAC
	KM881643	------------------------------------------------------------
	KM881641	------------------------------------------------------------
	KM881640	------------------------------------------------------------
	KM881634	------------------------------------------------------------
	KM103375	------------------------------------------------------------
	KJ870999	TTGTTAGATAGTGAATTTAATAAAATTAGTACTTTTAAAAATCTGTTCTCATCTTTAGAC
	KJ830774	------------------------------------------------------------
	JN861109	------------------------------------------------------------
	JN005831	------------------------------------------------------------

	Oryza_minuta	------------------------------------------------------------
	NC_017835	------------------------------------------------------------
	NC_005973	------------------------------------------------------------
	NC_001320	------------------------------------------------------------
	KT161956	CCAAAAAGCGGATTTTGATAGTAACCTAAT-AAAAAAACCAAGCAAAGCAAACGCCCTTT
	KM881643	------------------------------------------------------------
	KM881641	------------------------------------------------------------
	KM881640	------------------------------------------------------------
	KM881634	------------------------------------------------------------
	KM103375	------------------------------------------------------------
	KJ870999	CCAAAACGCGGATTTTGATAGTAACCTAATAAAAAAAACCAAGCAAAGCAAACGCCCCTT
	KJ830774	------------------------------------------------------------
	JN861109	------------------------------------------------------------
	JN005831	------------------------------------------------------------

	Oryza_minuta	------------------------------------------------------------
	NC_017835	------------------------------------------------------------
	NC_005973	------------------------------------------------------------
	NC_001320	------------------------------------------------------------
	KT161956	TTCCTAAATTCAAATATTCTTTT-TTTAGTTAAGCCCTCTTTTCTCCATCTCACTTCTAC
	KM881643	------------------------------------------------------------
	KM881641	------------------------------------------------------------
	KM881640	------------------------------------------------------------
	KM881634	------------------------------------------------------------
	KM103375	------------------------------------------------------------
	KJ870999	TTCCTAAATTCAAATATTCTTTTTTTTAGTTAAGCCCTCTTTTCTCCATCTC------AC
	KJ830774	------------------------------------------------------------
	JN861109	------------------------------------------------------------
	JN005831	------------------------------------------------------------

	Oryza_minuta	------------------------------------------------------------
	NC_017835	------------------------------------------------------------
	NC_005973	------------------------------------------------------------
	NC_001320	------------------------------------------------------------
	KT161956	TTCTACTGCTTATTTGGATATCTATGTGATCCATAGAAAGTCGGCCATATAATACATACA
	KM881643	------------------------------------------------------------
	KM881641	------------------------------------------------------------
	KM881640	------------------------------------------------------------
	KM881634	------------------------------------------------------------
	KM103375	------------------------------------------------------------
	KJ870999	TTCTACTGCTTATTTGGATATCTATGTGATCCATAGAAAGTCGGCCATATAATACATACA
	KJ830774	------------------------------------------------------------
	JN861109	------------------------------------------------------------
	JN005831	------------------------------------------------------------

	Oryza_minuta	------------------------------------------------------------
	NC_017835	------------------------------------------------------------
	NC_005973	------------------------------------------------------------
	NC_001320	------------------------------------------------------------
	KT161956	TAATTGTATGTATAACTATAAGAAAAAGGAAGGGCAATTGGATAAGATAAGAAAGATCCT
	KM881643	------------------------------------------------------------
	KM881641	------------------------------------------------------------
	KM881640	------------------------------------------------------------
	KM881634	------------------------------------------------------------
	KM103375	------------------------------------------------------------
	KJ870999	TAATTGTATGTATAACTATAAGAAAAAGGAAGGGCAATTGGATAAGATAAGAAAGATCCT
	KJ830774	------------------------------------------------------------
	JN861109	------------------------------------------------------------
	JN005831	------------------------------------------------------------

	Oryza_minuta	------------------------------------------------------------
	NC_017835	------------------------------------------------------------
	NC_005973	------------------------------------------------------------
	NC_001320	------------------------------------------------------------
	KT161956	GGGTTATAGATATATACTCGGTTATAGATATATAAAAGAAAAAGTGGAAAAGGATGAAAA
	KM881643	------------------------------------------------------------
	KM881641	------------------------------------------------------------
	KM881640	------------------------------------------------------------
	KM881634	------------------------------------------------------------
	KM103375	------------------------------------------------------------
	KJ870999	CGGTTATAGATATATACTCGGTTATAGATATATAAAAGAAAAAGTGGAAAAGGATGAAAA
	KJ830774	------------------------------------------------------------
	JN861109	------------------------------------------------------------
	JN005831	------------------------------------------------------------

	Oryza_minuta	----------------------------------------------------AAGGGATC
	NC_017835	----------------------------------------------------AAGGGATC
	NC_005973	----------------------------------------------------AAGGGATC
	NC_001320	----------------------------------------------------AAGGGATC
	KT161956	ATGGAGGGATTCCTAATCCAATCAAAAAACCTATTTTGGCTTTAGTATGGATAAGGGATC
	KM881643	----------------------------------------------------AAGGGATC
	KM881641	----------------------------------------------------AAGGGATC
	KM881640	----------------------------------------------------AAGGGATC
	KM881634	----------------------------------------------------AAGGGATC
	KM103375	----------------------------------------------------AAGGGATC
	KJ870999	ATGGAGGGGTTCCTAATCCAATCAAAAAACCTATTTTGGCTTTAGTATGGATAAGGGATC
	KJ830774	----------------------------------------------------AAGGGATC
	JN861109	----------------------------------------------------AAGGGATC
	JN005831	----------------------------------------------------AAGGGATC

	Oryza_minuta	TTCCTATGTTATACTATTCCACTCTCAACCATGAATTGATTTGATAGATCCGATATTCAT
	NC_017835	CTCCTATGTTATACTATTCCACTCTCAACCATGAATTGATTTGATAGATCCGATATTCAT
	NC_005973	CTCCTATGTTATACTATTCCACTCTCAACCATGAATTGATTTGATAGATCCGATATTCAT
	NC_001320	CTCCTATGTTATACTATTCCACTCTCAACCATGAATTGATTTGATAGATCCGATATTCAT
	KT161956	CTCCTATGTTATACTATTCCACTCTCAACCATGAATTGATTTGATAGATCCGATATTCAT
	KM881643	TTCCTATGTTATACTATTCCACTCTCAACCATGAATTGATTTGATAGATCCGATATTCAT
	KM881641	CTCCTATGTTATACTATTCCACTCTCAACCATGAATTGATTTGATAGATCCGATATTCAT
	KM881640	CTCCTATGTTATACTATTCCACTCTCAACCATGAATTGATTTGATAGATCCGATATTCAT
	KM881634	CTCCTATGTTATACTATTCCACTCTCAACCATGAATTGATTTGATAGATCCGATATTCAT
	KM103375	TTCCTATGTTATACTATTCCACTCTCAACCATGAATTGATTTGATAGATCCGATATTCAT
	KJ870999	CTCCTATGTTATACTATTCCACTCTCAACCATGAATTGATTTGATAGATCCGATATTCAT
	KJ830774	TTCCTATGTTATACTATTCCACTCTCAACCATGAATTGATTTGATAGATCCGATATTCAT
	JN861109	CTCCTATGTTATACTATTCCACTCTCAACCATGAATTGATTTGATAGATCCGATATTCAT
	JN005831	CTCCTATGTTATACTATTCCACTCTCAACCATGAATTGATTTGATAGATCCGATATTCAT

	Oryza_minuta	A-----------ATATTGAATTGATTCAGTATTATCAGAATGCAAGTCCTCCCCTTGAAT
	NC_017835	A-----------ATATTGAATTGATTCAGTATTATCAGAATGCAAGTCCTCCCCTTGAAT
	NC_005973	A-----------ATATTGAATTGATTCAGTATTATCAGAATGCAAGTCCTCCCCTTGAAT
	NC_001320	A-----------ATATTGAATTGATTCAGTATTATCAGAATGCAAGTCCTCCCCTTGAAT
	KT161956	AATATTGAATTGATATTGAATTGATTCAGTATTATCAGAATACAAGTCCTCCCTTTGAAT
	KM881643	A-----------ATATTGAATTGATTCAGTATTATCAGAATGCAAGTCCTCCCCTTGAAT
	KM881641	A-----------ATATTGAATTGATTCAGTATTATCAGAATGCAAGTCCTCCCCTTGAAT
	KM881640	A-----------ATATTGAATTGATTCAGTATTATCAGAATGCAAGTCCTCCCCTTGAAT
	KM881634	A-----------ATATTGAATTGATTCAGTATTATCAGAATGCAAGTCCTCCCCTTGAAT
	KM103375	A-----------ATATTGAATTGATTCAGTATTATCAGAATGCAAGTCCTCCCCTTGAAT
	KJ870999	AATATTGAATTGATATTGAATTGATTCAGTATTATCAGAATACAAGTCCTCCCTTTGAAT
	KJ830774	A-----------ATATTGAATTGATTCAGTATTATCAGAATGCAAGTCCTCCCCTTGAAT
	JN861109	A-----------ATATTGAATTGATTCAGTATTATCAGAATGCAAGTCCTCCCCTTGAAT
	JN005831	A-----------ATATTGAATTGATTCAGTATTATCAGAATGCAAGTCCTCCCCTTGAAT

	Oryza_minuta	TTACAGGATACCT-------TTTTCCCTCTCCATGGGATTACATCCCGAGTTATTGCGAA
	NC_017835	TTACAGGATACCC-------TTTTCCCTCTCCATGGGATTACATCCCGAGTTATTGCGAA
	NC_005973	TTACAGGATACCC-------TTTTCCCTCTCCATGGGATTACATCCCGAGTTATTGCGAA
	NC_001320	TTACAGGATACCC-------TTTTCCCTCTCCATGGGATTACATCCCGAGTTATTGCGAA
	KT161956	TTACAGGATACCCCCCCCCTTTTTTCCTCTCCATGGGATTACATCCCGAGTTATTGCGAA
	KM881643	TTACAGGATACCC-------TTTTCCCTCTCCATGGGATTACATCCCGAGTTATTGCGAA
	KM881641	TTACAGGATACCC-------TTTTCCCTCTCCATGGGATTACATCCCGAGTTATTGCGAA
	KM881640	TTACAGGATACCC-------TTTTCCCTCTCCATGGGATTACATCCCGAGTTATTGCGAA
	KM881634	TTACAGGATACCC-------TTTTCCCTCTCCATGGGATTACATCCCGAGTTATTGCGAA
	KM103375	TTACAGGATACCT-------TTTTCCCTCTCCATGGGATTACATCCCGAGTTATTGCGAA
	KJ870999	TTACAGGATACCCCCCCCCTTTTTTCCTCTCCATGGGATTACATCCCGAGTTATTGCGAA
	KJ830774	TTACAGGATACCC-------TTTTCCCTCTCCATGGGATTACATCCCGAGTTATTGCGAA
	JN861109	TTACAGGATACCC-------TTTTCCCTCTCCATGGGATTACATCCCGAGTTATTGCGAA
	JN005831	TTACAGGATACCC-------TTTTCCCTCTCCATGGGATTACATCCCGAGTTATTGCGAA

	Oryza_minuta	AAAAAAAGAGGTTATGGAAGTCAATATTCTCGCATTTATTGCTACTGCATTGTTCATTCT
	NC_017835	-AAAAAAGAGGTTATGGAAGTCAATATTCTCGCATTTATTGCTACTGCATTGTTCATTCT
	NC_005973	-AAAAAAGAGGTTATGGAAGTCAATATTCTCGCATTTATTGCTACTGCATTGTTCATTCT
	NC_001320	-AAAAAAGAGGTTATGGAAGTCAATATTCTCGCATTTATTGCTACTGCATTGTTCATTCT
	KT161956	-AAATAAGAGGTTATGGAAGTCAATATTCTCGCATTTATTGCTACTGCACTGTTCATTCT
	KM881643	-AAAAAAGAGGTTATGGAAGTCAATATTCTCGCATTTATTGCTACTGCATTGTTCATTCT
	KM881641	-AAAAAAGAGGTTATGGAAGTCAATATTCTCGCATTTATTGCTACTGCATTGTTCATTCT
	KM881640	-AAAAAAGAGGTTATGGAAGTCAATATTCTCGCATTTATTGCTACTGCATTGTTCATTCT
	KM881634	-AAAAAAGAGGTTATGGAAGTCAATATTCTCGCATTTATTGCTACTGCATTGTTCATTCT
	KM103375	AAAAAAAGAGGTTATGGAAGTCAATATTCTCGCATTTATTGCTACTGCATTGTTCATTCT
	KJ870999	-AAATAAGAGGTTATGGAAGTCAATATTCTCGCATTTATTGCTACTGCACTGTTCATTCT
	KJ830774	-AAAAAAGAGGTTATGGAAGTCAATATTCTCGCATTTATTGCTACTGCATTGTTCATTCT
	JN861109	AAAAAAAGAGGTTATGGAAGTCAATATTCTCGCATTTATTGCTACTGCATTGTTCATTCT
	JN005831	-AAAAAAGAGGTTATGGAAGTCAATATTCTCGCATTTATTGCTACTGCATTGTTCATTCT

	Oryza_minuta	AGTTCCTACTGCCTTTTTACTTATTATTTATGTAAAAACAGTCAGCCAAAATGATTAATT
	NC_017835	AGTTCCTACTGCCTTTTTACTTATTATTTATGTAAAAACAGTCAGCCAAAATGATTAATT
	NC_005973	AGTTCCTACTGCCTTTTTACTTATTATTTATGTAAAAACAGTCAGCCAAAATGATTAATT
	NC_001320	AGTTCCTACTGCCTTTTTACTTATTATTTATGTAAAAACAGTCAGCCAAAATGATTAATT
	KT161956	AGTTCCTACTGCCTTTTTACTTATTATTTATGTAAAAACAGTCAGCCAAAATAATTAATT
	KM881643	AGTTCCTACTGCCTTTTTACTTATTATTTATGTAAAAACAGTCAGCCAAAATGATTAATT
	KM881641	AGTTCCTACTGCCTTTTTACTTATTATTTATGTAAAAACAGTCAGCCAAAATGATTAATT
	KM881640	AGTTCCTACTGCCTTTTTACTTATTATTTATGTAAAAACAGTCAGCCAAAATGATTAATT
	KM881634	AGTTCCTACTGCCTTTTTACTTATTATTTATGTAAAAACAGTCAGCCAAAATGATTAATT
	KM103375	AGTTCCTACTGCCTTTTTACTTATTATTTATGTAAAAACAGTCAGCCAAAATGATTAATT
	KJ870999	AGTTCCTACTGCCTTTTTACTTATTATTTATGTAAAAACAGTCAGCCAAAATAATTAATT
	KJ830774	AGTTCCTACTGCCTTTTTACTTATTATTTATGTAAAAACAGTCAGCCAAAATGATTAATT
	JN861109	AGTTCCTACTGCCTTTTTACTTATTATTTATGTAAAAACAGTCAGCCAAAATGATTAATT
	JN005831	AGTTCCTACTGCCTTTTTACTTATTATTTATGTAAAAACAGTCAGCCAAAATGATTAATT

	Oryza_minuta	GGAAGTTCA------ATTAATCATTGAAGAAATGAAAAAGGGATTAAATAAAATAAAAAT
	NC_017835	GGAAGTTCA------ATTAATCATTGAAGAAATGAAAAAGGGATTAAATAAAATAAAAAT
	NC_005973	GGAAGTTCA------ATTAATCATTGAAGAAATGAAAAAGGGATTAAATAAAATAAAAAT
	NC_001320	GGAAGTTCA------ATTAATCATTGAAGAAATGAAAAAGGGATTAAATAAAATAAAAAT
	KT161956	GGACTTCCAATTAATATTAATCATTGAAGAAATGAAAAAGGGATTAAATAAAATAAAAAT
	KM881643	GAACTTCCA------ATTAATCATTGAAGAAATGCAAAAGGGATTAAATAAAATAAAAAT
	KM881641	GGAAGTTCA------ATTAATCATTGAAGAAATGAAAAAGGGATTAAATAAAATAAAAAT
	KM881640	GGAAGTTCA------ATTAATCATTGAAGAAATGAAAAAGGGATTAAATAAAATAAAAAT
	KM881634	GGAAGTTCA------ATTAATCATTGAAGAAATGAAAAAGGGATTAAATAAAATAAAAAT
	KM103375	GGAAGTTCA------ATTAATCATTGAAGAAATGAAAAAGGGATTAAATAAAATAAAAAT
	KJ870999	GGACTTCCAATTAATATTAATCATTGAAGAAATGAAAAAGGGATTAAATAAA--AAAAAT
	KJ830774	GAACTTCCA------ATTAATCATTGAAGAAATGAAAAAGGGATTAAATAAAATAAAAAT
	JN861109	GGAAGTTCA------ATTAATCATTGAAGAAATGAAAAAGGGATTAAATAAAATAAAAAT
	JN005831	GGAAGTTCA------ATTAATCATTGAAGAAATGAAAAAGGGATTAAATAAAAAAAAAAT

	Oryza_minuta	CCAAGTCTTAAATGAAAGGATCCGGTTGGAATCATAAAGTGTGGTAGAAAAA--------
	NC_017835	CCAAGTCTTAAATGAAAGGATCCGGTTGGAATCATAAAGTGTGGTAGAAAAA--------
	NC_005973	CCAAGTCTTAAATGAAAGGATCCGGTTGGAATCATAAAGTGTGGTAGAAAAA--------
	NC_001320	CCAAGTCTTAAATGAAAGGATCCGGTTGGAATCATAAAGTGTGGTAGAAAAA--------
	KT161956	CCAAGTCTTAAATGAAAGGATCCGGTTGGAATCATAAAGTGTGGTAGAAAAAACT-----
	KM881643	CCAAGTCTTAAATGAAAGGATCCGGTTGGAATCATAAAGTGTGGTAGAAAAAACTATATG
	KM881641	CCAAGTCTTAAATGAAAGGATCCGGTTGGAATCATAAAGTGTGGTAGAAAAA--------
	KM881640	CCAAGTCTTAAATGAAAGGATCCGGTTGGAATCATAAAGTGTGGTAGAAAAA--------
	KM881634	CCAAGTCTTAAATGAAAGGATCCGGTTGGAATCATAAAGTGTGGTAGAAAAA--------
	KM103375	CCAAGTCTTAAATGAAAGGATCCGGTTGGAATCATAAAGTGTGGTAGAAAAA--------
	KJ870999	CCAAGTCTTAAATGAAAGGATCCGGTGGGAATCATAAAGTGTGGTAGAAAAAACT-----
	KJ830774	CCAAGTCTTAAATGAAAGGATCCGGTTGGAATCATAAAGTGTGGTAGAAAGA--------
	JN861109	CCAAGTCTTAAATGAAAGGATCCGGTTGGAATCATAAAGTGTGGTAGAAAAA--------
	JN005831	CCAAGTCTTAAATGAAAGGATCCGGTTGGAATCATAAAGTGTGGTAGAAAAA--------

	Oryza_minuta	----------------ACTATATGTAGTTTTTTCTACCACACTTTAGAGTCTTTCTATTA
	NC_017835	----------------ACTACATATAGTTTTTTCTACCACACTTTAGAGTCTTTCTATTA
	NC_005973	----------------ACTACATATAGTTTTTTCTACCACACTTTAGAGTCTTTCTATTA
	NC_001320	----------------ACTACATATAGTTTTTTCTACCACACTTTAGAGTCTTTCTATTA
	KT161956	----------------ACTATATGTAGTTTTTTCTACCACACTTTAGAGTCTTTCTATTA
	KM881643	TAGTTTTTTCTACCACACTATATGTAGTTTTTTCTACCACACTTTAGAGTCTTTCTATTA
	KM881641	----------------ACTACATATAGTTTTTTCTACCACACTTTAGAGTCTTTCTATTA
	KM881640	----------------ACTACATATAGTTTTTTCTACCACACTTTAGAGTCTTTCTATTA
	KM881634	----------------ACTACATATAGTTTTTTCTACCACACTTTAGAGTCTTTCTATTA
	KM103375	----------------ACTACATATAGTTTTTTCTACCACACTTTAGAGTCTTTCTATTA
	KJ870999	----------------ACATATAGTAGTTTTTTCTACCACACTTTAGAGTCTTTCTATTC
	KJ830774	----------------ACTACATATAGTTTTTTCTACCACACTTTAGAGTCTTTCTATTA
	JN861109	----------------ACTACATATAGTTTTTTCTACCACACTTTAGAGTCTTTCTATTA
	JN005831	----------------ACTACATATAGTTTTTTCTACCACACTTTAGAGTCTTTCTATTA

	Oryza_minuta	TATTATCTATGAATCTACATAGAATAGATTACTAGATTGAAATAGTAGTCTAATTCAATT
	NC_017835	TATTATCT-TGAATCTACATAGAATAGATTACTAGATTGAAATAGTAGTCTAATTCAATT
	NC_005973	TATTATCT-TGAATCTACATAGAATAGATTACTAGATTGAAATAGTAGTCTAATTCAATT
	NC_001320	TATTATCT-TGAATCTACATAGAATAGATTACTAGATTGAAATAGTAGTCTAATTCAATT
	KT161956	TATTATCT-TGAATCTACATAGAATAGATTACTAGATTGAAATAGTAATCTAATTCAATT
	KM881643	TATTATCT-TGAATCTACATAGAATAGATTACTAAATTGAAATAGTAGTCTAATTCAATT
	KM881641	TATTATCT-TGAATCTACATAGAATAGATTACTAGATTGAAATAGTAGTCTAATTCAATT
	KM881640	TATTATCT-TGAATCTACATAGAATAGATTACTAGATTGAAATAGTAGTCTAATTCAATT
	KM881634	TATTATCT-TGAATCTACATAGAATAGATTACTAGATTGAAATAGTAGTCTAATTCAATT
	KM103375	TATTATCT-TGAATCTACATAGAATAGATTACTAGATTGAAATAGTAGTCTAATTCAATT
	KJ870999	TATTATCT-TGAATCTACATAGAATAGATTACTAGATTGAAATAGTAATCTAATTCAATT
	KJ830774	TATTATCT-TGAATCTACATAGAATAGATTACTAGATTGAAATAGTAGTCTAATTCAATT
	JN861109	TATTATCT-TGAATCTACATAGAATAGATTACTAGATTGAAATAGTAGTCTAATTCAATT
	JN005831	TATTATCT-TGAATCTACATAGAATAGATTACTAGATTGAAATAGTAGTCTAATTCAATT

	Oryza_minuta	TCTTTTTTCACTGCATCCACTTAATTTCAATCAAGTCAAAATAAAAA-------------
	NC_017835	TCTTTTTTCACTGCATCCACTTAATTTCAATCAAGTCAAAATGAAAA-------------
	NC_005973	TCTTTTTTCACTGCATCCACTTAATTTCAATCAAGTCAAAATGAAAA-------------
	NC_001320	TCTTTTTTCACTGCATCCACTTAATTTCAATCAAGTCAAAATGAAAA-------------
	KT161956	TATTTTTTCACTGCATCCACTTAATTTCAATCAAGTCAAAATAAAAATAAAATCGAAGAC
	KM881643	TCTTTTTTCACTGCATCCACTTAATTTCAATCAAGTCAAAATAAAAA-------------
	KM881641	TCTTTTTTCACTGCATCCACTTAATTTCAATCAAGTCAAAATGAAAA-------------
	KM881640	TCTTTTTTCACTGCATCCACTTAATTTCAATCAAGTCAAAATGAAAA-------------
	KM881634	TCTTTTTTCACTGCATCCACTTAATTTCAATCAAGTCAAAATGAAAA-------------
	KM103375	TCTTTTTTCACTGCATCCACTTAATTTCAATCAAGTCAAAATAAAAA-------------
	KJ870999	TATTTTTTCACTGCATCCACTTAATTTCTATCAAGTCAAAATAAAAAGCAAATCGAAGAC
	KJ830774	TCTTTTTTCACTGCATCCACTTAATTTCAATCAAGTCAAAATAAAAA-------------
	JN861109	TCTTTTTTCACTGCATCCACTTAATTTCAATCAAGTCAAAATGAAAA-------------
	JN005831	TCTTTTTTCACTGCATCCACTTAATTTCAATCAAGTCAAAATGAAAA-------------

	Oryza_minuta	----------------AATCCATGGAGGGAGAGAAAAATAATATGAGAATAGACTATAGT
	NC_017835	----------------AATCCATGGAGGGAGAGAAAAATAATATGAGAATAGACTATAGT
	NC_005973	----------------AATCCATGGAGGGAGAGAAAAATAATATGAGAATAGACTATAGT
	NC_001320	----------------AATCCATGGAGGGAGAGAAAAATAATATGAGAATAGACTATAGT
	KT161956	AATTCTTCATCGAAAGAATCCATGGAGGGGGAGAAAAATAATATGAGAATAGACTATAGT
	KM881643	----------------AATCCATGGAGGGAGAGAAAAATAATATGAGAATAGACTATAGT
	KM881641	----------------AATCCATGGAGGGAGAGAAAAATAATATGAGAATAGACTATAGT
	KM881640	----------------AATCCATGGAGGGAGAGAAAAATAATATGAGAATAGACTATAGT
	KM881634	----------------AATCCATGGAGGGAGAGAAAAATAATATGAGAATAGACTATAGT
	KM103375	----------------AATCCATGGAGGGAGAGAAAAATAATATGAGAATAGACTATAGT
	KJ870999	AATTCTTCATCGAAAGAATCCATGGAGGGGGAGAAAAATAATATGAGAATAGACTATAGT
	KJ830774	----------------AATCCATGGAGGGAGAGAAAAATAATATGAGAATAGACTATAGT
	JN861109	----------------AATCCATGGAGGGAGAGAAAAATAATATGAGAATAGACTATAGT
	JN005831	----------------AATCCATGGAGGGAGAGAAAAATAATATGAGAATAGACTATAGT

	Oryza_minuta	AAAAG-AAAAAAAGTAAAAGGAAAAAACCAGCGAATCTTTCATGCTTAAACATGCCGCGA
	NC_017835	AAAAG-AAAAAAAGTAAAAGGAAAAAAACAGCGAATCTTTCATGCTTAAACATGTCGCGA
	NC_005973	AAAAG-AAAAAAAGTAAAAGGAAAAAACCAGCGAATCTTTCATGCTTAAACATGTCGCGA
	NC_001320	AAAAG-AAAAAAAGTAAAAGGAAAAAACCAGCGAATCTTTCATGCTTAAACATGTCGCGA
	KT161956	AAAAG-------AAAAAAAGGAAAAAACCAGCGAATCTTTCATGCTTAAACATGCCGTGC
	KM881643	AAAAGAAAAAAAAGTAAAAGGAAAAAACCAGCGAATCTTTCATGCTTAAACATGCCGCGA
	KM881641	AAAAG-AAAAAAAGTAAAAGGAAAAAACCAGCGAATCTTTCATGCTTAAACATGTCGCGA
	KM881640	AAAAG-AAAAAAAGTAAAAGGAAAAAACCAGCAAATCTTTCATGCTTAAACATGTCGCGA
	KM881634	AAAAG-AAAAAAAGTAAAAGGAAAAAACCAGCGAATCTTTCATGCTTAAACATGTCGCGA
	KM103375	AAAAG-AAAAAAAGTAAAAGGAAAAAACCAGCGAATCTTTCATGCTTAAACATGCCGCGA
	KJ870999	AAAAG-------AAAAAAAGGAAAAAACCAGCGAATCTTTCATGCTTAAACATGCCGTGC
	KJ830774	AAAAG--AAAAAAGTAAAAGGAAAAAACCAGCGAATCTTTCATGCTTAAACATGCCGCGA
	JN861109	AAAAG--AAAAAAGTAAAAGGAAAAAACCAGCGAATCTTTCATGCTTAAACATGTCGCGA
	JN005831	AAAAG--AAAAAAGTAAAAGGAAAAAACCAGCGAATCTTTCATGCTTAAACATGTCGCGA

	Oryza_minuta	AACGTTTCAAAAGAGCATAAAATTTATTTTAAGAACTAAGAATAAGAAAAGAGTATAAAA
	NC_017835	AATGTTTCAAAAGAGCATAAAATTTATTTTAAGAACTAAGAATAAGAAAAGAGTATAAAA
	NC_005973	AATGTTTCAAAAGAGCATAAAATTTATTTTAAGAACTAAGAATAAGAAAAGAGTATAAAA
	NC_001320	AATGTTTCAAAAGAGCATAAAATTTATTTTAAGAACTAAGAATAAGAAAAGAATATAAAA
	KT161956	GATGCTGGAAAAGAACATAAAATAGATTTTAAGAACTAAGAATAAGAAAAGAGTATAAAA
	KM881643	AATGTTTCAAAAGAGCATAAAATTTCTTTTAAGAACTAAGAATAAGAAAAGAGTATAAAA
	KM881641	AATGTTTCAAAAGAGCATAAAATTTATTTTAAGAACTAAGAATAAGAAAAGAGTATAAAA
	KM881640	AATGTTTCAAAAGAGCATAAAATTTATTTTAAGAACTAAGAATAAGAAAAGAGTATAAAA
	KM881634	AATGTTTCAAAAGAGCATAAAATTTATTTTAAGAACTAAGAATAAGAAAAGAGTATAAAA
	KM103375	AACGTTTCAAAAGAGCATAAAATTTATTTTAAGAACTAAGAATAAGAAAAGAATATAAAA
	KJ870999	GATGCTGGAAAAGAACATAAAATAGATTTTAAGAACTAAGAATAAGAAAAGAGTATAAAA
	KJ830774	AATGTTTCAAAAGAGCATAAAATTTATTTTAAGAACTAAGAATAAGAAAAGAGTATAAAA
	JN861109	AATGTTTCAAAAGAGCATAAAATTTATTTTAAGAACTAAGAATAAGAAAAGAGTATAAAA
	JN005831	AATGTTTCAAAAGAGCATAAAATTTATTTTAAGAACTAAGAATAAGAAAAGAGTATAAAA

	Oryza_minuta	CAAATGGAAAATGTGCGATATGTTGGGAATAGCTCCGCGGAAGAAAATCTAAATTTCTTA
	NC_017835	CAAATGGAAAATGTGCGATATGTTGGGAATAGCTCCGCGGAAGAAAATCTAAAGTTCTTA
	NC_005973	CAAATGGAAAATGTGCGATATGTTGGGAATAGCTCCGCGGAAGAAAATCTAAAGTTCTTA
	NC_001320	CAAATGGAAAATGTGCGATATGTTGGGAATAGCTCCGCGGAAGAAAATCTAAAGTTCTTA
	KT161956	CAAATGGAAAATGTGCGATGTGTTGGGAATAGCTCCGCGGAAGAAAGTCTAATTTTCTTA
	KM881643	CAAATGGAAAATGTGCGATATGTTGGGAATAGCTCCGCGGAAGAAAATCTAAATTTCTTA
	KM881641	CAAATGGAAAATGTGCGATATGTTGGGAATAGCTCCGCGGAAGAAAATCTAAAGTTCTTA
	KM881640	CAAATGGAAAATGTGCGATATGTTGGGAATAGCTCCGCGGAAGAAAATCTAAAGTTCTTA
	KM881634	CAAATGGAAAATGTGCGATATGTTGGGAATAGCTCCGCGGAAGAAAATCTAAAGTTCTTA
	KM103375	CAAATGGAAAATGTGCGATATGTTGGGAATAGCTCCGCGGAAGAAAATCTAAATTTCTTA
	KJ870999	CAAATGGAAAATGTGCGATGTGTTGGGAATAGCTCCGCGGAAGAAAGTCTAATTTTCTTA
	KJ830774	CAAATGGAAAATGTGCGATATGTTGGGAATAGCTCCGCGGAAGAAAGTCTAAATTTCTTA
	JN861109	CAAATGGAAAATGTGCGATATGTTGGGAATAGCTCCGCGGAAGAAAATCTAAAGTTCTTA
	JN005831	CAAATGGAAAATGTGCGATATGTTGGGAATAGCTCCGCGGAAGAAAATCTAAAATTCTTA

	Oryza_minuta	TGTATAGAACTTTTTTAACCATGGGTCGCTTCTAGTAGTGATTATGAATTGC--------
	NC_017835	TGTATAGAACTTTTTTAACCATGGGTCGCTTCTAGTAGCGATTATGAATTGCTCTCACCG
	NC_005973	TGTATAGAACTTTTTTAACCATGGGTCGCTTCTAGTAGCGATTATGAATTGCTCTCACCG
	NC_001320	TGTATAGAACTTTTTTAACCATGGGTCGCTTCTAGTAGCGATTATGAATTGCTCTCACCG
	KT161956	TGTATAGAACTTTTTTAACCATTGGTCGCTTCTAGTAGTGATTATGAATTGCTCTAATCG
	KM881643	TGTATAGAACTTTTTTAACCATGGGTCACTTCTAGTAGTGATTATGAATTGCTCTCATCG
	KM881641	TGTATAGAACTTTTTTAACCATGGGTCGCTTCTAGTCGCGATTATGAATTGCTCTCACCG
	KM881640	TGTATAGAACTTTTTTAACCATGGGTCGCTTCTAGTCGCGATTATGAATTGCTCTCACCG
	KM881634	TGTATAGAACTTTTTTAACCATGGGTCGCTTCTAGTAGCGATTATGAATTGCTCTCACCG
	KM103375	TGTATAGAACTTTTTTAACCATGGGTCGCTTCTAGTAGTGATTATGAATTGCTCTCATCG
	KJ870999	TGTATAGAACTTTTTTAACCATTGGTCGCTTCCAGTAGTGATTATGAATTGCTCTAATCG
	KJ830774	TGTATAGAACTTTTTTAACCGTGGGTCGCTTCTAGTAGTGATTATGAATTGCTCTCATCG
	JN861109	TGTATAGAACTTTTTTAACCATGGGTCGCTTCTAGTAGCGATTATGAATTGCTCTCACCG
	JN005831	TGTATAGAACTTTTTTAACCATGGGTCGCTTCTAGTAGCGATTATGAATTGCTCTCACCG

	Oryza_minuta	-----------------TCTCATCGCTCTTTCTATTTCTATATAGTA-------------
	NC_017835	CTCTTTCTATTTC---TATTTTCTATTCTTTCTATTTCTATTCTACT-------------
	NC_005973	CTCTTTCTATTTC---TATTTTCTATTCTTTCTATTTCTATTCTACT-------------
	NC_001320	CTCTTTCTATTTC---TATTTTCTATTCTTTCTATTTCTATTCTACT------------A
	KT161956	CTCTTTCTATTTC---TATCTTT--CTATTTCTATTTCTATATAGTA-------------
	KM881643	CTCTTTCTATTTC-------------------------TATTCTACT-------------
	KM881641	CTCTTTCTATTTC---TATTTTCTATTCTTTCTA-TTCTACTATATA---GAAATAGAAA
	KM881640	CTCTTTCTATTTC---TATTTTCTATTCTTTCTA-TTCTACTATATA---GAAATAGAAA
	KM881634	CTCTTTCTATTTC---TATTTTCTATTCTTTCTATTTCTATTTCTATTTCTATATAGTAG
	KM103375	CTCTTTCTATTTCT--ATCTCATCGCTCTTTCTATTTCTATATAGTA-------------
	KJ870999	CTCTTTCTATTTC---TATC--------TTTCTATTTCTATATAGTA-------------
	KJ830774	CTCTTTCTATTTC-------------------------TATATAGTA-------------
	JN861109	CTCTTTCTATTTC---TATTTTCTATTCTTTCTATTTCTATTCTACT-------------
	JN005831	CTCTTTCTATTTTCTATTCTTTCTATTCTTTCTATTTCTATTCTACT------------A

	Oryza_minuta	-----GAATAGAAATAGAAAGAATAGAAAGACTCTTTCTTACAAGAGTT-----------
	NC_017835	-----ATATAGAAATAGAAAGAATAGAAGGACTCTTTCTTACAAGAGTTTCTTACAGGAG
	NC_005973	-----ATATAGAAATAGAAAGAATAGAAAGACTCTTTCTTACAAGAGTTTCTTACAGGAG
	NC_001320	TATAGAAATAGAAATAGAAAGAATAGAAAGACTCTTTCTTACAAGAGTTTCTTACAGGAG
	KT161956	--------------------GAATAGAAAGACTCTTTCTTACAAGAGTTTCTTACAGGAG
	KM881643	-----ATATAGAAATAGAAAGAATAGAAAGACTCTTTCTTACAAGAGTTTCTTACAGGAG
	KM881641	GAATTATATAGAAATAGAAATAATAGAAAGACTCTTTCTTACAAGAGTTTCTTACAGGAG
	KM881640	GAATTATATAGAAATAGAAATAATAGAAAGACTCTTTCTTACAAGAGTTTCTTACAGGAG
	KM881634	AATAGAAATAGAAATAGAAAGAATAGAAAGACTCTTTCTTACAAGAGTTTCTTACAGGAG
	KM103375	-----GAATAGAAATAGAAAGAATAGAAAGACTCTTTCTTACAAGAGTTTCTTACAGGAG
	KJ870999	--------------------GAATAGAAAGACTCTTTCTTACAAGAGTTTCTTACAGGAG
	KJ830774	-----GAATAGAAATAGAAAGAATAGA--------------------------------G
	JN861109	-----ATATAGAAATAGAAAGAATAGAAAGACTCTTTCTTACAAGAGTTTCTTACAGGAG
	JN005831	TATAGAAATAGAAATAGAAAGAATAGAAAGACTCTTTCTTACAAGAGTTTCTTACAGGAG

	Oryza_minuta	------------------AGAGAGAAAGAATAAAGTTGGGCAAAATGA-----TTAATGC
	NC_017835	TGAAACAAAATTAAAGAAAGAGAGAAAGAATAAAGTTCGGCAAAATGA-----TTAATGC
	NC_005973	TGAAACAAAATTAAAGAAAGAGAGAAAGAATAAAGTTCGGCAAAATGA-----TTAATGC
	NC_001320	TGAAACAAAATTAAAGAAAGAGAGAAAGAATAAAGTTCGGCAAAATGA-----TTAATGC
	KT161956	TGAAACAAAACTAAAGAAAGAGAGAAAGAATAAAGTTGGGCAAAATGA-----TTAATGC
	KM881643	TGAAACAAAATTAAAGAAAGAGAGAAAGAATAAAGTTGGGCAAAATGA-----TTAATGC
	KM881641	TGAAACAAAATTAAAGAAAGAGAGAAAGAATAAAGTTCGGCAAAATGA-----TTAATGC
	KM881640	TGAAACAAAATTAAAGAAAGAGAGAAAGAATAAAGTTCGGCAAAATGA-----TTAATGC
	KM881634	TGAAACAAAATTAAAGAAAGAGAGAAAGAATAAAGTTCGGCAAAATGA-----TTAATGC
	KM103375	TGAAACAAAATTAAAGAAAGAGAGAAAGAATAAAGTTGGGCAAAATGA-----TTAATGC
	KJ870999	TGAAACAAAACTAAAGAAAGAGAGAAAGAATAAAGTTGGGCAAAATGA-----TTAATGC
	KJ830774	TTGGACAAAAT--GATTAATGCAAAATGGTCAATTTAATGCAAAATGGTCAATTTAATGC
	JN861109	TGAAACAAAATTAAAGAAAGAGAGAAAGAATAAAGTTCGGCAAAATGA-----TTAATGC
	JN005831	TGAAACAAAATTAAAGAAAGAGAGAAAGAATAAAGTTCGGCAAAATGA-----TTAATGC

	Oryza_minuta	AAAATGGTCAA-TTAAAGAAAAGAGTTGATACAACAATTCGACTACTCAATCAATTAGTA
	NC_017835	AAAACGGTCAA-TTAAAGAAAAGAGTTGATACAACAATTCGACTACTCAATCAATTAGTA
	NC_005973	AAAACGGTCAA-TTAAAGAAAAGAGTTGATACAACAATTCGACTACTCAATCAATTAGTA
	NC_001320	AAAACGGTCAA-TTAAAGAAAAGAGTTGATACAACAATTCGACTACTCAATCAATTAGTA
	KT161956	AAAATGGTCAATTTAAAGAAAAGAGTTGATACAACAATTCGACTACTCAATCAATTAGTA
	KM881643	AAAATGGTCAA-TTAAAGAAAAGAGTTGATACAACAATTCGACTACTCAATCAATTAGTA
	KM881641	AAAACGGTCAA-TTAAAGAAAAGAGTTGATACAACAATTCGACTACTCAATCAATTAGTA
	KM881640	AAAACGGTCAA-TTAAAGAAAAGAGTTGATACAACAATTCGACTACTCAATCAATTAGTA
	KM881634	AAAACGGTCAA-TTAAAGAAAAGAGTTGATACAACAATTCGACTACTCAATCAATTAGTA
	KM103375	AAAATGGTCAA-TTAAAGAAAAGAGTTGATACAACAATTCGACTACTCAATCAATTAGTA
	KJ870999	AAAATGGTCAATTTAAAGAAAAGAGTTGATACAACAATTTGACTACTCAATCAATTAGTA
	KJ830774	AAAATGGTCAA-TTAAAGAAAAGAGTTGATACAAGAATTCGACTACTCAATCAATTAGTA
	JN861109	AAAACGGTCAA-TTAAAGAAAAGAGTTGATACAACAATTCGACTACTCAATCAATTAGTA
	JN005831	AAAACGGTCAA-TTAAAGAAAAGAGTTGATACAACAATTCGACTACTCAATCAATTAGTA

	Oryza_minuta	GTATCCCTAGAGTCCACTCCTCCCCCATACTACTAGTGAAAGAGAAAATGTAAAGACTAC
	NC_017835	GTATCCCTAGAGTCCACTCCTCCCCCATACTACTAGTGAAAGAGAAAATGTAAAGACTAC
	NC_005973	GTATCCCTAGAGTCCACTCCTCCCCCATACTACTAGTGAAAGAGAAAATGTAAAGACTAC
	NC_001320	GTATCCCTAGAGTCCACTCCTCCCCCATACTACTAGTGAAAGAGAAAATGTAAAGACTAC
	KT161956	GTATCCCTAGAGTCCACTCCTCCCCCATACTACTAGTGAAAGAGAAAATGTAAAGACTAC
	KM881643	GTATCCCTAGAGTCCACTCCTCCCCCATACTACTAGTGAAAGAGAAAATGTAAAGACTAC
	KM881641	GTATCCCTAGAGTCCACTCCTCCCCCATACTACTAGTGAAAGAGAAAATGTAAAGACTAC
	KM881640	GTATCCCTAGAGTCCACTCCTCCCCCATACTACTAGTGAAAGAGAAAATGTAAAGACTAC
	KM881634	GTATCCCTAGAGTCCACTCCTCCCCCATACTACTAGTGAAAGAGAAAATGTAAAGACTAC
	KM103375	GTATCCCTAGAGTCCACTCCTCCCCCATACTACTAGTGAAAGAGAAAATGTAAAGACTAC
	KJ870999	GTATCCCTAGAGTCCACTCCTCCCCCATACTACTAGTGAAAGAGAAAATGTAAAGACTAC
	KJ830774	GTATCCCTAGAGTCCACTCCTCCCCCATACTACTAGTGAAAGAGAAAATGTAAAGACTAC
	JN861109	GTATCCCTAGAGTCCACTCCTCCCCCATACTACTAGTGAAAGAGAAAATGTAAAGACTAC
	JN005831	GTATCCCTAGAGTCCACTCCTCCCCCATACTACTAGTGAAAGAGAAAATGTAAAGACTAC

	Oryza_minuta	CATTAAAGCAGCCCAAGCGAGACTTACTATATCCATGTAAATTATGTCTCCTATTTCTAT
	NC_017835	CATTAAAGCAGCCCAAGCGAGACTTACTATATCCATGTAAATTATGTCTCCTATTTCTAT
	NC_005973	CATTAAAGCAGCCCAAGCGAGACTTACTATATCCATGTAAATTATGTCTCCTATTTCTAT
	NC_001320	CATTAAAGCAGCCCAAGCGAGACTTACTATATCCATGTAAATTATGTCTCCTATTTCTAT
	KT161956	CATTAAAGCAGCCCAAGCGAGACTTACTATATCCATGTAAATTATGTCTCCTATTTCTAT
	KM881643	CATTAAAGCAGCCCAAGCGAGACTTACTATATCCATGTAAATTATGTCTCCTATTTCTAT
	KM881641	CATTAAAGCAGCCCAAGCGAGACTTACTATATCCATGTAAATTATGTCTCCTATTTCTAT
	KM881640	CATTAAAGCAGCCCAAGCGAGACTTACTATATCCATGTAAATTATGTCTCCTATTTCTAT
	KM881634	CATTAAAGCAGCCCAAGCGAGACTTACTATATCCATGTAAATTATGTCTCCTATTTCTAT
	KM103375	CATTAAAGCAGCCCAAGCGAGACTTACTATATCCATGTAAATTATGTCTCCTATTTCTAT
	KJ870999	CATTAAAGCAGCCCAAGCGAGACTTACTATATCCATGTAAATTATGTCTCCTATTTCTAT
	KJ830774	CATTAAAGCAGCCCAAGCGAGACTTACTATATCCATGTAAATTATGTCTCCTATTTCTAT
	JN861109	CATTAAAGCAGCCCAAGCGAGACTTACTATATCCATGTAAATTATGTCTCCTATTTCTAT
	JN005831	CATTAAAGCAGCCCAAGCGAGACTTACTATATCCATGTAAATTATGTCTCCTATTTCTAT

	Oryza_minuta	GAAGGAATTA------TTCTACTATTGATGAATAATCATAGTAGAATCAAGGGTACAGAG
	NC_017835	GAAGGAATTA------TTCTACTATTGATGAATAATCATAGTAGAATCAAGGGTACAGAG
	NC_005973	GAAGGAATTA------TTCTACTATTGATGAATAATCATAGTAGAATCAAGGGTACAGAG
	NC_001320	GAAGGAATTA------TTCTACTATTGATGAATAATCATAGTAGAATCAAGGGTACAGAG
	KT161956	GAAGGAATTA------TTCTACTATTGATGAATAATCATAGTGGAATCAAGGGTACAGAG
	KM881643	GAAGGAATTA------TTCTACTATTGATGAATAATCATAGTAGAATCAAGGGTACAGAG
	KM881641	GAAGGAATTA------TTCTACTATTGATGAATAATCATAGTAGAATCAAGGGTACAGAG
	KM881640	GAAGGAATTA------TTCTACTATTGATGAATAATCATAGTAGAATCAAGGGTACAGAG
	KM881634	GAAGGAATTA------TTCTACTATTGATGAATAATCATAGTAGAATCAAGGGTACAGAG
	KM103375	GAAGGAATTA------TTCTACTATTGATGAATAATCATAGTAGAATCAAGGGTACAGAG
	KJ870999	GAAGGAATTATTCTACTTCTACTATTGATGAATAATCATAGTGGAATCAAGGGTACAGAG
	KJ830774	GAAGGAATTA------TTCTACTATTGATGAATAATCATAGTAGAATCAAGGGTACAGAG
	JN861109	GAAGGAATTA------TTCTACTATTGATGAATAATCATAGTAGAATCAAGGGTACAGAG
	JN005831	GAAGGAATTA------TTCTACTATTGATGAATAATCATAGTAGAATCAAGGGTACAGAG

	Oryza_minuta	TCAAAAAGGGGTTCTGACCTAAGGCTATGGATGAATCAGTTCAAAGAATTTACTC-----
	NC_017835	TCAAAAAGGGGTTCTGACCTAAGGCTATGGATGAATCAGTTCAAAGAATTTACTC-----
	NC_005973	TCAAAAAGGGGTTCTGACCTAAAACTATGGATGAATCAGTTCAAAGAATTTACTC-----
	NC_001320	TCAAAAAGGGGTTCTGACCTAAGGCTATGGATGAATCAGTTCAAAGAATTTACTC-----
	KT161956	TCAAAAGGGGATTCTGCCCTAAGGCTATGGATGAATCAGTTCAAGAAATTTACTC-----
	KM881643	TCAAAAAGGGGTTCTGACCTAAGGCTATGGATGAATCAGTTCAAAGAATTTACTC-----
	KM881641	TCAAAAAGGGGTTCTGACCTAAGGCTATGGATGAATCAGTTCAAAGAATTTACTC-----
	KM881640	TCAAAAAGGGGTTCTGACCTAAGGCTATGGATGAATCAGTTCAAAGAATTTACTC-----
	KM881634	TCAAAAAGGGGTTCTGACCTAAGGCTATGGATGAATCAGTTCAAAGAATTTACTC-----
	KM103375	TCAAAAAGGGGTTCTGACCTAAGGCTATGGATGAATCAGTTCAAAGAATTTACTC-----
	KJ870999	TCAAAAGGGGATTCTGCCCTAAGGCTATGGATGAATCAGTTCAAGAAATTTACTC-----
	KJ830774	TCAAAAAGGGGTTCTGCCCTAAGGCTATGGATGAATCAGTTCAAAGAATTTACTC-----
	JN861109	TCAAAAAGGGGTTCTGACCTAAAACTATGGATGAATCAGTTCAAAGAATTTACTCTTAAC
	JN005831	TCAAAAAGGGGTTCTGACCTAAGGCTATGGATGAATCAGTTCAAAGAATTTACTC-----

	Oryza_minuta	---------------------------TTAACAAATTCTTAGAGTATTTCTGGTAGAATT
	NC_017835	---------------------------TTAACAAATTCTTAGAGTATTTCTGGTAGAATT
	NC_005973	---------------------------TTAACAAATTCTTAGAGTATTTCTGGTAGAATT
	NC_001320	---------------------------TTAACAAATTCTTAGAGTATTTCTGGTAGAATT
	KT161956	---------------------------TTAACAAATTCTTAGAGTATTTCTGGTAGAATT
	KM881643	---------------------------TTAACAAATTCTTAGAGTATTTCTGGTAGAATT
	KM881641	---------------------------TTAACAAATTCTTAGAGTATTTCTGGTAGAATT
	KM881640	---------------------------TTAACAAATTCTTAGAGTATTTCTGGTAGAATT
	KM881634	---------------------------TTAACAAATTCTTAGAGTATTTCTGGTAGAATT
	KM103375	---------------------------TTAACAAATTCTTAGAGTATTTCTGGTAGAATT
	KJ870999	---------------------------TTAACAAATTCTTAGAGTATTTCTGGTAGAATT
	KJ830774	---------------------------TTAACAAATTCTTAGAGTATTTCTGGTAGAATT
	JN861109	AAATTCTTAGAGTATTTCTGGTAGAATTTAACAAATTCTTAGAGTATTTCTGGTAGAATT
	JN005831	---------------------------TTAACAAATTCTTAGAGTATTTCTGGTAGAATT

	Oryza_minuta	GGGGAGCATTAAGTATAAATATGATACATAGCCC--------------------------
	NC_017835	GGGGAGCATTAAGTATAAATATGATACATAGCCC--------------------------
	NC_005973	GGGGAGCATTAAGTATAAATATGATACATAGCCC--------------------------
	NC_001320	GGGGAGCATTAAGTATAAATATGATACATAGCCC--------------------------
	KT161956	GGAGACCATTAAGTATAAATACGATACATAGTCCTTTTCCGTAAAAAGGATTACGGAGAT
	KM881643	GGGGAGCATTAAGTATAAATATGATACATAGCCC--------------------------
	KM881641	GGGGAGCATTAAGTATAAATATGATACATAGCCC--------------------------
	KM881640	GGGGAGCATTAAGTATAAATATGATACATAGCCC--------------------------
	KM881634	GGGGAGCATTAAGTATAAATATGATACATAGCCC--------------------------
	KM103375	GGGGAGCATTAAGTATAAATATGATACATAGCCCTTTCTTATTAA---------------
	KJ870999	AGGGGCCATTAAGTATAAATACGATACATAGTACTTTTCCGTAAAAAGGATTACGGAGAT
	KJ830774	GGGGAGCATTAAGTATAAATATGATACATAGCCC--------------------------
	JN861109	GGGGAGCATTAAGTATAAATATGATACATAGCCC--------------------------
	JN005831	GGGGAGCATTAAGTATAAATATGATACATAGCCC--------------------------

	Oryza_minuta	------------------------------------------------------------
	NC_017835	------------------------------------------------------------
	NC_005973	------------------------------------------------------------
	NC_001320	------------------------------------------------------------
	KT161956	GATGTCCTGAATAGAAGACAAGACACGGGAATAGGAAGATTTTTTCTTCCTTTTGTTACC
	KM881643	------------------------------------------------------------
	KM881641	------------------------------------------------------------
	KM881640	------------------------------------------------------------
	KM881634	------------------------------------------------------------
	KM103375	------------------------------------------------------------
	KJ870999	GATGTCCTGAATAGAAGACAAGACACGGGAATAGGAAGATTTTTTCCTCCTTTTGTTACC
	KJ830774	------------------------------------------------------------
	JN861109	------------------------------------------------------------
	JN005831	------------------------------------------------------------

	Oryza_minuta	------------------------------------------------------------
	NC_017835	------------------------------------------------------------
	NC_005973	------------------------------------------------------------
	NC_001320	------------------------------------------------------------
	KT161956	CTTTTTTGATTTTTATAAGCAAAGGGCGTCAGAATATACCCTAAAATTAGGATAGATAAA
	KM881643	------------------------------------------------------------
	KM881641	------------------------------------------------------------
	KM881640	------------------------------------------------------------
	KM881634	------------------------------------------------------------
	KM103375	------------------------------------------------------------
	KJ870999	CTTTTTTGATTTTTATAAGCAAAGGGCGTCAGAATATACCCTAAAATTAGGATAGATAAA
	KJ830774	------------------------------------------------------------
	JN861109	------------------------------------------------------------
	JN005831	------------------------------------------------------------

	Oryza_minuta	------------------------------------------------------------
	NC_017835	------------------------------------------------------------
	NC_005973	------------------------------------------------------------
	NC_001320	------------------------------------------------------------
	KT161956	TATTTATTGGATACCTACCTTACCTATGTTTATTTTTGACCTAAACTCTACAGCCCCACT
	KM881643	------------------------------------------------------------
	KM881641	------------------------------------------------------------
	KM881640	------------------------------------------------------------
	KM881634	------------------------------------------------------------
	KM103375	------------------------------------------------------------
	KJ870999	TATTTATTGGATACCTACCTTACCTATGTTTATTTTTGACCTAAACTCTACAGCCCCACT
	KJ830774	------------------------------------------------------------
	JN861109	------------------------------------------------------------
	JN005831	------------------------------------------------------------

	Oryza_minuta	------------------------------------------------------------
	NC_017835	------------------------------------------------------------
	NC_005973	------------------------------------------------------------
	NC_001320	------------------------------------------------------------
	KT161956	TTCTATCATTTATCATTCTATGAAAGAACGAGGAAACTTTATCCACAACTCCGAAATTGA
	KM881643	------------------------------------------------------------
	KM881641	------------------------------------------------------------
	KM881640	------------------------------------------------------------
	KM881634	------------------------------------------------------------
	KM103375	------------------------------------------------------------
	KJ870999	TTCTATCATGAA-----CTATGAAAGAATGAGGAAACTTTATCCACAACTCCGAAATTTA
	KJ830774	------------------------------------------------------------
	JN861109	------------------------------------------------------------
	JN005831	------------------------------------------------------------

	Oryza_minuta	------------------------------------------------------------
	NC_017835	------------------------------------------------------------
	NC_005973	------------------------------------------------------------
	NC_001320	------------------------------------------------------------
	KT161956	TTTTGGATCAGCCTATTCAATCCGATTCTCGACAGAATCCGTAGCCCTTACTTTAGTGTA
	KM881643	------------------------------------------------------------
	KM881641	------------------------------------------------------------
	KM881640	------------------------------------------------------------
	KM881634	------------------------------------------------------------
	KM103375	------------------------------------------------------------
	KJ870999	TTTTGGATCAGCCTATTCAATCCGATTCTCGACAGAATCCGTAGCCCTTACTTTAGTGTA
	KJ830774	------------------------------------------------------------
	JN861109	------------------------------------------------------------
	JN005831	------------------------------------------------------------

	Oryza_minuta	------------------------------------------------------------
	NC_017835	------------------------------------------------------------
	NC_005973	------------------------------------------------------------
	NC_001320	------------------------------------------------------------
	KT161956	TGTAGGTAGCATAAAATGTACGATAAATAAAATGTATGATAATTAGGAAGTCTTGATATC
	KM881643	------------------------------------------------------------
	KM881641	------------------------------------------------------------
	KM881640	------------------------------------------------------------
	KM881634	------------------------------------------------------------
	KM103375	------------------------------------------------------------
	KJ870999	TGTAGGTAGCATAAAATGTACGATAAATAAAATGTATGATAATTAGGAAGTCTTGCTATC
	KJ830774	------------------------------------------------------------
	JN861109	------------------------------------------------------------
	JN005831	------------------------------------------------------------

	Oryza_minuta	------------------------------------------------------------
	NC_017835	------------------------------------------------------------
	NC_005973	------------------------------------------------------------
	NC_001320	------------------------------------------------------------
	KT161956	CCTTCATGCAGTCCCTTCTTCAATCTTAGATTG---AAAAAAAAAGAATGCCCCTTAGGG
	KM881643	------------------------------------------------------------
	KM881641	------------------------------------------------------------
	KM881640	------------------------------------------------------------
	KM881634	------------------------------------------------------------
	KM103375	------------------------------------------------------------
	KJ870999	CCTTCATGCAGTCCCTTCTTCAATCTTAGATTGAAAAAAAAAAAAGAATGCTCTTTAGGG
	KJ830774	------------------------------------------------------------
	JN861109	------------------------------------------------------------
	JN005831	------------------------------------------------------------

	Oryza_minuta	------------------------------------------------------------
	NC_017835	------------------------------------------------------------
	NC_005973	------------------------------------------------------------
	NC_001320	------------------------------------------------------------
	KT161956	CCC-----TTTGGATACCAAGATTTCTTACATCTTAGCCTCCTAGTTTTAAATTCTCGAA
	KM881643	------------------------------------------------------------
	KM881641	------------------------------------------------------------
	KM881640	------------------------------------------------------------
	KM881634	------------------------------------------------------------
	KM103375	------------------------------------------------------------
	KJ870999	CCCTTTGGTTTGGATACCAAGATTTCTTACATCTTAGCCTCCTAGTTTTAAATTCTCGAA
	KJ830774	------------------------------------------------------------
	JN861109	------------------------------------------------------------
	JN005831	------------------------------------------------------------

	Oryza_minuta	-------------------TTTCTTATTAATAAAAGAATAAGGAAACGCTATCTCATCCC
	NC_017835	-------------------TTTCTTATTAATAAAAGAATAAGGAAACGCTATCTCATCCC
	NC_005973	-------------------TTTCTTATTAATAAAAGAATAAGGAAACGCTATCTCATCCC
	NC_001320	-------------------TTTCTTATTAATAAAAGAATAAGGAAACGCTATCTCATCCC
	KT161956	TCGAATCAATTAAGAATCAATTCCAATTAATAAAAGAATAAGGAAACGCTATCTCATCCC
	KM881643	-------------------TTTCTTATTAATAAAAGAATAAGGAAACGCTATCTCATCCC
	KM881641	-------------------TTTCTTATTAATAAAAGAATAAGGAAACGCTATCTCATCCC
	KM881640	-------------------TTTCTTATTAATAAAAGAATAAGGAAACGCTATCTCATCCC
	KM881634	-------------------TTTCTTATTAATAAAAGAATAAGGAAACGCTATCTCATCCC
	KM103375	-----------------TATTTCTTATTAATAAAAGAATAAGGAAACGCTATCTCATCCC
	KJ870999	TCGAATCAATTAAG----AATTCCAATTAATAAAAGAATAAGGAAACGCTATCTCATCCC
	KJ830774	-------------------TTTCTTATTAATAAAAGAATAAGGAAACGCTATCTCATCCC
	JN861109	-------------------TTTCTTATTAATAAAAGAATAAGGAAACGCTATCTCATCCC
	JN005831	-------------------TTTCTTATTAATAAAAGAATAAGGAAACGCTATCTCATCCC

	Oryza_minuta	TATTGGTAGCGGTTTGGGCCACTACTGCTAAAACAAACCCCAGTTTGAGGAAAGAACGGT
	NC_017835	TATTGGTATCGGTTTGGGCCACTACTGCTAAAACAAACCCCAGTTTGAGGAAAGAACGGT
	NC_005973	TATTGGTATCGGTTTGGGCCACTACTGCTAAAACAAACCCCAGTTTGAGGAAAGAACGGT
	NC_001320	TATTGGTATCGGTTTGGGCCACTACTGCTAAAACAAACCCCAGTTTGAGGAAAGAACGGT
	KT161956	TATTGGTAGCGGTTTGGGCCACTACTGCCAAAACAAATCCTAGTTTGAGGAAAGAACTGT
	KM881643	TATTGGTAGCGGTTTGGGCCACTACTGCTAAAACAAACCCCAGTTTGAGGAAAGAACGGT
	KM881641	TATTGGTATCGGTTTGGGCCACTGCTGCTAAAACAAACCCCAGTTTGAGGAAAGAACGGT
	KM881640	TATTGGTATCGGTTTGGGCCACTGCTGCTAAAACAAACCCCAGTTTGAGGAAAGAACGGT
	KM881634	TATTGGTATCGGTTTGGGCCACTACTGCTAAAACAAACCCCAGTTTGAGGAAAGAACGGT
	KM103375	TATTGGTAGCGGTTTGGGCCACTACTGCTAAAACAAACCCCAGTTTGAGGAAAGAACGGT
	KJ870999	TATTGGTAGCGGTTTGGGCCACTACTGCCAAAACAAATCCTAGTTTGAGGAAAGAACTGT
	KJ830774	TATTGGTAGCGGTTTGGGCCACTACTGCTAAAACAAACCCCAGTTTGAGGAAAGAACGGT
	JN861109	TATTGGTATCGGTTTGGGCCACTACTGCTAAAACAAACCCCAGTTTGAGGAAAGAACGGT
	JN005831	TATTGGTATCGGTTTGGGCCACTACTGCTAAAACAAACCCCAGTTTGAGGAAAGAACGGT

	Oryza_minuta	GGGTTCTCAAAATCCAGTATCGCCGAGCCTTGTTATTCTCTTGCCCCAACTTATGCGGGG
	NC_017835	GGGTTCTCAAAATCCAGTATCGCCGAGCCTTGTTATTCTCTTGCCCCAACTTATGCGGGG
	NC_005973	GGGTTCTCAAAATCCAGTATCGCCGAGCCTTGTTATTCTCTTGCCCCAACTTATGCGGGG
	NC_001320	GGGTTCTCAAAATCCAGTATCGCCGAGCCTTGTTATTCTCTTGCCCCAACTTATGCGGGG
	KT161956	GGATTCTAAAAATCCAGTATCGCCAGGACTAGTTATTCTCTTGCCCCAACTTATGCGAGG
	KM881643	GGGTTCTCAAAATCCAGTATCGCCGAGCCTTGTTATTCTCTTGCCCCAACTTATGCGGGG
	KM881641	GGGTTCTCAAAATCCAGTATCGCCGAGCCTTGTTATTCTCTTGCCCCAACTTATGCGGGG
	KM881640	GGGTTCTCAAAATCCAGTATCGCCGAGCCTTGTTATTCTCTTGCCCCAACTTATGCGGGG
	KM881634	GGGTTCTCAAAATCCAGTATCGCCGAGCCTTGTTATTCTCTTGCCCCAACTTATGCGGGG
	KM103375	GGGTTCTCAAAATCCAGTATCGCCGAGCCTTGTTATTCTCTTGCCCCAACTTATGCGGGG
	KJ870999	GGATTCTAAAAATCCAGTATCGCCAGGACTTGTTATTCTCTTGCCCCAACTTATGCGAGG
	KJ830774	GGGTTCTCAAAATCCAGTATCGCCGAGCCTTGTTATTCTCTTGCCCCAACTTATGCGGGG
	JN861109	GGGTTCTCAAAATCCAGTATCGCCGAGCCTTGTTATTCTCTTGCCCCAACTTATGCGGGG
	JN005831	GGGTTCTCAAAATCCAGTATCGCCGAGCCTTGTTATTCTCTTGCCCCAACTTATGCGGGG

	Oryza_minuta	TG--CAAATTTGTCGATTTGGATCAGTACTATAAGCCTAAGTATTTTATTGATCAGGCGG
	NC_017835	TG--CAAATTTGTCGATTTGGATCAGTACTATAAGCCTAAGTATTTTATTGATCAGGCGG
	NC_005973	TG--CAAATTTGTCGATTTGGATCAGTACTATAAGCCTAAGTATTTTATTGATCAGGCGG
	NC_001320	TG--CAAATTTGTCGATTTGGATCAGTACTATAAGCCTAAGTATTTTATTGATCAGGCGG
	KT161956	TA--CGGATTTCTCGAGTTGGATCAGTATTATAAGCCTAAGTATTTTATTGACCAGGCGG
	KM881643	TG--CAAATTTGTCGATTTGGATCAGTACTATAAGCCTAAGTATTTTATTGATCAGGCGG
	KM881641	TGCACAAATTTGTCGATTTGGATCAGTACTATAAGCCTAAGTATTTTATTGATCAGGCGG
	KM881640	TGCACAAATTTGTCGATTTGGATCAGTACTATAAGCCTAAGTATTTTATTGATCAGGCGG
	KM881634	TG--CAAATTTGTCGATTTGGATCAGTACTATAAGCCTAAGTATTTTATTGATCAGGCGG
	KM103375	TG--CAAATTTGTCGATTTGGATCAGTACTATAAGCCTAAGTATTTTATTGATCAGGCGG
	KJ870999	TA--CGGATTTCTCGAGTGGGATCAGTATTATAAGCCTAAGTATTTTATTGACCAGGCGG
	KJ830774	TG--CGAATTTGTCGATTTGGATCAGTACTATAAGCCTAAGTATTTTATTGATCAGGCGG
	JN861109	TG--CAAATTTGTCGATTTGGATCAGTACTATAAGCCTAAGTATTTTATTGATCAGGCGG
	JN005831	TG--CAAATTTGTCGATTTGGATCAGTACTATAAGCCTAAGTATTTTATTGATCAGGCGG

	Oryza_minuta	CACCCAGATTTGAACTGGGGATAAAGGATTTGCAGTCCCCTGCCTTACCGCTTGGCCATG
	NC_017835	CACCCAGATTTGAACTGGGGATAAAGGATTTGCAGTCCCCTGCCTTACCGCTTGGCCATG
	NC_005973	CACCCAGATTTGAACTGGGGATAAAGGATTTGCAGTCCCCTGCCTTACCGCTTGGCCATG
	NC_001320	CACCCAGATTTGAACTGGGGATAAAGGATTTGCAGTCCCCTGCCTTACCGCTTGGCCATG
	KT161956	CACCCAGATTTGAACTGGGGATAAAGGATTTGCAGTCCCCTGCCTTACCACTTGGCCATG
	KM881643	CACCCAGATTTGAACTGGGGATAAAGGATTTGCAGTCCCCTGCCTTACCGCTTGGCCATG
	KM881641	CACCCAGATTTGAACTGGGGATAAAGGATTTGCAGTCCCCTGCCTTACCGCTTGGCCATG
	KM881640	CACCCAGATTTGAACTGGGGATAAAGGATTTGCAGTCCCCTGCCTTACCGCTTGGCCATG
	KM881634	CACCCAGATTTGAACTGGGGATAAAGGATTTGCAGTCCCCTGCCTTACCGCTTGGCCATG
	KM103375	CACCCAGATTTGAACTGGGGATAAAGGATTTGCAGTCCCCTGCCTTACCGCTTGGCCATG
	KJ870999	CACCCAGATTTGAACTGGGGATAAAGGATTTGCAGTCCCCTGCCTTACCACTTGGCCATG
	KJ830774	CACCCAGATTTGAACTGGGGATAAAGGATTTGCAGTCCCCTGCCTTACCGCTTGGCCATG
	JN861109	CACCCAGATTTGAACTGGGGATAAAGGATTTGCAGTCCCCTGCCTTACCGCTTGGCCATG
	JN005831	CACCCAGATTTGAACTGGGGATAAAGGATTTGCAGTCCCCTGCCTTACCGCTTGGCCATG

	Oryza_minuta	CCGCCAAAAAATACGATCTAAAATCGAGAAAAGAGCAAGTATTCATCCACG-TTTCTTAC
	NC_017835	CCGCCAAAAAATACGATCTAAAATCGAGAAAAGAGCAAGTATTCATCCACG-TTTCTTAC
	NC_005973	CCGCCAAAAAATACGATCTAAAATCGAGAAAAGAGCAAGTATTCATCCACG-TTTCTTAC
	NC_001320	CCGCCAAAAAATACGATCTAAAATCGAGAAAAGAGCAAGTATTCATCCACG-TTTCTTAC
	KT161956	CCGCCAAAAAATCCGATCTAAAATCGAGAAAAGAGCAAGTATTCATCCACGTTTTCTTAC
	KM881643	CCGCCAAAAAATACGATCTAAAATCGAGAAAAGAGCAAGTATTCATCCACG-TTTCTTAC
	KM881641	CCGCCAAAAAATACGATCTAAAATCGAGAAAAGAGCAAGTATTCATCCACG-TTTCTTAC
	KM881640	CCGCCAAAAAATACGATCTAAAATCGAGAAAAGAGCAAGTATTCATCCACG-TTTCTTAC
	KM881634	CCGCCAAAAAATACGATCTAAAATCGAGAAAAGAGCAAGTATTCATCCACG-TTTCTTAC
	KM103375	CCGCCAAAAAATACGATCTAAAATCGAGAAAAGAGCAAGTATTCATCCACG-TTTCTTAC
	KJ870999	CCGCCAAAAAATCCGATCTAAAATCGAGAAAAGAGCAAGTATTCATCCGCGTTTTCTTAC
	KJ830774	CCGCCAAAAAATACGATCTAAAATCGAGAAAAGAGCAAGTATTCATCTACG-TTTCTTAC
	JN861109	CCGCCAAAAAATACGATCTAAAATCGAGAAAAGAGCAAGTATTCATCCACG-TTTCTTAC
	JN005831	CCGCCAAAAAATACGATCTAAAATCGAGAAAAGAGCAAGTATTCATGCACG-TTTCTTAC

	Oryza_minuta	TAAAACTAACTTTCTTTTATCTTAAATCTAATTCTACTTACTTTTTTTCCAATCTTTTTC
	NC_017835	TAAAACTAACTTTCTTTTATCTTAAATCTAATTCTACTTAC-TTTTTTCCAATCTTTTTC
	NC_005973	TAAAACTAACTTTCTTTTATCTTAAATCTAATTCTACTTAC-TTTTTTCCAATCTTTTTC
	NC_001320	TAAAACTAACTTTCTTTTATCTTAAATCTAATTCTACTTAC-TTTTTTCCAATCTTTTTC
	KT161956	TAAAACAAACTTTCTTTTATCTTGAATCCAATTCTACTTACTTTTTTTCCAATCTTTTTC
	KM881643	TAAAACAAACTTTCTTTTATCTTGAATCTAATTCTACTTAC-TTTTTTCCAATCTTTTTC
	KM881641	TAAAACTAACTTTCTTTTATCTTAAATCTAATTCTACTTAC-TTTTTTCCAATCTTTTTC
	KM881640	TAAAACTAACTTTCTTTTATCTTAAATCTAATTCTACTTAC-TTTTTTCCAATCTTTTTC
	KM881634	TAAAACTAACTTTCTTTTATCTTAAATCTAATTCTACTTAC-TTTTTTCCAATCTTTTTC
	KM103375	TAAAACTAACTTTCTTTTATCTTAAATCTAATTCTACTTACTTTTTTTCCAATCTTTTTC
	KJ870999	TAAAACAAACTTTATTTTATCTTGAATCCAATTCTACTTACTTTTTTTCCAATCTTTTTC
	KJ830774	TAAAACAAACTTTCTTTTATCTTGAATCTAATTCTACTTAC-TTTTTTCCAATCTTTTTC
	JN861109	TAAAACTAACTTTCTTTTATCTTAAATCTAATTCTACTTAC-TTTTTTCCAATCTTTTTC
	JN005831	TAAAACTAACTTTCTTTTATCTTAAATCTAATTCTACTTAC-TTTTTTCCAATCTTTTTC

	Oryza_minuta	AAAAAATCTATTCATGCTTTTTTTGGATCCAGTTTCGATTATTCTCCTCGAAGGATTCTA
	NC_017835	AAAAAATCTATTCATGCTTTTTTTGGATCCAGTTTCGATTATTCTCCTCAAAGGATTCTA
	NC_005973	AAAAAATCTATTCATGCTTTTTTTGGATCCAGTTTCGATTATTCTCCTCAAAGGATTCTA
	NC_001320	AAAAAATCTATTCATGCTTTTTTTGGATCCAGTTTCGATTATTCTCCTCAAAGGATTCTA
	KT161956	CAAAAATCTATTCATGCTTTTTTTGGATCCAGTTTCGATTATTCTCCTCGAAGGATTCTA
	KM881643	AAAAAATCTATTCATGCTTTTTTTGGATCCAGTTTCGATTATTCTCCTCGAAGGATTCTA
	KM881641	AAAAAATCTATTCATGCTTTTTTTGGATCCAGTTTCGATTATTCTCCTCAAAGGATTCTA
	KM881640	AAAAAATCTATTCATGCTTTTTTTGGATCCAGTTTCGATTATTCTCCTCAAAGGATTCTA
	KM881634	AAAAAATCTATTCATGCTTTTTTTGGATCCAGTTTCGATTATTCTCCTCAAAGGATTCTA
	KM103375	AAAAAATCTATTCATGCTTTTTTTGGATCCAGTTTCGATTATTCTCCTCGAAGGATTCTA
	KJ870999	CAAAAATCTATTCATGCTTTTTTTGGATCCAGTTTCGATTATTCTCCTCGAAGGATTCCA
	KJ830774	AAAAAATCTATTCATGCTTTTTTTGGATCCAGTTTCGATTATTCTCCTCGAAGGATTCTA
	JN861109	AAAAAATCTATTCATGCTTTTTTTGGATCCAGTTTCGATTATTCTCCTCAAAGGATTCTA
	JN005831	AAAAAATCTATTCATGCTTTTTTTGGATCCAGTTTCGATTATTCTCCTCAAAGGATTCTA

	Oryza_minuta	TCTTAAAACACACATTGCTAACACTAGAAAACTTCCCTTTTCTTTCTATTGAAATGAAAA
	NC_017835	TCTTAAAACACACATTGCTAACACTAGAAAACTTCCCTTTTCTTTCTATTGAAATGAAAA
	NC_005973	TCTTAAAACACACATTGCTAACACTAGAAAACTTCCCTTTTCTTTCTATTGAAATGAAAA
	NC_001320	TCTTAAAACACACATTGCTAACACTAGAAAACTTCCCTTTTCTTTCTATTGAAATGAAAA
	KT161956	TCTTAAAACACACATTGCTAACACTAGAAAACTTCCCTTTTCTTTCTATTGAAATGAAAA
	KM881643	TCTTAAAACACACATTGCTAACACTAGAAAACTTCCCTTTTCTTTCTATTGAAATGAAAA
	KM881641	TCTTAAAACACACATTGCTAACACTAGAAAACTTCCCTTTTCTTTCTATTGAAATGAAAA
	KM881640	TCTTAAAACACACATTGCTAACACTAGAAAACTTCCCTTTTCTTTCTATTGAAATGAAAA
	KM881634	TCTTAAAACACACATTGCTAACACTAGAAAACTTCCCTTTTCTTTCTATTGAAATGAAAA
	KM103375	TCTTAAAACACACATTGCTAACACTAGAAAACTTCCCTTTTCTTTCTATTGAAATGAAAA
	KJ870999	TCTTAAAACACACATTGCTAACACTAGAAAACCGCCCTTTTCTTTCTATTGAAATGAAAA
	KJ830774	TCTTAAAACACACATTGCTAACACTAGAAAACTTCCCTTTTCTTTCTATTGAAATGAAAA
	JN861109	TCTTAAAACACACATTGCTAACACTAGAAAACTTCCCTTTTCTTTCTATTGAAATGAAAA
	JN005831	TCTTAAAACACACATTGCTAACACTAGAAAACTTCCCTTTTCTTTCTATTGAAATGAAAA

	Oryza_minuta	AGGAG-AAAAGTGGATTTCTAGTCACAAGCTACAAAATTAAGAACAAATTGGAACCATTA
	NC_017835	AGGAG-AAAAGTGGATTTCTAGTCACAAGCTACAAAATTAAGAACAAATTGGAACCATTA
	NC_005973	AGGAG-AAAAGTGGATTTCTAGTCACAAGCTACAAAATTAAGAACAAATTGGAACCATTA
	NC_001320	AGGAG-AAAAGTGGATTTCTAGTCACAAGCTACAAAATTAAGAACAAATTGGAACCATTA
	KT161956	AGGAGAAAAAGTGGATTTCCAGTCACAGGCTACAAACTTCAGAACAAATTGGAACCATTA
	KM881643	AGGAG-AAAAGTGGATTTCTAGTCACAAGCTACAAAATTAAGAACAAATTGGAACCATTA
	KM881641	AGGAG-AAAAGTGGATTTCTAGTCACAAGCTACAAAATTAAGAACAAATTGGAACCATTA
	KM881640	AGGAG-AAAAGTGGATTTCTAGTCACAAGCTACAAAATTAAGAACAAATTGGAACCATTA
	KM881634	AGGAG-AAAAGTGGATTTCTAGTCACAAGCTACAAAATTAAGAACAAATTGGAACCATTA
	KM103375	AGGAG-AAAAGTGGATTTCTAGTCACAAGCTACAAAATTAAGAACAAATTGGAACCATTA
	KJ870999	AGGAGAAAAAGTGGATTTCTAGTCACAGGCTACAAACTTCAGAACAAATTGGAACCATTA
	KJ830774	AGGAG-AAAAGTGGATTTCTAGTCACAAGCTATAAAATTAAGAACAAATTGGAACCGTTA
	JN861109	AGGAG-AAAAGTGGATTTCTAGTCACAAGCTACAAAATTAAGAACAAATTGGAACCATTA
	JN005831	AGGAG-AAAAGTGGATTTCTAGTCACAAGCTACAAAATTAAGAACAAATTGGAACCATTA

	Oryza_minuta	ACTAGAATTCTCTTTTTATTTTGAATTGCAGTAGTGAACGACTCTTAAATCGGTATTCTC
	NC_017835	ACTAGAATTCTCTTTTTATTTTGAATT----------------------TCGGTATTCTC
	NC_005973	ACTAGAATTCTCTTTTTATTTTGAATT----------------------TCGGTATTCTC
	NC_001320	ACTAGAATTCTCTTTTTATTTTGAATT----------------------TCGGTATTCTC
	KT161956	ACTAGAATTCTCTTTT--TTTTGAATTGCAGTAGTGAACGACTCTTAAATCGGTATTCTC
	KM881643	ACTAGAATTCTCTTTTTATTTTGAATTGCAGTAGTGAACGACTCTTAAATCGGTATTCTC
	KM881641	ACTAGAATTCTCTTTTTATTTTGAATT----------------------TCGGTATTCTC
	KM881640	ACTAGAATTCTCTTTTTATTTTGAATT----------------------TCGGTATTCTC
	KM881634	ACTAGAATTCTCTTTTTATTTTGAATT----------------------TCGGTATTCTC
	KM103375	ACTAGAATTCTCTTTTTATTTTGAATTGCAGTAGTGAACGACTCTTAAATCGGTATTCTC
	KJ870999	ACTAGAATTCTCTTTT--TTTTGAATTGCAGTAGTGAACGACTCTTAAATCGGTATTCTC
	KJ830774	ACTAGAATTCTCTTTTTATTTTGAATTGCAGTAGTGAACGACTCTTAAATCGGTATTTTC
	JN861109	ACTAGAATTCTCTTTTTATTTTGAATT----------------------TCGGTATTCTC
	JN005831	ACTAGAATTCTCTTTTTATTTTGAATT----------------------TCGGTATTCTC

	Oryza_minuta	TCCCGCCTGCCATTTAATGG-----CATAATAAAAGACAATGGATTTATGGCTAATCCGT
	NC_017835	TCCCGCCTGCCATTTAATGG-----CATAATAAAAGACAATGGATTTATGCCTAATCCGT
	NC_005973	TCCCGCCTGCCATTTAATGG-----CATAATAAAAGACAATGGATTTATGCCTAATCCGT
	NC_001320	TCCCGCCTGCCATTTAATGT-----CATAATAAAAGACAATGGATTTATGCCTAATCCGT
	KT161956	TCCCGCCTGCCTTTTAATGGCATAACATAATAAAAGAGAGTGGATTTATGCCTAATCCGT
	KM881643	TCCCGCCTG-CATTTAATGG-----CATAATAAAAGACAATGGATTTATGCCTAATCCGT
	KM881641	TCCCGCCTGCCATTTAATGG-----CATAATAAAAGACAATGGATTTATGCCTAATCCGT
	KM881640	TCCCGCCTGCCATTTAATGG-----CATAATAAAAGACAATGGATTTATGCCTAATCCGT
	KM881634	TCCCGCCTGCCATTTAATGG-----CATAATAAAAGACAATGGATTTATGCCTAATCCGT
	KM103375	TCCTGCCTGCCATTTAATGG-----CATAATAAAAGACAATGGATTTATGGCTAATCCGT
	KJ870999	TCCCGCCTGCCTTTTAATGGCATAACATAATAAAAGAGAGTGGATTTTTACCTAATCCGT
	KJ830774	TCCCGCCTCCCATTTAATGG-----CATAATAAAAGACAATGGATTTATGCCTAATCCGT
	JN861109	TCCCGCCTGCCATTTAATGG-----CATAATAAAAGACAATGGATTTATGCCTAATCCGT
	JN005831	TCCCGCCTGCCATTTAATGG-----CATAATAAAAGACAATGGATTTATGCCTAATCCGT

	Oryza_minuta	ATATAGGTAAACTCCAGGTCCGAACAGCATTATTATCTATGGATCCCCCTTATGTACATA
	NC_017835	ATATAGGTAAACTCCAGGTCCGAACAGCATTATTATCTATGGATCCCCCTTATGTACATA
	NC_005973	ATATAAGTAAACTCCAGGTCCGAACAGCATTATTATCTATGGATCCCCCTTATGTACATA
	NC_001320	ATATAGGTAAACTCCAGGTCCGAACAGCATTATTATCTATGGATCCCCCTTATGTACATA
	KT161956	ATATACGTAAACTCCAGGTCCGAACAGCATTATTATCCATGGATCCCCCTTATGTACATA
	KM881643	ATATAGGTAAACTCCAGGTCCGAACAGCATTATTATCTATGGATCCCCCTTATGTACATA
	KM881641	ATATAGGTAAACTCCAGGTCCGAACAGCATTATTATCTATGGATCCCCCTTATGTACATA
	KM881640	ATATAGGTAAACTCCAGGTCCGAACAGCATTATTATCTATGGATCCCCCTTATGTACATA
	KM881634	ATATAGGTAAACTCCAGGTCCGAACAGCATTATTATCTATGGATCCCCCTTATGTACATA
	KM103375	ATATAGGTAAACTCCAGGTCCGAACAGCATTATTATCTATGGATCCCCCTTATGTACATA
	KJ870999	ATATACGTAAACTCCAGGTCCGAACAGCATTATTATCCATGGATTCCCCTTATGTACATA
	KJ830774	ATATAGGTAAACTCCAGGTCCGAACAGCATTATTATCTATGGATCCCCCTTATGTACATA
	JN861109	ATATAAGTAAACTCCAGGTCCGAACAGCATTATTATCTATGGATCCCCCTTATGTACATA
	JN005831	ATATAGGTAAACTCCAGGTCCGAACAGCATTATTATCTATGGATCCCCCTTATGTACATA

	Oryza_minuta	TCTCTGTGGAGAATCGTTCTTTAATTTTTCATTCCATTAAATATCTTGAATAAA-AAAAA
	NC_017835	TCTCTGTGGAGAATCGTTCTTTAATTTTTCATTGCATTAAATATCTTGAATAAA-AAAAA
	NC_005973	TCTCTGTGGAGAATCGTTCTTTAATTTTTCATTGCATTAAATATCTTGAATAAA-AAAAA
	NC_001320	TCTCTGTGGAGAATCGTTCTTTAATTTTTCATTGCATTAAATATCTTGAATAAA-AAAAA
	KT161956	TCTCTGTGGAAAATCGTTCTTTAATTTTTCATTGTATTAAATATCTTGAATAAA-AAAAA
	KM881643	TCTCTGCGGAGAATCGTTCTTTAATTTTTCATTGCATTAAATATCTTGAATAAA-AAAAA
	KM881641	TCTCTGTGGAGAATCGTTCTTTAATTTTTCATTGCATTAAATATCTTGAATAAA-AAAAA
	KM881640	TCTCTGTGGAGAATCGTTCTTTAATTTTTCATTGCATTAAATATCTTGAATAAA-AAAAA
	KM881634	TCTCTGTGGAGAATCGTTCTTTAATTTTTCATTGCATTAAATATCTTGAATAAA-AAAAA
	KM103375	TCTCTGTGGAGAATCGTTCTTTAATTTTTCATTCCATTAAATATCTTGAATAAA-AAAAA
	KJ870999	TCTCTGTGGAAAATCGTTCTTTAATTTTTCATTGTATTAAATATCTGGAATAAAAAAAAA
	KJ830774	TCTCTGTGGAGAATCGTTCTTTAATTTTTCATTGCATTAAATATCTTGAAT-AA-AAAAA
	JN861109	TCTCTGTGGAGAATCGTTCTTTAATTTTTCATTGCATTAAATATCTTGAAT-AA-AAAAA
	JN005831	TCTCTGTGGAGAATCGTTCTTTAATTTTTCATTGCATTAAATATCTTGAATAAA-AAAAA

	Oryza_minuta	GAAAATT-GACTTTGATATGTGGAGGTCCAGAACTAGATTGCCATGTACTT-AAAAAAGT
	NC_017835	GAAAATT-GACTTTGCTATGTGGAGGTCCAGAACTAGATTGGCATGTACTT-AAAAAAGT
	NC_005973	GAAAATT-GACTTTGCTATGTGGAGGTCCAGAACTAGATTGGCATGTACTT-AAAAAAGT
	NC_001320	GAAAATTCGACTTTGCTATGTGGAGGTCCAGAACTAGATTGGCATGTACTT-AAAAAAGT
	KT161956	GAAAATT-GACTTTGATATGTATAGGTCCAGAACTAGATTGGCATGTACTTAAAAAAAGT
	KM881643	GAAAATT-GACTTTGATATGTGGAGGTCCAGAACTAGATTGGCATGTACTT-AAAAAAGT
	KM881641	GAAAATT-GACTTTGCTATGTGGAGGTCCAGAACTAGATTGGCATGTACTT-AAAAAAGT
	KM881640	GAAAATT-GACTTTGCTATGTGGAGGTCCAGAACTAGATTGGCATGTACTT-AAAAAAGT
	KM881634	GAAAATT-GACTTTGCTATGTGGAGGTCCAGAACTAGATTGGCATGTACTT-AAAAAAGT
	KM103375	GAAAATT-GACTTTGATATGTGGAGGTCCAGAACTAGATTGCCATGTACTT-AAAAAAGT
	KJ870999	GAAAATT-GACTTTGATATGTATAGGTCCAGAACTAGATTGGCATGTACTTAAAAAAAGT
	KJ830774	GAAAATT-GACTTTGATATGTAGAGGTCCAGAACTAGATTGGCATGTACTT-AAAAAAGT
	JN861109	GAAAATT-GACTTTGCTATGTGGAGGTCCAGAACTAGATTGGCATGTACTT-AAAAAAGT
	JN005831	GAAAATT-GACTTTGCTATGTGGAGGTCCAGAACTAGATTGGCATGTACTT-AAAAAAGT

	Oryza_minuta	ACTTACTTTATTTTAGGATTCTACAACGAA-------ATCTTATATTTTATAGAAATTCT
	NC_017835	ACTTACTTTATTTTAGGATTCTACAACGAAATCTTATATCTTATATTTTATAGAAATTCT
	NC_005973	ACTTACTTTATTTTAGGATTCTACAACGAAATCTTATATCTTATATTTTATAGAAATTCT
	NC_001320	ACTTACTTTATTTTAGGATTCTACAACGAAATCTTATATCTTATATTTTATAGAAATTCT
	KT161956	ACTTACTTTATTTTAGGATTCTACAACGAA-------ATCTTATATTTTCTAGCAATTCT
	KM881643	ACTTACTTTATTTTAGGATTCTACAACGAAATCTTATATCTTATATTTTATAGAAATTCT
	KM881641	ACTTACTTTATTTTAGGATTCTACAACGAAATCTTATATCTTATATTTTATAGAAATTCT
	KM881640	ACTTACTTTATTTTAGGATTCTACAACGAAATCTTATATCTTATATTTTATAGAAATTCT
	KM881634	ACTTACTTTATTTTAGGATTCTACAACGAAATCTTATATCTTATATTTTATAGAAATTCT
	KM103375	ACTTACTTTATTTTAGGATTCTACAACGAAATCTTATATCTTATATTTTATAGAAATTCT
	KJ870999	ACTTACTTTATTTTAGGATTCTACAACGAA-------ATCTTATATTTTCTAGCAATTCT
	KJ830774	ACTTACTTTATTTTAGGATTCTACAACGAA-------ATCTTATATTTTATAGAAATTCT
	JN861109	ACTTACTTTATTTTAGGATTCTACAACGAAATCTTATATCTTATATTTTATAGAAATTCT
	JN005831	ACTTACTTTATTTTAGGATTCTACAACGAAATCTTATATCTTATATTTTATAGAAATTCT

	Oryza_minuta	ACTAT------TACGAAACAAAAAAGAACCTTCAAATTCTTTTTTGAAATTAAACTAAGC
	NC_017835	ACTAC------TACGAAACAAAAAAGAACCTTCAAATTCTTTTTTGAAATTAAACTAAGC
	NC_005973	ACTAC------TACGAAACAAAAAAGAACCTTCAAATTCTTTTTTGAAATTAAACTAAGC
	NC_001320	ACTAC------TACGAAACAAAAAAGAACCTTCAAATTCTTTTTTGAAATTAAACTAAGC
	KT161956	ACTACTACGAATACGAAACAAAAAAGAACCTTCAAATTCTTTTTTGAAATTAAACTAAGG
	KM881643	ACTAC------TACGAAACAAAAAAGAACCTTCAAATTCTTTTTTGAAATTAAACTAAGC
	KM881641	ACTAC------TACGAAACAAAAAAGAACCTTCAAATTCTTTTTTGAAATTAAACTAAGC
	KM881640	ACTAC------TACGAAACAAAAAAGAACCTTCAAATTCTTTTTTGAAATTAAACTAAGC
	KM881634	ACTAC------TACGAAACAAAAAAGAACCTTCAAATTCTTTTTTGAAATTAAACTAAGC
	KM103375	ACTAT------TACGAAACAAAAAAGAACCTTCAAATTCTTTTTTGAAATTAAACTAAGC
	KJ870999	ACTACTACGAATACGAAACAAAAAAGAACCCTCAAATTCTTTTTTGAAATTAAACTAAGA
	KJ830774	ACTAC------TACGAAACAAAAAAGAACCTTCAAATTCTTTTTTGAAATTAAACTAAGC
	JN861109	ACTAC------TACGAAACAAAAAAGAACCTTCAAATTCTTTTTTGAAATTAAACTAAGC
	JN005831	ACTAC------TACGAAACAAAAAAGAACCTTCAAATTCTTTTTTGAAATTAAACTAAGC

	Oryza_minuta	GTGCTATTCTCAATCGAACTAAAGTCAAACTTTCTAGTGCTTATAAATTATTATATTTTG
	NC_017835	GTGCTATTCTCAATCGAACTAAAGTCAAACTTTCTAGTGCTTATAAATTATTATATTTTG
	NC_005973	GTGCTATTCTCAATCGAACTAAAGTCAAACTTTCTAGTGCTTATAAATTATTATATTTTG
	NC_001320	GTGCTATTCTCAATCGAACTAAAGTCAAACTTTCTAGTGCTTATAAATTATTATATTTTG
	KT161956	GTGCTACTCTCAATCGAACTAAAATCAAACTTTCTAGTGCTTATAAATTAGTATATTATG
	KM881643	ATGCTATTCTCAATCGAACTAAAGTCAAACTTTCTAGTGCTTATAAATTATTATATTTTG
	KM881641	GTGCTATTCTCAATCGAACTAAAGTCAAACTTTCTAGTGCTTATAAATTATTATATTTTG
	KM881640	GTGCTATTCTCAATCGAACTAAAGTCAAACTTTCTAGTGCTTATAAATTATTATATTTTG
	KM881634	GTGCTATTCTCAATCGAACTAAAGTCAAACTTTCTAGTGCTTATAAATTATTATATTTTG
	KM103375	GTGCTATTCTCAATCGAACTAAAGTCAAACTTTCTAGTGCTTATAAATTATTATATTTTG
	KJ870999	GTGCTACTCTCAATCGAACTAAAATCAAACTTTCTAGTGCTTATAAATTAGTATATTATG
	KJ830774	GTGCTATTCTCAATCGAACTAAAGCCAAACTTTCTAGTGCTTATAAATTATTCTATTTTG
	JN861109	GTGCTATTCTCAATCGAACTAAAGTCAAACTTTCTAGTGCTTATAAATTATTATATTTTG
	JN005831	GTGCTATTCTCAATCGAACTAAAGTCAAACTTTCTAGTGCTTATAAATTATTATCTTTTG

	Oryza_minuta	GTTTTATCCCATTCATAGAAAGGAGAAAAAATGAGAAATCTTTGCCGTCCAATCTA---A
	NC_017835	GTTTTATCCCATTCATAGAAAGGAGAAAAAATGAGAAATCTTTGCCGTCCAATCTA---A
	NC_005973	GTTTTATCCCATTCATAGAAAGGAGAAAAAATGAGAAATCTTTGCCGTCCAATCTA---A
	NC_001320	GTTTTATCCCATTCATAGAAAGGAGAAAAAATGAGAAATCTTTGCCGTCCAATCTA---A
	KT161956	GTTTTATCCCATTCATAGAAAGGAGATAAAATGAGAAATCTTTGTCGTCCAATCTAATTA
	KM881643	GTTTTATCCCATTCATAGAAAGGAGATAAAATGAGAAATCTTTGCCGTCCAATCTA---A
	KM881641	GTTTTATCCCATTCATAGAAAGGAGAAAAAATGAGAAATCTTTGCCGTCCAATCTA---A
	KM881640	GTTTTATCCCATTCATAGAAAGGAGAAAAAATGAGAAATCTTTGCCGTCCAATCTA---A
	KM881634	GTTTTATCCCATTCATAGAAAGGAGAAAAAATGAGAAATCTTTGCCGTCCAATCTA---A
	KM103375	GTTTTATCCCATTCATAGAAAGGAGAAAAAATGAGAAATCTTTGCCGTCCAATCTA---A
	KJ870999	GTTTTATCCCATTCATAGAAAGGAGATAAAATGAGAAATCTTTGTCGTCCAATCTAATTA
	KJ830774	GTTTTATCCCATTCATAGAAAGGAGATAAAATGAGAAATCTTTGCCGTCCAATCTAATTA
	JN861109	GTTTTATCCCATTCATAGAAAGGAGAAAAAATGAGAAATCTTTGCCGTCCAATCTA---A
	JN005831	GTTTTATCCCATTCATAGAAAGGAGAAAAAATGAGAAATCTTTGCCGTCCAATCTA---A

	Oryza_minuta	GAATATCATAAACTGTAAGTGGCAGAA-TTTTTTTCTTGGTTCTAGGAATGTTTTATCAC
	NC_017835	GAATATCATAAACTGTAAGTGGCAGAA-TTTTTTTCGAGGTTCTAGGAATGTTTTATCAC
	NC_005973	GAATATCATAAACTGTAAGTGGCAGAA-TTTTTTTCGAGGTTCTAGGAATGTTTTATCAC
	NC_001320	GAATATCATAAACTGTAAGTGGCAGAA-TTTTTTTCGAGGTTCTAGGAATGTTTTATCAC
	KT161956	GAATATCATAAAGTGTAAGTGGCAGAA-TTTTTTTCGAGGTTCTAGGAATGTTTTATCAA
	KM881643	GAATATCATAAACTGTAAGTGGCAGAA-TTTTTTTTGAGGTTCTAGGAATGTTTTATCAA
	KM881641	GAATATCATAAACTGTAAGTGGCAGAA-TTTTTTTCGAGGTTCTAGGAATGTTTTATCAC
	KM881640	GAATATCATAAACTGTAAGTGGCAGAA-TTTTTTTCGAGGTTCTAGGAATGTTTTATCAC
	KM881634	GAATATCATAAACTGTAAGTGGCAGAA-TTTTTTTCGAGGTTCTAGGAATGTTTTATCAC
	KM103375	GAATATCATAAACTGTAAGTGGCAGAA-TTTTTTTCTTGGTTCTAGGAATGTTTTATCAC
	KJ870999	GAATATCATAAAGTGTAAGTGGCAGAATTTTTTTTCGAGGTTCTAGGAATGTTTTATCAA
	KJ830774	GAATATCATAAACTGTAAGTGGCAGAA-TTTTTTTCGAGGTTCTAGGAATGTTTTATCAA
	JN861109	GAATATCATAAACTGTAAGTGGCAGAA-TTTTTTTCGAGGTTCTAGGAATGTTTTATCAC
	JN005831	GAATATCATAAACTGTAAGTGGCAGAA-TTTTTTTCGAGGTTCTAGGAATGTTTTATCAC

	Oryza_minuta	TTCATTTTCATTCCATT---TGGACCCCTGGGAAATTCGAACTTTCGTTGAAATTGTCTC
	NC_017835	TTCATTTTCATTCCATT---TGGACCCCTGGGAAATTCGAACTTTCGTTGAAATTGTCTC
	NC_005973	TTCATTTTCATTCCATT---TGGACCCCTGGGAAATTCGAACTTTCGTTGAAATTGTCTC
	NC_001320	TTCATTTTCATTCCATT---TGGACCCCTGGGAAATTCGAACTTTCGTTGAAATTGTCTC
	KT161956	TTCATTTTCATTCCATT---TGTACCCCTGGCAAATTCGAACTTTCGTCGAAATTGTCTC
	KM881643	TTCATTTTCATTCCATT---TGGACCCCTGGCAAATTCGAACTTTCGTTGAAATTGTCTC
	KM881641	TTCATTTTCATTCCATT---TGGACCCCTGGGAAATTCGAACTTTCGTTGAAATTGTCTC
	KM881640	TTCATTTTCATTCCATT---TGGACCCCTGGGAAATTCGAACTTTCGTTGAAATTGTCTC
	KM881634	TTCATTTTCATTCCATT---TGGACCCCTGGGAAATTCGAACTTTCGTTGAAATTGTCTC
	KM103375	TTCATTTTCATTCCATT---TGGACCCCTGGGAAATTCGAACTTTCGTTGAAATTGTCTC
	KJ870999	TTCATTTTCATTCCATT---TGTACCCCTGGCAAATTCGAACTTTCGTCGAAATTGTCTC
	KJ830774	TTCATTTTCATTCCATT---TGGACCCCTGGCAAATTCGAACTTTCGTTGAAATTGTCTC
	JN861109	TTCATTTTCATTCCATT---TGGACCCCTGGGAAATTCGAACTTTCGTTGAAATTGTCTC
	JN005831	TTCATTTTCATTCCATTTGGTGGACCCCTGGGAAATTCGAACTTTCGTTGAAATTGTCTC

	Oryza_minuta	TATTCATATGTATGAAATACATATATGAAATACGTATGTGGAGTTCCCGAGAATTTCATG
	NC_017835	TATTCATATGTATGAAATACATATATGAAATACGTATGTGGAGTTCCCGAGAATTTCATG
	NC_005973	TATTCATATGTATGAAATACATATATGAAATACGTATGTGGAGTTCCCGAGAATTTCATG
	NC_001320	TATTCATATGTATGAAATACATATATGAAATACGTATGTGGAGTTCCCGAGAATTTCATG
	KT161956	TATTCATATGTATGAAATACATATATGAAATACGTATGTGGAGTTCCCGAGAATTTCATG
	KM881643	TATTCATATGTATGAAATACATATATGAAATACGTATGTGGAGTTCCCGAGAATTTCATG
	KM881641	TATTCATATGTATGAAATACATATATGAAATACGTATGTGGAGTTCCCGAGAATTTCATG
	KM881640	TATTCATATGTATGAAATACATATATGAAATACGTATGTGGAGTTCCCGAGAATTTCATG
	KM881634	TATTCATATGTATGAAATACATATATGAAATACGTATGTGGAGTTCCCGAGAATTTCATG
	KM103375	TATTCATATGTATGAAATACATATATGAAATACGTATGTGGAGTTCCCGAGAATTTCATG
	KJ870999	TATTCATATGTATGAAATACATATATGAAATACGTATGTGGAGTTCCCGAGAATTTCATG
	KJ830774	TATTCATATGTATGAAATACATATATGAAATATGTATGTGGAGTTCCCGAGAATTTCATG
	JN861109	TATTCATATGTATGAAATACATATATGAAATACGTATGTGGAGTTCCCGAGAATTTCATG
	JN005831	TATTCATATGTATGAAATACATATATGAAATACGTATGTGGAGTTCCCGAGAATTTCATG

	Oryza_minuta	TGATTTAGTAAACAGAATATAGATTCCATAATTGCTAGATCGATCTGTAGGGATTGATGA
	NC_017835	TGATTTAGTAAACAGAATATAGATTCCATAATTGCTAGATCGATCTGTAGGGATTGATGA
	NC_005973	TGATTTAGTAAACAGAATATAGATTCCATAATTGCTAGATCGATCTGTAGGGATTGATGA
	NC_001320	TGATTTAGTAAACAGAATATAGATTCCATAATTGCTAGATCGATCTGTAGGGATTGATGA
	KT161956	TGATTCAGTAAACAGAATATAGATTCCATAATTGCTAGATCGATCTGTAGGGATTGATGA
	KM881643	TGATTTAGTAAACAGAATATAGATTCCATAATTGCTAGATCGATCTGTAGGGATTGATGA
	KM881641	TGATTTAGTAAACAGAATATAGATTCCATAATTGCTAGATCGATCTGTAGGGATTGATGA
	KM881640	TGATTTAGTAAACAGAATATAGATTCCATAATTGCTAGATCGATCTGTAGGGATTGATGA
	KM881634	TGATTTAGTAAACAGAATATAGATTCCATAATTGCTAGATCGATCTGTAGGGATTGATGA
	KM103375	TGATTTAGTAAACAGAATATAGATTCCATAATTGCTAGATCGATCTGTAGGGATTGATGA
	KJ870999	TGATTCAGTAAACAGAATATAGATTCCATAATTGCTAGATCGATCCGTAGGGATTGATGA
	KJ830774	TGATTTAGTAAACATAATATAGATTCCATAATTGCTAGATCGATCTGTAGGGATTGATGA
	JN861109	TGATTTAGTAAACAGAATATAGATTCCATAATTGCTAGATCGATCTGTAGGGATTGATGA
	JN005831	TGATTTAGTAAACAGAATATAGATTCCATAATTGCTAGATCGATCTGTAGGGATTGATGA

	Oryza_minuta	AGAGTGAGCTGATAATGGAATTTTTCTTCGATAAACGGGAAACTTAAGATTAAGATGCTC
	NC_017835	AGAGTGAGCTGATAATGGAATTTTTCTTCGATAAACAGGAAACTTAAGATTAAGATGCTC
	NC_005973	AGAGTGAGCTGATAATGGAATTTTTCTTCGATAAACAGGAAACTTAAGATTAAGATGCTC
	NC_001320	AGAGTGAGCTGATAATGGAATTTTTCTTCGATAAACAGGAAACTTAAGATTAAGATGCTC
	KT161956	AGAGTGAGCTGATAATGGAATTTTTCTTCGACAAACAGGAAACTTAAGATTAAGATGCTC
	KM881643	AGAGTGAGCTGATAATGGAATTTTTCTTCGATAAACAGGAAACTTAAGATTAAGATGCTC
	KM881641	AGAGTGAGCTGATAATGGAATTTTTCTTCGATAAACAGGAAACTTAAGATTAAGATGCTC
	KM881640	AGAGTGAGCTGATAATGGAATTTTTCTTCGATAAACAGGAAACTTAAGATTAAGATGCTC
	KM881634	AGAGTGAGCTGATAATGGAATTTTTCTTCGATAAACAGGAAACTTAAGATTAAGATGCTC
	KM103375	AGAGTGAGCTGATAATGGAATTTTTCTTCGATAAACGGGAAACTTAAGATTAAGATGCTC
	KJ870999	AGAGTGAGCTGATAATGGAATTTTTCTTCGACAAACAGGAAACTTAAGATTAAGATGCTC
	KJ830774	AGAGTGAGCTGATAATGGAATTTTTCTTCGATAAACAGGAAACTTAAGATTAAGATGCTC
	JN861109	AGAGTGAGCTGATAATGGAATTTTTCTTCGATAAACAGGAAACTTAAGATTAAGATGCTC
	JN005831	AGAGTGAGCTGATAATGGAATTTTTCTTCGATAAACAGGAAACTTAAGATTAAGATGCTC

	Oryza_minuta	CGGAATGGAAATGAGGGAATGTCCACAATACCCGGATTTAGTCAGATCCAATTCGAGGGA
	NC_017835	CGGAATGGAAATGAGGGAATGTCCACAATACCCGGATTTAGTCAGATCCAATTCGAGGGA
	NC_005973	CGGAATGGAAATGAGGGAATGTCCACAATACCCGGATTTAGTCAGATCCAATTCGAGGGA
	NC_001320	CGGAATGGAAATGAGGGAATGTCCACAATACCCGGATTTAGTCAGATCCAATTCGAGGGA
	KT161956	CGGAATGGAAATGAGAGAATGTCCACAATACCCGGATTTAGTCAGATCCAATTCGAGGGA
	KM881643	CGGAATGGAAATGAGGGAATGTCCACAATACCCGGATTTAGTCAGATCCAATTCGAGGGA
	KM881641	CGGAATGGAAATGAGGGAATGTCCACAATACCCGGATTTAGTCAGATCCAATTCGAGGGA
	KM881640	CGGAATGGAAATGAGGGAATGTCCACAATACCCGGATTTAGTCAGATCCAATTCGAGGGA
	KM881634	CGGAATGGAAATGAGGGAATGTCCACAATACCCGGATTTAGTCAGATCCAATTCGAGGGA
	KM103375	CGGAATGGAAATGAGGGAATGTCCACAATACCCGGATTTAGTCAGATCCAATTCGAGGGA
	KJ870999	CGGAATGGAAATGAGAGAATGTCCACAATACCTGGATTTAGTCAGATCCAATTCGAGGGA
	KJ830774	CGGAATGGAAATGAGGGAATGTCCACAATACCCGGATTTAGTCAGATCCAATTCGAGGGA
	JN861109	CGGAATGGAAATGAGGGAATGTCCACAATACCCGGATTTAGTCAGATCCAATTCGAGGGA
	JN005831	CGGAATGGAAATGAGGGAATGTCCACAATACCCGGATTTAGTCAGATCCAATTCGAGGGA

	Oryza_minuta	TTTTGTAGGTTCATTAATCAAGGCTTGGCAGAAGAACTTGAGAAGTTTCCAACAATTAAA
	NC_017835	TTTTGTAGGTTCATTAATCAAGGCTTGGCAGAAGAACTTGAGAAGTTTCCAACAATTAAA
	NC_005973	TTTTGTAGGTTCATTAATCAAGGCTTGGCAGAAGAACTTGAGAAGTTTCCAACAATTAAA
	NC_001320	TTTTGTAGGTTCATTAATCAAGGCTTGGCAGAAGAACTTGAGAAGTTTCCAACAATTAAA
	KT161956	TTTTGTAGGTTCATTAATCAAGGCTTGGCAGAAGAACTTGAAAAGTTTCCAACAATTAAA
	KM881643	TTTTGTAGGTTCATTAATCAAGGCTTGGCAGAAGAACTTGAGAAGTTTCCAACAATTAAA
	KM881641	TTTTGTAGGTTCATTAATCAAGGCTTGGCAGAAGAACTTGAGAAGTTTCCAACAATTAAA
	KM881640	TTTTGTAGGTTCATTAATCAAGGCTTGGCAGAAGAACTTGAGAAGTTTCCAACAATTAAA
	KM881634	TTTTGTAGGTTCATTAATCAAGGCTTGGCAGAAGAACTTGAGAAGTTTCCAACAATTAAA
	KM103375	TTTTGTAGGTTCATTAATCAAGGCTTGGCAGAAGAACTTGAGAAGTTTCCAACAATTAAA
	KJ870999	TTTTGTAGGTTCATTAATCAAGGCTTGGCAGAAGAACTTGAAAAGTTTCCAACAATTAAA
	KJ830774	TTTTGTAGGTTCATTAATCAAGGCTTGGCAGAAGAACTTGAGAAGTTTCCAACAATTAAA
	JN861109	TTTTGTAGGTTCATTAATCAAGGCTTGGCAGAAGAACTTGAGAAGTTTCCAACAATTAAA
	JN005831	TTTTGTAGGTTCATTAATCAAGGCTTGGCAGAAGAACTTGAGAAGTTTCCAACAATTAAA

	Oryza_minuta	GATCCAGATCACGAAATTTCATTTCAATTATTTGCGAAAGGATATCAATTGCTAGAACCT
	NC_017835	GATCCAGATCACGAAATTTCATTTCAATTATTTGCGAAAGGATATCAATTGCTAGAACCT
	NC_005973	GATCCAGATCACGAAATTTCATTTCAATTATTTGCGAAAGGATATCAATTGCTAGAACCT
	NC_001320	GATCCAGATCACGAAATTTCATTTCAATTATTTGCGAAAGGATATCAATTGCTAGAACCT
	KT161956	GATCCAGATCACGAAATTGCATTTCAATTATTTGCGAAAGGATATCAATTGCTAGAACCT
	KM881643	GATCCAGATCACGAAATTTCATTTCAATTATTTGCGAAAGGATATCAATTGCTAGAACCT
	KM881641	GATCCAGATCACGAAATTTCATTTCAATTATTTGCGAAAGGATATCAATTGCTAGAACCT
	KM881640	GATCCAGATCACGAAATTTCATTTCAATTATTTGCGAAAGGATATCAATTGCTAGAACCT
	KM881634	GATCCAGATCACGAAATTTCATTTCAATTATTTGCGAAAGGATATCAATTGCTAGAACCT
	KM103375	GATCCAGATCACGAAATTTCATTTCAATTATTTGCGAAAGGATATCAATTGCTAGAACCT
	KJ870999	GATCCAGATCACGAAATTGCATTTCAATTATTTGCGAAAGGATATCAATTGCTAGAACCT
	KJ830774	GATCCAGATCACGAAATTTCATTTCAATTATTTGCGAAAGGGTATCAATTGCTAGAACCT
	JN861109	GATCCAGATCACGAAATTTCATTTCAATTATTTGCGAAAGGATATCAATTGCTAGAACCT
	JN005831	GATCCAGATCACGAAATTTCATTTCAATTATTTGCGAAAGGATATCAATTGCTAGAACCT

	Oryza_minuta	TCGATAAAAGAAAGGGATGCTGTGTATGAATCACTCACCTATTCTTCCGAATTATACGTA
	NC_017835	TCGATAAAAGAAAGGGATGCTGTGTATGAATCACTCACCTATTCTTCCGAATTATACGTA
	NC_005973	TCGATAAAAGAAAGGGATGCTGTGTATGAATCACTCACCTATTCTTCCGAATTATACGTA
	NC_001320	TCGATAAAAGAAAGGGATGCTGTGTATGAATCACTCACCTATTCTTCCGAATTATACGTA
	KT161956	TTGATAAAAGAAAGGGATGCTGTGTATGAATCACTCACCTATTCTTCCGAATTATATGTA
	KM881643	TCGATAAAAGAAAGGGATGCTGTGTATGAATCACTCACCTATTCTTCCGAATTATACGTA
	KM881641	TCGATAAAAGAAAGGGATGCTGTGTATGAATCACTCACCTATTCTTCCGAATTATACGTA
	KM881640	TCGATAAAAGAAAGGGATGCTGTGTATGAATCACTCACCTATTCTTCCGAATTATACGTA
	KM881634	TCGATAAAAGAAAGGGATGCTGTGTATGAATCACTCACCTATTCTTCCGAATTATACGTA
	KM103375	TCGATAAAAGAAAGGGATGCTGTGTATGAATCACTCACCTATTCTTCCGAATTATACGTA
	KJ870999	TTGATAAAAGAAAGGGATGCTGTGTATGAATCACTCACCTATTCTTCCGAATTATATGTA
	KJ830774	TCGATAAAAGAAAGGGATGCTGTGTATGAATCACTCACCTATTCTTCCGAATTATACGTA
	JN861109	TCGATAAAAGAAAGGGATGCTGTGTATGAATCACTCACCTATTCTTCCGAATTATACGTA
	JN005831	TCGATAAAAGAAAGGGATGCTGTGTATGAATCACTCACCTATTCTTCCGAATTATACGTA

	Oryza_minuta	TCCGCGCGATTAATTTTTGGTTTCGATGTGCAAAAGCAAACCATTTCTATTGGAAACATT
	NC_017835	TCCGCGCGATTAATTTTTGGTTTCGATGTGCAAAAGCAAACCATTTCTATTGGAAACATT
	NC_005973	TCCGCGCGATTAATTTTTGGTTTCGATGTGCAAAAGCAAACCATTTCTATTGGAAACATT
	NC_001320	TCCGCGCGATTAATTTTTGGTTTCGATGTGCAAAAGCAAACCATTTCTATTGGAAACATT
	KT161956	TCCGCGAGATTAATTTTTGGTTTCGATGTGCAAAAGCAAACCATTTCTATTGGAAACATT
	KM881643	TCCGCGCGATTAATTTTTGGTTTCGATGTGCAAAAGCAAACCATTTCTATTGGAAACATT
	KM881641	TCCGCGCGATTAATTTTTGGTTTCGATGTGCAAAAGCAAACCATTTCTATTGGAAACATT
	KM881640	TCCGCGCGATTAATTTTTGGTTTCGATGTGCAAAAGCAAACCATTTCTATTGGAAACATT
	KM881634	TCCGCGCGATTAATTTTTGGTTTCGATGTGCAAAAGCAAACCATTTCTATTGGAAACATT
	KM103375	TCCGCGCGATTAATTTTTGGTTTCGATGTGCAAAAGCAAACCATTTCTATTGGAAACATT
	KJ870999	TCCGCGAGATTAATTTTTGGTTTCGATGTGCAAAAGCAAACCATTTCTATTGGAAACATT
	KJ830774	TCCGCGCGATTAATTTTTGGTTTCGATGTGCAAAAGCAAACCATTTCTATTGGAAACATT
	JN861109	TCCGCGCGATTAATTTTTGGTTTCGATGTGCAAAAGCAAACCATTTCTATTGGAAACATT
	JN005831	TCCGCGCGATTAATTTTTGGTTTCGATGTGCAAAAGCAAACCATTTCTATTGGAAACATT

	Oryza_minuta	CCTATAATGAATTCCTTAGGAACCTTTATAATAAATGGAATATACCGAATTGTGATCAAT
	NC_017835	CCTATAATGAATTCCTTAGGAACCTTTATAATAAATGGAATATACCGAATTGTGATCAAT
	NC_005973	CCTATAATGAATTCCTTAGGAACCTTTATAATAAATGGAATATACCGAATTGTGATCAAT
	NC_001320	CCTATAATGAATTCCTTAGGAACCTTTATAATAAATGGAATATACCGAATTGTGATCAAT
	KT161956	CCTATAATGAATTCCTTAGGAACCTTTATAATAAATGGAATATACCGAATTGTGATCAAT
	KM881643	CCTATAATGAATTCCTTAGGAACCTTTATAATAAATGGAATATACCGAATTGTGATCAAT
	KM881641	CCTATAATGAATTCCTTAGGAACCTTTATAATAAATGGAATATACCGAATTGTGATCAAT
	KM881640	CCTATAATGAATTCCTTAGGAACCTTTATAATAAATGGAATATACCGAATTGTGATCAAT
	KM881634	CCTATAATGAATTCCTTAGGAACCTTTATAATAAATGGAATATACCGAATTGTGATCAAT
	KM103375	CCTATAATGAATTCCTTAGGAACCTTTATAATAAATGGAATATACCGAATTGTGATCAAT
	KJ870999	CCTATAATGAATTCCTTAGGAACCTTTATAATAAATGGAATATACCGAATTGTGATCAAT
	KJ830774	CCTATAATGAATTCCTTAGGAACCTTTATAATAAATGGAATATACCGAATTGTGATCAAT
	JN861109	CCTATAATGAATTCCTTAGGAACCTTTATAATAAATGGAATATACCGAATTGTGATCAAT
	JN005831	CCTATAATGAATTCCTTAGGAACCTTTATAATAAATGGAATATACCGAATTGTGATCAAT

	Oryza_minuta	CAAATATTGCTAAGTCCTGGTATTTACTACCGCTCGGAATTAGACCATAAAGGAATTTCT
	NC_017835	CAAATATTGCTAAGTCCTGGTATTTACTACCGCTCGGAATTAGACCATAAAGGAATTTCT
	NC_005973	CAAATATTGCTAAGTCCTGGTATTTACTACCGCTCGGAATTAGACCATAAAGGAATTTCT
	NC_001320	CAAATATTGCTAAGTCCTGGTATTTACTACCGCTCGGAATTAGACCATAAAGGAATTTCT
	KT161956	CAAATATTGCTAAGTCCTGGTATTTACTACCGCTCGGAATTAGACCATAAGGGAATTTCT
	KM881643	CAAATATTGCTAAGTCCTGGTATTTACTACCGCTCGGAATTAGACCATAAAGGAATTTCT
	KM881641	CAAATATTGCTAAGTCCTGGTATTTACTACCGCTCGGAATTAGACCATAAAGGAATTTCT
	KM881640	CAAATATTGCTAAGTCCTGGTATTTACTACCGCTCGGAATTAGACCATAAAGGAATTTCT
	KM881634	CAAATATTGCTAAGTCCTGGTATTTACTACCGCTCGGAATTAGACCATAAAGGAATTTCT
	KM103375	CAAATATTGCTAAGTCCTGGTATTTACTACCGCTCGGAATTAGACCATAAAGGAATTTCT
	KJ870999	CAAATATTGCTAAGTCCTGGTATTTACTACCGCTCGGAATTAGACCATAAGGGAATTTCT
	KJ830774	CAAATATTGCTAAGTCCTGGTATTTACTACCGCTCGGAATTAGACCATAAAGGAATTTCT
	JN861109	CAAATATTGCTAAGTCCTGGTATTTACTACCGCTCGGAATTAGACCATAAAGGAATTTCT
	JN005831	CAAATATTGCTAAGTCCTGGTATTTACTACCGCTCGGAATTAGACCATAAAGGAATTTCT

	Oryza_minuta	ATCTACACCGGGACTATAATATCAGATTGGGGAGGAAGATCGGAATTAGCAATTGATAAA
	NC_017835	ATCTACACCGGGACTATAATATCAGATTGGGGAGGAAGATCGGAATTAGCAATTGATAAA
	NC_005973	ATCTACACCGGGACTATAATATCAGATTGGGGAGGAAGATCGGAATTAGCAATTGATAAA
	NC_001320	ATCTACACCGGGACTATAATATCAGATTGGGGAGGAAGATCGGAATTAGCAATTGATAAA
	KT161956	ATCTACACCGGGACTATAATATCAGATTGGGGAGGAAGATCGGAATTAGCAATTGATAAA
	KM881643	ATCTACACCGGGACTATAATATCAGATTGGGGAGGAAGATCGGAATTAGCAATTGATAAA
	KM881641	ATCTACACCGGGACTATAATATCAGATTGGGGAGGAAGATCGGAATTAGCAATTGATAAA
	KM881640	ATCTACACCGGGACTATAATATCAGATTGGGGAGGAAGATCGGAATTAGCAATTGATAAA
	KM881634	ATCTACACCGGGACTATAATATCAGATTGGGGAGGAAGATCGGAATTAGCAATTGATAAA
	KM103375	ATCTACACCGGGACTATAATATCAGATTGGGGAGGAAGATCGGAATTAGCAATTGATAAA
	KJ870999	ATCTACACCGGGACTATAATATCAGATTGGGGAGGAAGATCGGAATTAGCAATTGATAAA
	KJ830774	ATCTACACTGGGACTATAATATCAGATTGGGGAGGAAGATCAGAATTAGCAATTGATAAA
	JN861109	ATCTACACCGGGACTATAATATCAGATTGGGGAGGAAGATCGGAATTAGCAATTGATAAA
	JN005831	ATCTACACCGGGACTATAATATCAGATTGGGGAGGAAGATCGGAATTAGCAATTGATAAA

	Oryza_minuta	AAAGAAAGGATATGGGCTCGCGTGAGTAGAAAACAAAAGATATCTATTCTAGTTCTATCA
	NC_017835	AAAGAAAGGATATGGGCTCGCGTGAGTAGAAAACAAAAGATATCTATTCTAGTTCTATCA
	NC_005973	AAAGAAAGGATATGGGCTCGCGTGAGTAGAAAACAAAAGATATCTATTCTAGTTCTATCA
	NC_001320	AAAGAAAGGATATGGGCTCGCGTGAGTAGAAAACAAAAGATATCTATTCTAGTTCTATCA
	KT161956	AAAGAAAGGATATGGGCTCGTGTGAGTAGAAAACAAAAGATATCTATTCTAATTCTATCA
	KM881643	AAAGAAAGGATATGGGCTCGCGTGAGTAGAAAACAAAAGATATCTATTCTAGTTCTATCA
	KM881641	AAAGAAAGGATATGGGCTCGCGTGAGTAGAAAACAAAAGATATCTATTCTAGTTCTATCA
	KM881640	AAAGAAAGGATATGGGCTCGCGTGAGTAGAAAACAAAAGATATCTATTCTAGTTCTATCA
	KM881634	AAAGAAAGGATATGGGCTCGCGTGAGTAGAAAACAAAAGATATCTATTCTAGTTCTATCA
	KM103375	AAAGAAAGGATATGGGCTCGCGTGAGTAGAAAACAAAAGATATCTATTCTAGTTCTATCA
	KJ870999	AAAGAAAGGATATGGGCTCGTGTGAGTAGAAAACAAAAGATATCTATTCTAATTCTATCA
	KJ830774	AAAGAAAGGATATGGGCTCGCGTGAGTAGAAAACAAAAGATATCTATTCTAGTTCTATCA
	JN861109	AAAGAAAGGATATGGGCTCGCGTGAGTAGAAAACAAAAGATATCTATTCTAGTTCTATCA
	JN005831	AAAGAAAGGATATGGGCTCGCGTGAGTAGAAAACAAAAGATATCTATTCTAGTTCTATCA

	Oryza_minuta	TCAGCTATGGGTTCAAATCTAAAAGAAATTCTAGATAATGTTTCCTACCCTGAAATTTTC
	NC_017835	TCAGCTATGGGTTCAAATCTAAAAGAAATTCTAGATAATGTTTCCTACCCTGAAATTTTC
	NC_005973	TCAGCTATGGGTTCAAATCTAAAAGAAATTCTAGATAATGTTTCCTACCCTGAAATTTTC
	NC_001320	TCAGCTATGGGTTCAAATCTAAAAGAAATTCTAGATAATGTTTCCTACCCTGAAATTTTC
	KT161956	TCAGCTATGGGTTCGAATCTAAGAGAAATTCTAGATAATGTTTCCTACCCTGAAATTTTC
	KM881643	TCAGCTATGGGTTCAAATCTAAAAGAAATTCTAGATAATGTTTCCTACCCTGAAATTTTC
	KM881641	TCAGCTATGGGTTCAAATCTAAAAGAAATTCTAGATAATGTTTCCTACCCTGAAATTTTC
	KM881640	TCAGCTATGGGTTCAAATCTAAAAGAAATTCTAGATAATGTTTCCTACCCTGAAATTTTC
	KM881634	TCAGCTATGGGTTCAAATCTAAAAGAAATTCTAGATAATGTTTCCTACCCTGAAATTTTC
	KM103375	TCAGCTATGGGTTCAAATCTAAAAGAAATTCTAGATAATGTTTCCTACCCTGAAATTTTC
	KJ870999	TCAGCTATGGGTTCGAATCTAAGAGAAATTCTAGATAATGTTTCCTACCCTGAAATTTTC
	KJ830774	TCAGCTATGGGTTCAAATCTAAAAGAAATTCTAGATAATGTTTCCTACCCTGAAATTTTC
	JN861109	TCAGCTATGGGTTCAAATCTAAAAGAAATTCTAGATAATGTTTCCTACCCTGAAATTTTC
	JN005831	TCAGCTATGGGTTCAAATCTAAAAGAAATTCTAGATAATGTTTCCTACCCTGAAATTTTC

	Oryza_minuta	TTGTCTTTCCCTAATGCTAAGGAGAAGAAGAGGATTGAGTCAAAAGAAAAAGCTATTTTG
	NC_017835	TTGTCTTTCCCTAATGCTAAGGAGAAGAAGAGGATTGAGTCAAAAGAAAAAGCTATTTTG
	NC_005973	TTGTCTTTCCCTAATGCTAAGGAGAAGAAGAGGATTGAGTCAAAAGAAAAAGCTATTTTG
	NC_001320	TTGTCTTTCCCTAATGCTAAGGAGAAGAAGAGGATTGAGTCAAAAGAAAAAGCTATTTTG
	KT161956	TTGTCTTTCCCGAATGCTAAGGAGAAGAAGAGGATTGAGTCAAAAGAAAAAGCTATTTTG
	KM881643	TTGTCTTTCCCTAATGCTAAGGAGAAGAAGAGGATTGAGTCAAAAGAAAAAGCTATTTTG
	KM881641	TTGTCTTTCCCTAATGCTAAGGAGAAGAAGAGGATTGAGTCAAAAGAAAAAGCTATTTTG
	KM881640	TTGTCTTTCCCTAATGCTAAGGAGAAGAAGAGGATTGAGTCAAAAGAAAAAGCTATTTTG
	KM881634	TTGTCTTTCCCTAATGCTAAGGAGAAGAAGAGGATTGAGTCAAAAGAAAAAGCTATTTTG
	KM103375	TTGTCTTTCCCTAATGCTAAGGAGAAGAAGAGGATTGAGTCAAAAGAAAAAGCTATTTTG
	KJ870999	TTGTCTTTCCCGGATGCTAAGGAGAAGAAGAGGATTGAGTCAAAAGAAAAAGCTATTTTG
	KJ830774	TTGTCTTTCCCTAATGCTAAGGAGAAGAAGAGGATTGAGTCAAAAGAAAAAGCTATTTTG
	JN861109	TTGTCTTTCCCTAATGCTAAGGAGAAGAAGAGGATTGAGTCAAAAGAAAAAGCTATTTTG
	JN005831	TTGTCTTTCCCTAATGCTAAGGAGAAGAAGAGGATTGAGTCAAAAGAAAAAGCTATTTTG

	Oryza_minuta	GAGTTTTATCAACAATTTGCTTGTGTAGGCGGGGACCTGGTATTTTCGGAATCCTTATGT
	NC_017835	GAGTTTTATCAACAATTTGCTTGTGTAGGTGGGGACCTGGTATTTTCGGAATCCTTATGT
	NC_005973	GAGTTTTATCAACAATTTGCTTGTGTAGGTGGGGACCTGGTATTTTCGGAATCCTTATGT
	NC_001320	GAGTTTTATCAACAATTTGCTTGTGTAGGTGGGGACCTGGTATTTTCGGAATCCTTATGT
	KT161956	GAGTTTTATCAACAATTTGCTTGTGTAGGAGGGGACCTGGTATTTTCGGAATCCTTATGT
	KM881643	GAGTTTTATCAACAATTTGCTTGTGTAGGCGGGGACCTGGTATTTTCGGAATCCTTATGT
	KM881641	GAGTTTTATCAACAATTTGCTTGTGTAGGTGGGGACCTGGTATTTTCGGAATCCTTATGT
	KM881640	GAGTTTTATCAACAATTTGCTTGTGTAGGTGGGGACCTGGTATTTTCGGAATCCTTATGT
	KM881634	GAGTTTTATCAACAATTTGCTTGTGTAGGTGGGGACCTGGTATTTTCGGAATCCTTATGT
	KM103375	GAGTTTTATCAACAATTTGCTTGTGTAGGCGGGGACCTGGTATTTTCGGAATCCTTATGT
	KJ870999	GAGTTTTATCAACAATTTGCTTGTGTAGGCGGGGACCTGGTATTTTCGGAATCCTTATGT
	KJ830774	GAGTTTTATCAACAATTTGCTTGTGTAGGCGGGGACCTGGTATTTTCGGAATCCTTATGT
	JN861109	GAGTTTTATCAACAATTTGCTTGTGTAGGTGGGGACCTGGTATTTTCGGAATCCTTATGT
	JN005831	GAGTTTTATCAACAATTTGCTTGTGTAGGTGGGGACCTGGTATTTTCGGAATCCTTATGT

	Oryza_minuta	GAGGAATTACAAAAGAAATTTTTTCAACAAAAATGTGAATTAGGAAGGATTGGTCGACGA
	NC_017835	GAGGAATTACAAAAGAAATTTTTTCAACAAAAATGTGAATTAGGAAGGATTGGTCGACGA
	NC_005973	GAGGAATTACAAAAGAAATTTTTTCAACAAAAATGTGAATTAGGAAGGATTGGTCGACGA
	NC_001320	GAGGAATTACAAAAGAAATTTTTTCAACAAAAATGTGAATTAGGAAGGATTGGTCGACGA
	KT161956	GAGGAATTACAAAAGAAATTTTTTCAACAAAAATGTGAATTAGGAAGGATTGGTCGACGA
	KM881643	GAGGAATTACAAAAGAAATTTTTTCAACAAAAATGTGAATTAGGAAGGATTGGTCGACGA
	KM881641	GAGGAATTACAAAAGAAATTTTTTCAACAAAAATGTGAATTAGGAAGGATTGGTCGACGA
	KM881640	GAGGAATTACAAAAGAAATTTTTTCAACAAAAATGTGAATTAGGAAGGATTGGTCGACGA
	KM881634	GAGGAATTACAAAAGAAATTTTTTCAACAAAAATGTGAATTAGGAAGGATTGGTCGACGA
	KM103375	GAGGAATTACAAAAGAAATTTTTTCAACAAAAATGTGAATTAGGAAGGATTGGTCGACGA
	KJ870999	GAGGAATTACAAAAGAAATTTTTTCAACAAAAATGTGAATTAGGAAGGATTGGTCGACGA
	KJ830774	GAGGAATTACAAAAGAAATTTTTTCAACAAAAATGTGAATTAGGAAGGATTGGTCGACGA
	JN861109	GAGGAATTACAAAAGAAATTTTTTCAACAAAAATGTGAATTAGGAAGGATTGGTCGACGA
	JN005831	GAGGAATTACAAAAGAAATTTTTTCAACAAAAATGTGAATTAGGAAGGATTGGTCGACGA

	Oryza_minuta	AATATGAATCGAAGACTGAATCTTGATATACCTCAGAACAGCACCTTCTTGTTACCGCGA
	NC_017835	AATATGAATCGAAGACTGAATCTTGATATACCTCAGAACAGCACCTTCTTGTTACCGCGA
	NC_005973	AATATGAATCGAAGACTGAATCTTGATATACCTCAGAACAGCACCTTCTTGTTACCGCGA
	NC_001320	AATATGAATCGAAGACTGAATCTTGATATACCTCAGAACAGCACCTTCTTGTTACCGCGA
	KT161956	AATATGAATCGAAGACTGAATCTTGATATACCTCAGAACAACACATTCTTGTTACCGCGA
	KM881643	AATATGAATCGAAGACTGAATCTTGATATACCTCAGAACAGCACCTTCTTGTTACCGCGA
	KM881641	AATATGAATCGAAGACTGAATCTTGATATACCTCAGAACAGCACCTTCTTGTTACCGCGA
	KM881640	AATATGAATCGAAGACTGAATCTTGATATACCTCAGAACAGCACCTTCTTGTTACCGCGA
	KM881634	AATATGAATCGAAGACTGAATCTTGATATACCTCAGAACAGCACCTTCTTGTTACCGCGA
	KM103375	AATATGAATCGAAGACTGAATCTTGATATACCTCAGAACAGCACCTTCTTGTTACCGCGA
	KJ870999	AATATGAATCGAAGACTGAATCTTGATATACCTCAGAACAACGCATTCTTGTTACCGCGA
	KJ830774	AATATGAATCGAAGACTGAATCTTGATATACCTCAGAACAGCACCTTCTTGTTACCGCGA
	JN861109	AATATGAATCGAAGACTGAATCTTGATATACCTCAGAACAGCACCTTCTTGTTACCGCGA
	JN005831	AATATGAATCGAAGACTGAATCTTGATATACCTCAGAACAGCACCTTCTTGTTACCGCGA

	Oryza_minuta	GATGTATTGGCCGCTACGGATCATTTGATTGGAATGAAATTTGAAACGGGTATACTTGAC
	NC_017835	GATGTATTGGCCGCTACGGATCATTTGATTGGAATGAAATTTGAAACGGGTATACTTGAC
	NC_005973	GATGTATTGGCCGCTACGGATCATTTGATTGGAATGAAATTTGAAACGGGTATACTTGAC
	NC_001320	GATGTATTGGCCGCTACGGATCATTTGATTGGAATGAAATTTGAAACGGGTATACTTGAC
	KT161956	GATGTATTGGCCGCTACGGATCATTTGATTGGAATGAAATTTGGAACGGGTATACTTGAC
	KM881643	GATGTATTGGCCGCTACGGATCATTTGATTGGAATGAAATTTGAAACGGGTATACTTGAC
	KM881641	GATGTATTGGCCGCTACGGATCATTTGATTGGAATGAAATTTGAAACGGGTATACTTGAC
	KM881640	GATGTATTGGCCGCTACGGATCATTTGATTGGAATGAAATTTGAAACGGGTATACTTGAC
	KM881634	GATGTATTGGCCGCTACGGATCATTTGATTGGAATGAAATTTGAAACGGGTATACTTGAC
	KM103375	GATGTATTGGCCGCTACGGATCATTTGATTGGAATGAAATTTGAAACGGGTATACTTGAC
	KJ870999	GATGTATTGGCCGCTACGGATCATTTGATTGGAATGAAATTTGGAACGGGTATACTTGAC
	KJ830774	GATGTATTGGCCGCTACGGATCATTTGATTGGAATGAAATTTGAAACGGGTATACTTGAC
	JN861109	GATGTATTGGCCGCTACGGATCATTTGATTGGAATGAAATTTGAAACGGGTATACTTGAC
	JN005831	GATGTATTGGCCGCTACGGATCATTTGATTGGAATGAAATTTGAAACGGGTATACTTGAC

	Oryza_minuta	GATGACGATATGAATCACTTGAAAAATAAACGTATTCGTTCGGTTGCGGATCTGTTACAA
	NC_017835	GATGACGATATGAATCACTTGAAAAATAAACGTATTCGTTCGGTTGCGGATCTGTTACAA
	NC_005973	GATGACGATATGAATCACTTGAAAAATAAACGTATTCGTTCGGTTGCGGATCTGTTACAA
	NC_001320	GATGACGATATGAATCACTTGAAAAATAAACGTATTCGTTCGGTTGCGGATCTGTTACAA
	KT161956	GATGACGATATGAATCACTTGAAAAATAAACGTATTCGTTCGGTTGCGGATCTGTTACAA
	KM881643	GATGACGATATGAATCACTTGAAAAATAAACGTATTCGTTCGGTTGCGGATCTGTTACAA
	KM881641	GATGACGATATGAATCACTTGAAAAATAAACGTATTCGTTCGGTTGCGGATCTGTTACAA
	KM881640	GATGACGATATGAATCACTTGAAAAATAAACGTATTCGTTCGGTTGCGGATCTGTTACAA
	KM881634	GATGACGATATGAATCACTTGAAAAATAAACGTATTCGTTCGGTTGCGGATCTGTTACAA
	KM103375	GATGACGATATGAATCACTTGAAAAATAAACGTATTCGTTCGGTTGCGGATCTGTTACAA
	KJ870999	GATGACGATATGAATCACTTGAAAAATAAACGTATTCGTTCGATTGCGGATCTGTTACAA
	KJ830774	GATGACGATATGAATCACTTGAAAAATAAACGTATTCGTTCGGTTGCGGATCTGTTACAA
	JN861109	GATGACGATATGAATCACTTGAAAAATAAACGTATTCGTTCGGTTGCGGATCTGTTACAA
	JN005831	GATGACGATATGAATCACTTGAAAAATAAACGTATTCGTTCGGTTGCGGATCTGTTACAA

	Oryza_minuta	GATCAATTCGGACTGGCTCTTGGTCGTTTACAACATGCGGTTCAAAAAACTATCCGTAGA
	NC_017835	GATCAATTCGGACTGGCTCTTGGTCGTTTACAACATGCGGTTCAAAAAACTATCCGTAGA
	NC_005973	GATCAATTCGGACTGGCTCTTGGTCGTTTACAACATGCGGTTCAAAAAACTATCCGTAGA
	NC_001320	GATCAATTCGGACTGGCTCTTGGTCGTTTACAACATGCGGTTCAAAAAACTATCCGTAGA
	KT161956	GATCAATTCGGACTGGCTCTTGGTCGTTTACAACATGCGGTTCAAAAAACTATCCGTAGA
	KM881643	GATCAATTCGGACTGGCTCTTGGTCGTTTACAACATGCGGTTCAAAAAACTATCCGTAGA
	KM881641	GATCAATTCGGACTGGCTCTTGGTCGTTTACAACATGCGGTTCAAAAAACTATCCGTAGA
	KM881640	GATCAATTCGGACTGGCTCTTGGTCGTTTACAACATGCGGTTCAAAAAACTATCCGTAGA
	KM881634	GATCAATTCGGACTGGCTCTTGGTCGTTTACAACATGCGGTTCAAAAAACTATCCGTAGA
	KM103375	GATCAATTCGGACTGGCTCTTGGTCGTTTACAACATGCGGTTCAAAAAACTATCCGTAGA
	KJ870999	GATCAATTCGGACTGGCTCTTGGTCGTTTACAACATGCGGTTCAAAAAACTATCCGTAGA
	KJ830774	GATCAATTCGGACTGGCTCTTGGTCGTTTACAACATGCGGTTCAAAAAACTATCCGTAGA
	JN861109	GATCAATTCGGACTGGCTCTTGGTCGTTTACAACATGCGGTTCAAAAAACTATCCGTAGA
	JN005831	GATCAATTCGGACTGGCTCTTGGTCGTTTACAACATGCGGTTCAAAAAACTATCCGTAGA

	Oryza_minuta	GTATTCATACGTCAATCAAAACCGACTCCACAAACTTTGGTAACTCCAACTTCAACCTCG
	NC_017835	GTATTCATACGTCAATCAAAACCGACTCCACAAACTTTGGTAACTCCAACTTCAACCTCG
	NC_005973	GTATTCATACGTCAATCAAAACCGACTCCACAAACTTTGGTAACTCCAACTTCAACCTCG
	NC_001320	GTATTCATACGTCAATCAAAACCGACTCCACAAACTTTGGTAACTCCAACTTCAACCTCG
	KT161956	GTATTCATACGTCAATCGAAACCGACTCCACAAACTTTGGTAACTCCAACTTCAACCTCG
	KM881643	GTATTCATACGTCAATCAAAACCGACTCCACAAACTTTGGTAACTCCAACTTCAACCTCG
	KM881641	GTATTCATACGTCAATCAAAACCGACTCCACAAACTTTGGTAACTCCAACTTCAACCTCG
	KM881640	GTATTCATACGTCAATCAAAACCGACTCCACAAACTTTGGTAACTCCAACTTCAACCTCG
	KM881634	GTATTCATACGTCAATCAAAACCGACTCCACAAACTTTGGTAACTCCAACTTCAACCTCG
	KM103375	GTATTCATACGTCAATCAAAACCGACTCCACAAACTTTGGTAACTCCAACTTCAACCTCG
	KJ870999	GTATTCATACGTCAATCGAAACCGACTCCACAAACTTTGGTAACTCCAACTTCAACCTCG
	KJ830774	GTATTCATACGTCAATCGAAACCGACTCCACAAACTTTGGTAACTCCAACTTCAACCTCG
	JN861109	GTATTCATACGTCAATCAAAACCGACTCCACAAACTTTGGTAACTCCAACTTCAACCTCG
	JN005831	GTATTCATACGTCAATCAAAACCGACTCCACAAACTTTGGTAACTCCAACTTCAACCTCG

	Oryza_minuta	ATTTTATTAATAACTACTTACGAGACCTTCTTTGGTACATATCCCTTATCTCAAGTTTTT
	NC_017835	ATTTTATTAATAACTACTTACGAGACCTTCTTTGGTACATATCCCTTATCTCAAGTTTTT
	NC_005973	ATTTTATTAATAACTACTTACGAGACCTTCTTTGGTACATATCCCTTATCTCAAGTTTTT
	NC_001320	ATTTTATTAATAACTACTTACGAGACCTTCTTTGGTACATATCCCTTATCTCAAGTTTTT
	KT161956	ATTTTATTAATAACTACTTATGAGACCTTCTTTGGCACATACCCCTTATCTCAAGTTTTT
	KM881643	ATTTTATTAATAACTACTTACGAGACCTTCTTTGGTACATATCCCTTATCTCAAGTTTTT
	KM881641	ATTTTATTAATAACTACTTACGAGACCTTCTTTGGTACATATCCCTTATCTCAAGTTTTT
	KM881640	ATTTTATTAATAACTACTTACGAGACCTTCTTTGGTACATATCCCTTATCTCAAGTTTTT
	KM881634	ATTTTATTAATAACTACTTACGAGACCTTCTTTGGTACATATCCCTTATCTCAAGTTTTT
	KM103375	ATTTTATTAATAACTACTTACGAGACCTTCTTTGGTACATATCCCTTATCTCAAGTTTTT
	KJ870999	ATTTTATTAATAACTACTTATGAGACCTTCTTTGGCACATACCCCTTATCTCAAGTTTTC
	KJ830774	ATTTTATTAATAACTACTTACGAGACCTTCTTTGGTACATATCCCTTATCTCAAGTTTTT
	JN861109	ATTTTATTAATAACTACTTACGAGACCTTCTTTGGTACATATCCCTTATCTCAAGTTTTT
	JN005831	ATTTTATTAATAACTACTTACGAGACCTTCTTTGGTACATATCCCTTATCTCAAGTTTTT

	Oryza_minuta	GATCAAACCAATCCATTGACACAAACTGTTCATGGGCGAAAAGTGAGTTGTTTGGGTCCT
	NC_017835	GATCAAACCAATCCATTGACACAAACGGTTCATGGGCGAAAAGTGAGTTGTTTGGGTCCT
	NC_005973	GATCAAACCAATCCATTGACACAAACGGTTCATGGGCGAAAAGTGAGTTGTTTGGGTCCT
	NC_001320	GATCAAACCAATCCATTGACACAAACGGTTCATGGGCGAAAAGTGAGTTGTTTGGGTCCT
	KT161956	GATCAAACCAATCCATTGACACAAACTGTTCATGGGCGAAAAGTGAGTTGTTTGGGTCCT
	KM881643	GATCAAACCAATCCATTGACACAAACTGTTCATGGGCGAAAAGTGAGTTGTTTGGGTCCT
	KM881641	GATCAAACCAATCCATTGACACAAACGGTTCATGGGCGAAAAGTGAGTTGTTTGGGTCCT
	KM881640	GATCAAACCAATCCATTGACACAAACGGTTCATGGGCGAAAAGTGAGTTGTTTGGGTCCT
	KM881634	GATCAAACCAATCCATTGACACAAACGGTTCATGGGCGAAAAGTGAGTTGTTTGGGTCCT
	KM103375	GATCAAACCAATCCATTGACACAAACTGTTCATGGGCGAAAAGTGAGTTGTTTGGGTCCT
	KJ870999	GATCAAACCAATCCATTGACACAAACTGTTCATGGGCGAAAAGTGAGTTGTTTGGGTCCT
	KJ830774	GATCAAACCAATCCATTGACACAAACTGTTCATGGGCGAAAAGTGAGTTGTTTGGGTCCT
	JN861109	GATCAAACCAATCCATTGACACAAACGGTTCATGGGCGAAAAGTGAGTTGTTTGGGTCCT
	JN005831	GATCAAACCAATCCATTGACACAAACGGTTCATGGGCGAAAAGTGAGTTGTTTGGGTCCT

	Oryza_minuta	GGAGGATTGACGGGGAGAACTGCAAGTTTTCGGAGCCGAGATATCCATCCGAGTCACTAT
	NC_017835	GGAGGATTGACGGGGAGAACTGCAAGTTTTCGGAGCCGAGATATCCATCCGAGTCACTAT
	NC_005973	GGAGGATTGACGGGGAGAACTGCAAGTTTTCGGAGCCGAGATATCCATCCGAGTCACTAT
	NC_001320	GGAGGATTGACGGGGAGAACTGCAAGTTTTCGGAGCCGAGATATCCATCCGAGTCACTAT
	KT161956	GGAGGATTGACGGGGAGAACTGCAAGTTTTCGGAGCCGAGATATCCATCCGAGTCACTAT
	KM881643	GGAGGATTGACGGGGAGAACTGCAAGTTTTCGGAGCCGAGATATCCATCCGAGTCACTAT
	KM881641	GGAGGATTGACGGGGAGAACTGCAAGTTTTCGGAGCCGAGATATCCATCCGAGTCACTAT
	KM881640	GGAGGATTGACGGGGAGAACTGCAAGTTTTCGGAGCCGAGATATCCATCCGAGTCACTAT
	KM881634	GGAGGATTGACGGGGAGAACTGCAAGTTTTCGGAGCCGAGATATCCATCCGAGTCACTAT
	KM103375	GGAGGATTGACGGGGAGAACTGCAAGTTTTCGGAGCCGAGATATCCATCCGAGTCACTAT
	KJ870999	GGAGGATTGACGGGGAGAACTGCAAGTTTTCGGAGCCGAGATATCCATCCGAGTCACTAT
	KJ830774	GGAGGATTGACAGGGAGAACTGCAAGTTTTCGGAGCCGAGATATCCATCCGAGTCACTAT
	JN861109	GGAGGATTGACGGGGAGAACTGCAAGTTTTCGGAGCCGAGATATCCATCCGAGTCACTAT
	JN005831	GGAGGATTGACGGGGAGAACTGCAAGTTTTCGGAGCCGAGATATCCATCCGAGTCACTAT

	Oryza_minuta	GGGCGTATTTGTCCAATTGACACGTCCGAAGGAATCAACGTTGGACTTACTGGATCTTTA
	NC_017835	GGGCGTATTTGTCCAATTGACACGTCCGAAGGAATCAACGTTGGACTTACTGGATCTTTA
	NC_005973	GGGCGTATTTGTCCAATTGACACGTCCGAAGGAATCAACGTTGGACTTACTGGATCTTTA
	NC_001320	GGGCGTATTTGTCCAATTGACACGTCCGAAGGAATCAACGTTGGACTTACTGGATCTTTA
	KT161956	GGGCGTATTTGTCCAATTGACACGTCCGAAGGAATCCATGTTGGACTTACTGGATCCTTA
	KM881643	GGGCGTATTTGTCCAATTGACACGTCCGAAGGAATCAACGTTGGACTTACTGGATCTTTA
	KM881641	GGGCGTATTTGTCCAATTGACACGTCCGAAGGAATCAACGTTGGACTTACTGGATCTTTA
	KM881640	GGGCGTATTTGTCCAATTGACACGTCCGAAGGAATCAACGTTGGACTTACTGGATCTTTA
	KM881634	GGGCGTATTTGTCCAATTGACACGTCCGAAGGAATCAACGTTGGACTTACTGGATCTTTA
	KM103375	GGGCGTATTTGTCCAATTGACACGTCCGAAGGAATCAACGTTGGACTTACTGGATCTTTA
	KJ870999	GGTCGTATTTGTCCAATTGACACGTCCGAAGGAATCCATGTTGGACTTACTGGATCCTTA
	KJ830774	GGGCGTATTTGTCCAATTGACACGTCCGAAGGAATCAACGTTGGACTTACTGGATCTTTA
	JN861109	GGGCGTATTTGTCCAATTGACACGTCCGAAGGAATCAACGTTGGACTTACTGGATCTTTA
	JN005831	GGGCGTATTTGTCCAATTGACACGTCCGAAGGAATCAACGTTGGACTTACTGGATCTTTA

	Oryza_minuta	GCTATTCATGCGAGAATTGATCATTGGTGGGGATCCGTAGAGAGTCCATTTTATGAAATA
	NC_017835	GCTATTCATGCGAGAATTGATCATTGGTGGGGATCCGTAGAGAGTCCATTTTATGAAATA
	NC_005973	GCTATTCATGCGAGAATTGATCATTGGTGGGGATCCGTAGAGAGTCCATTTTATGAAATA
	NC_001320	GCTATTCATGCGAGAATTGATCATTGGTGGGGATCCGTAGAGAGTCCTTTTTATGAAATA
	KT161956	GCTATTCATGCGAGAATCGATCACTGGTGGGGATCCATAGAGAGTCCGTTTTATGAAATA
	KM881643	GCTATTCATGCGAGAATTGATCATTGGTGGGGATCCGTAGAGAGTCCATTTTATGAAATA
	KM881641	GCTATTCATGCGAGAATTGATCATTGGTGGGGATCCGTAGAGAGTCCATTTTATGAAATA
	KM881640	GCTATTCATGCGAGAATTGATCATTGGTGGGGATCCGTAGAGAGTCCATTTTATGAAATA
	KM881634	GCTATTCATGCGAGAATTGATCATTGGTGGGGATCCGTAGAGAGTCCATTTTATGAAATA
	KM103375	GCTATTCATGCGAGAATTGATCATTGGTGGGGATCCGTAGAGAGTCCATTTTATGAAATA
	KJ870999	GCTATTCATGCGAGAATCGATCACTGGTGGGGATCCATAGAGAGTCCGTTTTATGAAATA
	KJ830774	GCTATTCATGCGAGAATTGATCACTGGTGGGGATCCGTAGAGAGTCCATTTTATGAAATA
	JN861109	GCTATTCATGCGAGAATTGATCATTGGTGGGGATCCGTAGAGAGTCCATTTTATGAAATA
	JN005831	GCTATTCATGCGAGAATTGATCATTGGTGGGGATCCGTAGAGAGTCCATTTTATGAAATA

	Oryza_minuta	TCTGAGAAAGCAAAGAAAAAAAAAGAGAGACAGGTGGTTTATTTATCACCAAATAGAGAT
	NC_017835	TCTGAGAAAGCAAAGAAAAAAAAAGAGAGACAGGTGGTTTATTTATCACCAAATAGAGAT
	NC_005973	TCTGAGAAAGCAAAGAAAAAAAAAGAGAGACAGGTGGTTTATTTATCACCAAATAGAGAT
	NC_001320	TCTGAGAAAGCAAAGAAAAAAAAAGAGAGACAGGTGGTTTATTTATCACCAAATAGAGAT
	KT161956	TCTGAGAAAGCAAAACAAAAAAAAGAGAGACAAGTGGTTTATTTATCACCAAATAGGGAT
	KM881643	TCTGAGAAAGCAAAGAAAAAAAAAGAGAGACAGGTGGTTTATTTATCACCAAATAGAGAT
	KM881641	TCTGAGAAAGCAAAGAAAAAAAAAGAGAGACAGGTGGTTTATTTATCACCAAATAGAGAT
	KM881640	TCTGAGAAAGCAAAGAAAAAAAAAGAGAGACAGGTGGTTTATTTATCACCAAATAGAGAT
	KM881634	TCTGAGAAAGCAAAGAAAAAAAAAGAGAGACAGGTGGTTTATTTATCACCAAATAGAGAT
	KM103375	TCTGAGAAAGCAAAGAAAAAAAAAGAGAGACAGGTGGTTTATTTATCACCAAATAGAGAT
	KJ870999	TCTGAGAAAGCAAAACAAAAAAAAGAGAGACAAGTAGTTTATTTATCACCAAATAGGGAT
	KJ830774	TCTGAGAAAGCAAAGAAAAAAAAAGAGAGACAGGTGGTTTATTTATCCCCAAATAGAGAT
	JN861109	TCTGAGAAAGCAAAGAAAAAAAAAGAGAGACAGGTGGTTTATTTATCACCAAATAGAGAT
	JN005831	TCTGAGAAAGCAAAGAAAAAAAAAGAGAGACAGGTGGTTTATTTATCACCAAATAGAGAT

	Oryza_minuta	GAGTATTATATGATAGCAGCAGGAAATTCTTTGTCCTTGAATCGGGGTATTCAGGAAGAA
	NC_017835	GAGTATTATATGATAGCAGCAGGAAATTCTTTGTCCTTGAATCGGGGTATTCAGGAAGAA
	NC_005973	GAGTATTATATGATAGCAGCAGGAAATTCTTTGTCCTTGAATCGGGGTATTCAGGAAGAA
	NC_001320	GAGTATTATATGATAGCAGCAGGAAATTCTTTGTCCTTGAATCGGGGTATTCAGGAAGAA
	KT161956	GAATATTATATGATAGCAGCAGGAAATTCTTTGTCCTTGAATCGGGGTATTCAGGAAGAA
	KM881643	GAGTATTATATGATAGCAGCAGGAAATTCTTTGTCCTTGAATCGGGGTATTCAGGAAGAA
	KM881641	GAGTATTATATGATAGCAGCAGGAAATTCTTTGTCCTTGAATCGGGGTATTCAGGAAGAA
	KM881640	GAGTATTATATGATAGCAGCAGGAAATTCTTTGTCCTTGAATCGGGGTATTCAGGAAGAA
	KM881634	GAGTATTATATGATAGCAGCAGGAAATTCTTTGTCCTTGAATCGGGGTATTCAGGAAGAA
	KM103375	GAGTATTATATGATAGCAGCAGGAAATTCTTTGTCCTTGAATCGGGGTATTCAGGAAGAA
	KJ870999	GAATATTATATGATAGCAGCAGGAAATTCTTTGTCCTTGAATCGGGGTATTCAGGAGGAA
	KJ830774	GAGTATTATATGATAGCAGCAGGAAATTCTTTGTCCTTGAATCGGGGTATTCAGGAAGAA
	JN861109	GAGTATTATATGATAGCAGCAGGAAATTCTTTGTCCTTGAATCGGGGTATTCAGGAAGAA
	JN005831	GAGTATTATATGATAGCAGCAGGAAATTCTTTGTCCTTGAATCGGGGTATTCAGGAAGAA

	Oryza_minuta	CAGGTTGTTCCAGCTAGATACCGTCAAGAATTCCTGACTATTGCATGGGAACAGATTCAT
	NC_017835	CAGGTTGTTCCAGCTAGATACCGTCAAGAATTCCTGACTATTGCATGGGAACAGATTCAT
	NC_005973	CAGGTTGTTCCAGCTAGATACCGTCAAGAATTCCTGACTATTGCATGGGAACAGATTCAT
	NC_001320	CAGGTTGTTCCAGCTAGATACCGTCAAGAATTCCTGACTATTGCATGGGAACAGATTCAT
	KT161956	CAGGTTGTTCCAGCTAGATACCGTCAAGAATTCCTGACTATTGCATGGGAACAGATTCAT
	KM881643	CAGGTTGTTCCAGCTAGATACCGTCAAGAATTCCTGACTATTGCATGGGAACAGATTCAT
	KM881641	CAGGTTGTTCCAGCTAGATACCGTCAAGAATTCCTGACTATTGCATGGGAACAGATTCAT
	KM881640	CAGGTTGTTCCAGCTAGATACCGTCAAGAATTCCTGACTATTGCATGGGAACAGATTCAT
	KM881634	CAGGTTGTTCCAGCTAGATACCGTCAAGAATTCCTGACTATTGCATGGGAACAGATTCAT
	KM103375	CAGGTTGTTCCAGCTAGATACCGTCAAGAATTCCTGACTATTGCATGGGAACAGATTCAT
	KJ870999	CAGGTTGTTCCAGCTAGATACCGTCAAGAATTCCTGACTATTGCATGGGAACAGATTCAT
	KJ830774	CAGGTTGTTCCAGCTAGATACCGTCAAGAATTCCTGACTATTGCATGGGAACAGATTCAT
	JN861109	CAGGTTGTTCCAGCTAGATACCGTCAAGAATTCCTGACTATTGCATGGGAACAGATTCAT
	JN005831	CAGGTTGTTCCAGCTAGATACCGTCAAGAATTCCTGACTATTGCATGGGAACAGATTCAT

	Oryza_minuta	GTTAGAAGTATTTTTCCTTTCCAATATTTTTCTATTGGGGGTTCTCTCATTCCTTTTATT
	NC_017835	GTTAGAAGTATTTTTCCTTTCCAATATTTTTCTATTGGGGGTTCTCTCATTCCTTTTATT
	NC_005973	GTTAGAAGTATTTTTCCTTTCCAATATTTTTCTATTGGGGGTTCTCTCATTCCTTTTATT
	NC_001320	GTTAGAAGTATTTTTCCTTTCCAATATTTTTCTATTGGGGGTTCTCTCATTCCTTTTATT
	KT161956	GTTAGAAGTATTTTTCCTTTCCAATATTTTTCTATTGGAGGTTCTCTCATTCCTTTTATT
	KM881643	GTTAGAAGTATTTTTCCTTTCCAATATTTTTCTATTGGGGGTTCTCTCATTCCTTTTATT
	KM881641	GTTAGAAGTATTTTTCCTTTCCAATATTTTTCTATTGGGGGTTCTCTCATTCCTTTTATT
	KM881640	GTTAGAAGTATTTTTCCTTTCCAATATTTTTCTATTGGGGGTTCTCTCATTCCTTTTATT
	KM881634	GTTAGAAGTATTTTTCCTTTCCAATATTTTTCTATTGGGGGTTCTCTCATTCCTTTTATT
	KM103375	GTTAGAAGTATTTTTCCTTTCCAATATTTTTCTATTGGGGGTTCTCTCATTCCTTTTATT
	KJ870999	GTTAGAAGTATTTTTCCTTTCCAATATTTTTCTATTGGGGGTTCTCTCATTCCTTTTATT
	KJ830774	GTTAGAAGTATTTTTCCTTTCCAATATTTTTCTATTGGGGGTTCTCTCATTCCTTTTATT
	JN861109	GTTAGAAGTATTTTTCCTTTCCAATATTTTTCTATTGGGGGTTCTCTCATTCCTTTTATT
	JN005831	GTTAGAAGTATTTTTCCTTTCCAATATTTTTCTATTGGGGGTTCTCTCATTCCTTTTATT

	Oryza_minuta	GAGCATAATGATGCGAATCGAGCTTTAATGAGTTCTAATATGCAGCGCCAAGCAGTTCCG
	NC_017835	GAGCATAATGATGCGAATCGAGCTTTAATGAGTTCTAATATGCAGCGCCAAGCAGTTCCG
	NC_005973	GAGCATAATGATGCGAATCGAGCTTTAATGAGTTCTAATATGCAGCGCCAAGCAGTTCCG
	NC_001320	GAGCATAATGATGCGAATCGAGCTTTAATGAGTTCTAATATGCAGCGCCAAGCAGTTCCG
	KT161956	GAGCATAATGATGCGAATCGAGCTTTAATGAGTTCTAATATGCAGCGCCAAGCAGTTCCG
	KM881643	GAGCATAATGATGCGAATCGAGCTTTAATGAGTTCTAATATGCAGCGCCAAGCAGTTCCG
	KM881641	GAGCATAATGATGCGAATCGAGCTTTAATGAGTTCTAATATGCAGCGCCAAGCAGTTCCG
	KM881640	GAGCATAATGATGCGAATCGAGCTTTAATGAGTTCTAATATGCAGCGCCAAGCAGTTCCG
	KM881634	GAGCATAATGATGCGAATCGAGCTTTAATGAGTTCTAATATGCAGCGCCAAGCAGTTCCG
	KM103375	GAGCATAATGATGCGAATCGAGCTTTAATGAGTTCTAATATGCAGCGCCAAGCAGTTCCG
	KJ870999	GAACATAATGATGCGAATCGAGCTTTAATGAGTTCTAATATGCAGCGCCAAGCAGTTCCG
	KJ830774	GAGCATAATGATGCGAATCGAGCTTTAATGAGTTCTAATATGCAGCGCCAAGCAGTTCCA
	JN861109	GAGCATAATGATGCGAATCGAGCTTTAATGAGTTCTAATATGCAGCGCCAAGCAGTTCCG
	JN005831	GAGCATAATGATGCGAATCGAGCTTTAATGAGTTCTAATATGCAGCGCCAAGCAGTTCCG

	Oryza_minuta	CTTTCTCGGTCCGAGAAGTGCATTGTTGGAACTGGATTGGAACGCCAAACAGCTCTAGAT
	NC_017835	CTTTCTCGGTCCGAGAAGTGCATTGTTGGAACTGGATTGGAACGCCAAACAGCTCTAGAT
	NC_005973	CTTTCTCGGTCCGAGAAGTGCATTGTTGGAACTGGATTGGAACGCCAAACAGCTCTAGAT
	NC_001320	CTTTCTCGGTCCGAGAAGTGCATTGTTGGAACTGGATTGGAACGCCAAACAGCTCTAGAT
	KT161956	CTTTCTCGGTCCGAGAAGTGCATTGTTGGAACTGGATTGGAACGCCAAACAGCTCTAGAT
	KM881643	CTTTCTCGGTCCGAGAAGTGCATTGTTGGAACTGGATTGGAACGCCAAACAGCTCTAGAT
	KM881641	CTTTCTCGGTCCGAGAAGTGCATTGTTGGAACTGGATTGGAACGCCAAACAGCTCTAGAT
	KM881640	CTTTCTCGGTCCGAGAAGTGCATTGTTGGAACTGGATTGGAACGCCAAACAGCTCTAGAT
	KM881634	CTTTCTCGGTCCGAGAAGTGCATTGTTGGAACTGGATTGGAACGCCAAACAGCTCTAGAT
	KM103375	CTTTCTCGGTCCGAGAAGTGCATTGTTGGAACTGGATTGGAACGCCAAACAGCTCTAGAT
	KJ870999	CTTTCTCGGTCCGAGAAGTGCATTGTTGGAACTGGATTGGAACGCCAAACAGCTCTAGAT
	KJ830774	CTTTCTCGGTCCGAGAAGTGCATTGTTGGAACTGGATTGGAACGGCAAACAGCTCTAGAT
	JN861109	CTTTCTCGGTCCGAGAAGTGCATTGTTGGAACTGGATTGGAACGCCAAACAGCTCTAGAT
	JN005831	CTTTCTCGGTCCGAGAAGTGCATTGTTGGAACTGGATTGGAACGCCAAACAGCTCTAGAT

	Oryza_minuta	TCGAGAGTTTCTGTTATAGCCGAACGCGAGGGAAAGATCATTTCTACTAATAGTCACAAG
	NC_017835	TCGAGGGTTTCTGTTATAGCCGAACGCGAGGGAAAGATCATTTCTACTAATAGTCACAAG
	NC_005973	TCGAGGGTTTCTGTTATAGCCGAACGCGAGGGAAAGATCATTTCTACTAATAGTCACAAG
	NC_001320	TCGAGGGTTTCTGTTATAGCCGAACGCGAGGGAAAGATCATTTCTACTAATAGTCACAAG
	KT161956	TCGAGGGTTTCTGTTATAGCCGAACGCGAGGGAAAGATCATTTCTACTGATAGTCACAAG
	KM881643	TCGAGGGTTTCTGTTATAGCCGAACGCGAGGGAAAGATCATTTCTACTAATAGTCACAAG
	KM881641	TCGAGGGTTTCTGTTATAGCCGAACGCGAGGGAAAGATCATTTCTACTAATAGTCACAAG
	KM881640	TCGAGGGTTTCTGTTATAGCCGAACGCGAGGGAAAGATCATTTCTACTAATAGTCACAAG
	KM881634	TCGAGGGTTTCTGTTATAGCCGAACGCGAGGGAAAGATCATTTCTACTAATAGTCACAAG
	KM103375	TCGAGAGTTTCTGTTATAGCCGAACGCGAGGGAAAGATCATTTCTACTAATAGTCACAAG
	KJ870999	TCGAGGGTTTCTGTTATAGCAGAACGCGAGGGAAAGATCATTTCTACGGATAGTCACAAG
	KJ830774	TCGAGGGTTTCTGTTATAGCCGAACGCGAGGGAAAGATCATTTCTACTAATAGTCATAAG
	JN861109	TCGAGGGTTTCTGTTATAGCCGAACGCGAGGGAAAGATCATTTCTACTAATAGTCACAAG
	JN005831	TCGAGGGTTTCTGTTATAGCCGAACGCGAGGGAAAGATCATTTCTACTAATAGTCACAAG

	Oryza_minuta	ATCCTTTTATCAAGTAGTGGGAAGACTATAAGTATTCCTTTAGTTACCCATCGGCGCTCT
	NC_017835	ATCCTTTTATCAAGTAGTGGGAAGACTATAAGTATTCCTTTAGTTACCCATCGGCGCTCT
	NC_005973	ATCCTTTTATCAAGTAGTGGGAAGACTATAAGTATTCCTTTAGTTACCCATCGGCGCTCT
	NC_001320	ATCCTTTTATCAAGTAGTGGGAAGACTATAAGTATTCCTTTAGTTACCCATCGGCGCTCT
	KT161956	ATCCTTTTATCAAGTAGTGGGAAGGCTATAAGTATTCCTTTAGTTACACATCGGCGCTCT
	KM881643	ATCCTTTTATCAAGTAGTGGGAAGACTATAAGTATTCCTTTAGTTACCCATCGGCGCTCT
	KM881641	ATCCTTTTATCAAGTAGTGGGAAGACTATAAGTATTCCTTTAGTTACCCATCGGCGCTCT
	KM881640	ATCCTTTTATCAAGTAGTGGGAAGACTATAAGTATTCCTTTAGTTACCCATCGGCGCTCT
	KM881634	ATCCTTTTATCAAGTAGTGGGAAGACTATAAGTATTCCTTTAGTTACCCATCGGCGCTCT
	KM103375	ATCCTTTTATCAAGTAGTGGGAAGACTATAAGTATTCCTTTAGTTACCCATCGGCGCTCT
	KJ870999	ATCCTTTTATCAAGTAGTGGGAAGGCTATAAGTATTCCTTTAGTTACACATCGGCGCTCT
	KJ830774	ATACTTTTATCAAGTAGTGGGAAGACTATAAGTATTCCTTTAGTTACTCATCGGCGCTCT
	JN861109	ATCCTTTTATCAAGTAGTGGGAAGACTATAAGTATTCCTTTAGTTACCCATCGGCGCTCT
	JN005831	ATCCTTTTATCAAGTAGTGGGAAGACTATAAGTATTCCTTTAGTTACCCATCGGCGCTCT

	Oryza_minuta	AACAAAAATACTTGTATGCACCAAAAACCTCGGGTTCCGCGGGGTAAATCCATTAAAAAA
	NC_017835	AACAAAAATACTTGTATGCACCAAAAACCTCGGGTTCCGCGGGGTAAATCCATTAAAAAA
	NC_005973	AACAAAAATACTTGTATGCACCAAAAACCTCGGGTTCCGCGGGGTAAATCCATTAAAAAA
	NC_001320	AACAAAAATACTTGTATGCACCAAAAACCTCGGGTTCCGCGGGGTAAATCCATTAAAAAA
	KT161956	AACAAAAATACTTGTATGCACCAAAAACCCCGGGTTCCGAGGGGTAAATTCATTAAAAAA
	KM881643	AACAAAAATACTTGTATGCACCAAAAACCTCGGGTTCCGCGGGGTAAATCCATTAAAAAA
	KM881641	AACAAAAATACTTGTATGCACCAAAAACCTCGGGTTCCGCGGGGTAAATCCATTAAAAAA
	KM881640	AACAAAAATACTTGTATGCACCAAAAACCTCGGGTTCCGCGGGGTAAATCCATTAAAAAA
	KM881634	AACAAAAATACTTGTATGCACCAAAAACCTCGGGTTCCGCGGGGTAAATCCATTAAAAAA
	KM103375	AACAAAAATACTTGTATGCACCAAAAACCTCGGGTTCCGCGGGGTAAATCCATTAAAAAA
	KJ870999	AACAAAAATACTTGTATGCACCAAAAACCCCGGGTTCCGAGGGGTAAATTCATTAAAAAA
	KJ830774	AACAAAAATACTTGTATGCACCAAAAACCTCGGGTTCCGCGGGGTAAATCCATTAAAAAA
	JN861109	AACAAAAATACTTGTATGCACCAAAAACCTCGGGTTCCGCGGGGTAAATCCATTAAAAAA
	JN005831	AACAAAAATACTTGTATGCACCAAAAACCTCGGGTTCCGCGGGGTAAATCCATTAAAAAA

	Oryza_minuta	GGACAAATTTTAGCGGAGGGGGCTGCTACGGTTGGTGGGGAACTTGCTTTAGGAAAAAAC
	NC_017835	GGACAAATTTTAGCGGAGGGGGCTGCTACGGTTGGTGGGGAACTTGCTTTAGGAAAAAAC
	NC_005973	GGACAAATTTTAGCGGAGGGGGCTGCTACGGTTGGTGGGGAACTTGCTTTAGGAAAAAAC
	NC_001320	GGACAAATTTTAGCGGAGGGGGCTGCTACGGTTGGTGGGGAACTTGCTTTAGGAAAAAAC
	KT161956	GGACAAATTTTAGCGGAGGGGGCGGCTACAGTTGGTGGGGAACTTGCTTTAGGAAAAAAC
	KM881643	GGACAAATTTTAGCGGAGGGGGCTGCTACGGTTGGTGGGGAACTTGCTTTAGGAAAAAAC
	KM881641	GGACAAATTTTAGCGGAGGGGGCTGCTACGGTTGGTGGGGAACTTGCTTTAGGAAAAAAC
	KM881640	GGACAAATTTTAGCGGAGGGGGCTGCTACGGTTGGTGGGGAACTTGCTTTAGGAAAAAAC
	KM881634	GGACAAATTTTAGCGGAGGGGGCTGCTACGGTTGGTGGGGAACTTGCTTTAGGAAAAAAC
	KM103375	GGACAAATTTTAGCGGAGGGGGCTGCTACGGTTGGTGGGGAACTTGCTTTAGGAAAAAAC
	KJ870999	GGACAAATTTTAGCGGAGGGGGCGGCTACAGTTGGTGGGGAACTTGCTTTAGGAAAAAAC
	KJ830774	GGACAAATTTTAGCGGAGGGGGCTGCTACAGTTGGCGGGGAACTTGCTTTAGGGAAAAAC
	JN861109	GGACAAATTTTAGCGGAGGGGGCTGCTACGGTTGGTGGGGAACTTGCTTTAGGAAAAAAC
	JN005831	GGACAAATTTTAGCGGAGGGGGCTGCTACGGTTGGTGGGGAACTTGCTTTAGGAAAAAAC

	Oryza_minuta	GTATTAGTAGCTTATATGCCATGGGAAGGTTACAATTTTGAAGACGCAGTATTAATTAGC
	NC_017835	GTATTAGTAGCTTATATGCCATGGGAAGGTTACAATTTTGAAGACGCAGTATTAATTAGC
	NC_005973	GTATTAGTAGCTTATATGCCATGGGAAGGTTACAATTTTGAAGACGCAGTATTAATTAGC
	NC_001320	GTATTAGTAGCTTATATGCCATGGGAAGGTTACAATTTTGAAGACGCAGTATTAATTAGC
	KT161956	GTATTAGTAGCTTATATGCCATGGGAAGGTTACAATTTTGAAGACGCAGTACTAATTAGC
	KM881643	GTATTAGTAGCTTATATGCCATGGGAAGGTTACAATTTTGAAGACGCAGTATTAATTAGC
	KM881641	GTATTAGTAGCTTATATGCCATGGGAAGGTTACAATTTTGAAGACGCAGTATTAATTAGC
	KM881640	GTATTAGTAGCTTATATGCCATGGGAAGGTTACAATTTTGAAGACGCAGTATTAATTAGC
	KM881634	GTATTAGTAGCTTATATGCCATGGGAAGGTTACAATTTTGAAGACGCAGTATTAATTAGC
	KM103375	GTATTAGTAGCTTATATGCCATGGGAAGGTTACAATTTTGAAGACGCAGTATTAATTAGC
	KJ870999	GTATTAGTAGCTTATATGCCATGGGAAGGTTACAATTTTGAAGACGCAGTACTAATTAGC
	KJ830774	GTATTAGTAGCTTATATGCCATGGGAAGGTTACAATTTTGAAGACGCAGTATTAATTAGC
	JN861109	GTATTAGTAGCTTATATGCCATGGGAAGGTTACAATTTTGAAGACGCAGTATTAATTAGC
	JN005831	GTATTAGTAGCTTATATGCCATGGGAAGGTTACAATTTTGAAGACGCAGTATTAATTAGC

	Oryza_minuta	GAACGTTTGGTATATGAGGATATTTATACTTCTTTTCACATCCGAAAATATGAAATTCAG
	NC_017835	GAACGTTTGGTATATGAGGATATTTATACTTCTTTTCACATCCGAAAATATGAAATTCAG
	NC_005973	GAACGTTTGGTATATGAGGATATTTATACTTCTTTTCACATCCGAAAATATGAAATTCAG
	NC_001320	GAACGTTTGGTATATGAGGATATTTATACTTCTTTTCACATCCGAAAATATGAAATTCAG
	KT161956	GAACGTTTGGTATATGAGGATATTTATACTTCTTTTCACATCCGAAAATATGAAATTCAG
	KM881643	GAACGTTTGGTATATGAGGATATTTATACTTCTTTTCACATCCGAAAATATGAAATTCAG
	KM881641	GAACGTTTGGTATATGAGGATATTTATACTTCTTTTCACATCCGAAAATATGAAATTCAG
	KM881640	GAACGTTTGGTATATGAGGATATTTATACTTCTTTTCACATCCGAAAATATGAAATTCAG
	KM881634	GAACGTTTGGTATATGAGGATATTTATACTTCTTTTCACATCCGAAAATATGAAATTCAG
	KM103375	GAACGTTTGGTATATGAGGATATTTATACTTCTTTTCACATCCGAAAATATGAAATTCAG
	KJ870999	GAACGTTTGGTATATGAGGGTATTTATACTTCTTTTCACATCCGAAAATATGAAATTCAG
	KJ830774	GAACGTTTGGTATATGAGGATATTTATACTTCTTTTCACATCCGAAAATATGAAATTCAG
	JN861109	GAACGTTTGGTATATGAGGATATTTATACTTCTTTTCACATCCGAAAATATGAAATTCAG
	JN005831	GAACGTTTGGTATATGAGGATATTTATACTTCTTTTCACATCCGAAAATATGAAATTCAG

	Oryza_minuta	ACGGATACGACAAGCCAAGGCTCCGCTGAAAAAATCACTAAAGAAATACCACATCTAGAA
	NC_017835	ACGGATACAACAAGCCAAGGCTCCGCTGAAAAAATCACTAAAGAAATACCACATCTAGAA
	NC_005973	ACGGATACAACAAGCCAAGGCTCCGCTGAAAAAATCACTAAAGAAATACCACATCTAGAA
	NC_001320	ACGGATACAACAAGCCAAGGCTCCGCTGAAAAAATCACTAAAGAAATACCACATCTAGAA
	KT161956	ACGGATACGACAAGCCAAGGCTCCGCTGAAAAAATAACTAAAGAAATACCACATCTAGAA
	KM881643	ACGGATACGACAAGCCAAGGCTCCGCTGAAAAAATCACTAAAGAAATACCACATCTAGAA
	KM881641	ACGGATACAACAAGCCAAGGCTCCGCTGAAAAAATCACTAAAGAAATACCACATCTAGAA
	KM881640	ACGGATACAACAAGCCAAGGCTCCGCTGAAAAAATCACTAAAGAAATACCACATCTAGAA
	KM881634	ACGGATACAACAAGCCAAGGCTCCGCTGAAAAAATCACTAAAGAAATACCACATCTAGAA
	KM103375	ACGGATACGACAAGCCAAGGCTCCGCTGAAAAAATCACTAAAGAAATACCACATCTAGAA
	KJ870999	ACGGATACGACAAGCCAAGGCTCCGCTGAAAAAATAACTAAAGAAATACCACATCTAGAA
	KJ830774	ACGGATACGACAAGCCAAGGCTCCGCTGAAAAAATCACTAAAGAAATACCACATCTAGAA
	JN861109	ACGGATACAACAAGCCAAGGCTCCGCTGAAAAAATCACTAAAGAAATACCACATCTAGAA
	JN005831	ACGGATACAACAAGCCAAGGCTCCGCTGAAAAAATCACTAAAGAAATACCACATCTAGAA

	Oryza_minuta	GAACATTTACTCCGCAATTTGGACAGAAATGGAGTTGTGAAGTTGGGGTCCTGGGTAGAA
	NC_017835	GAACATTTACTCCGCAATTTGGACAGAAATGGAGTTGTGAAGTTGGGGTCCTGGGTAGAA
	NC_005973	GAACATTTACTCCGCAATTTGGACAGAAATGGAGTTGTGAAGTTGGGGTCCTGGGTAGAA
	NC_001320	GAACATTTACTCCGCAATTTGGACAGAAATGGAGTTGTGAAGTTGGGGTCCTGGGTAGAA
	KT161956	GAACATTTACTCCGCAATTTGGACAGAAATGGAGTTGTGAAGTTGGGGTCCTGGGTAGAA
	KM881643	GAACATTTACTCCGCAATTTGGACAGAAATGGAGTTGTGAAGTTGGGGTCCTGGGTAGAA
	KM881641	GAACATTTACTCCGCAATTTGGACAGAAATGGAGTTGTGAAGTTGGGGTCCTGGGTAGAA
	KM881640	GAACATTTACTCCGCAATTTGGACAGAAATGGAGTTGTGAAGTTGGGGTCCTGGGTAGAA
	KM881634	GAACATTTACTCCGCAATTTGGATAGAAATGGAGTTGTGAAGTTGGGGTCCTGGGTAGAA
	KM103375	GAACATTTACTCCGCAATTTGGACAGAAATGGAGTTGTGAAGTTGGGGTCCTGGGTAGAA
	KJ870999	GAACATTTACTCCGCAATTTGGACAGAAATGGAGTTGTGAAGTTGGGGTCCTGGGTAGAA
	KJ830774	GAACATTTACTCCGCAATTTGGACAGAAATGGAGTTGTGAAGTTGGGGTCCTGGGTAGAA
	JN861109	GAACATTTACTCCGCAATTTGGACAGAAATGGAGTTGTGAAGTTGGGGTCCTGGGTAGAA
	JN005831	GAACATTTACTCCGCAATTTGGACAGAAATGGAGTTGTGAAGTTGGGGTCCTGGGTAGAA

	Oryza_minuta	ACAGGCGATATTTTAGTAGGTAAATTAACGCCTCAGATAGCGAGCGAATCGTCCTATATC
	NC_017835	ACAGGCGATATTTTAGTAGGTAAATTAACGCCTCAGATAGCGAGCGAATCGTCCTATATC
	NC_005973	ACAGGCGATATTTTAGTAGGTAAATTAACGCCTCAGATAGCGAGCGAATCGTCCTATATC
	NC_001320	ACAGGCGATATTTTAGTAGGTAAATTAACGCCTCAGATAGCGAGCGAATCGTCCTATATC
	KT161956	ACAGGCGATATTTTAGTAGGTAAATTAACGCCTCAGATACCGAGCGAATCGTCCTATATC
	KM881643	ACAGGCGATATTTTAGTAGGTAAATTAACGCCTCAGATAGCGAGCGAATCGTCCTATATC
	KM881641	ACAGGCGATATTTTAGTAGGTAAATTAACGCCTCAGATAGCGAGCGAATCGTCCTATATC
	KM881640	ACAGGCGATATTTTAGTAGGTAAATTAACGCCTCAGATAGCGAGCGAATCGTCCTATATC
	KM881634	ACAGGCGATATTTTAGTAGGTAAATTAACGCCTCAGATAGCGAGCGAATCGTCCTATATC
	KM103375	ACAGGCGATATTTTAGTAGGTAAATTAACGCCTCAGATAGCGAGCGAATCGTCCTATATC
	KJ870999	ACAGGCGATATTTTAGTAGGTAAATTAACGCCTCAGATACCGAGCGAATCGTCCTATATC
	KJ830774	ACAGGCGATATTTTAGTAGGTAAATTAACGCCTCAGATAGCGAGCGAATCGTCCTATATC
	JN861109	ACAGGCGATATTTTAGTAGGTAAATTAACGCCTCAGATAGCGAGCGAATCGTCCTATATC
	JN005831	ACAGGCGATATTTTAGTAGGTAAATTAACGCCTCAGATAGCGAGCGAATCGTCCTATATC

	Oryza_minuta	GCGGAAGCTGGATTATTACGGGCCATATTTGGTCTTGAGGTATCCACTTCAAAAGAAACT
	NC_017835	GCGGAAGCTGGATTATTACGGGCCATATTTGGTCTTGAGGTATCCACTTCAAAAGAAACT
	NC_005973	GCGGAAGCTGGATTATTACGGGCCATATTTGGTCTTGAGGTATCCACTTCAAAAGAAACT
	NC_001320	GCGGAAGCTGGATTATTACGGGCCATATTTGGTCTTGAGGTATCCACTTCAAAAGAAACT
	KT161956	GCGGAAGCTGGATTATTACGGGCCATATTTGGTCTTGAGGTATCCACTTCAAAAGAAACT
	KM881643	GCGGAAGCTGGATTATTACGGGCCATATTTGGTCTTGAGGTATCCACTTCAAAAGAAACT
	KM881641	GCGGAAGCTGGATTATTACGGGCCATATTTGGTCTTGAGGTATCCACTTCAAAAGAAACT
	KM881640	GCGGAAGCTGGATTATTACGGGCCATATTTGGTCTTGAGGTATCCACTTCAAAAGAAACT
	KM881634	GCGGAAGCTGGATTATTACGGGCCATATTTGGTCTTGAGGTATCCACTTCAAAAGAAACT
	KM103375	GCGGAAGCTGGATTATTACGGGCCATATTTGGTCTTGAGGTATCCACTTCAAAAGAAACT
	KJ870999	GCGGAAGCTGGATTATTACGGGCCATATTTGGTCTTGAGGTATCCACTTCAAAAGAAACT
	KJ830774	GCGGAAGCTGGATTATTACGGGCCATATTTGGTCTTGAGGTATCCACTTCAAAAGAAACT
	JN861109	GCGGAAGCTGGATTATTACGGGCCATATTTGGTCTTGAGGTATCCACTTCAAAAGAAACT
	JN005831	GCGGAAGCTGGATTATTACGGGCCATATTTGGTCTTGAGGTATCCACTTCAAAAGAAACT

	Oryza_minuta	TCTCTCAAACTACCGATAGGTGGAAGAGGGCGCGTTATCGATGTGAAATGGATCCAGAGG
	NC_017835	TCTCTCAAACTACCGATAGGTGGAAGAGGACGCGTTATCGATGTGAAATGGATCCAGAGG
	NC_005973	TCTCTCAAACTACCGATAGGTGGAAGAGGACGCGTTATCGATGTGAAATGGATCCAGAGG
	NC_001320	TCTCTCAAACTACCGATAGGTGGAAGAGGACGCGTTATCGATGTGAAATGGATCCAGAGG
	KT161956	TCTCTCAAACTACCTATAGGTGGAAGAGGGCGCGTTATCGATGTGAAATGGATCCAGAGG
	KM881643	TCTCTCAAACTACCGATAGGTGGAAGAGGGCGCGTTATCGATGTGAAATGGATCCAGAGG
	KM881641	TCTCTCAAACTACCGATAGGTGGAAGAGGACGCATTATCGATGTGAAATGGATCCAGAGG
	KM881640	TCTCTCAAACTACCGATAGGTGGAAGAGGACGCGTTATCGATGTGAAATGGATCCAGAGG
	KM881634	TCTCTCAAACTACCGATAGGTGGAAGAGGACGCGTTATCGATGTGAAATGGATCCAGAGG
	KM103375	TCTCTCAAACTACCGATAGGTGGAAGAGGGCGCGTTATCGATGTGAAATGGATCCAGAGG
	KJ870999	TCTCTCAAACTACCTATAGGTGGAAGAGGGCGCGTTATCGATGTGAAATGGATCCAGAGG
	KJ830774	TCTCTGAAACTACCGATAGGTGGAAGAGGGCGCGTTATCGATGTGAAATGGATCCAGAGG
	JN861109	TCTCTCAAACTACCGATAGGTGGAAGAGGACGCGTTATCGATGTGAAATGGATCCAGAGG
	JN005831	TCTCTCAAACTACCGATAGGTGGAAGAGGACGCGTTATCGATGTGAAATGGATCCAGAGG

	Oryza_minuta	GATCCCCTCGACATAATGGTTCGTGTATATATTTTACAAAAACGCGAAATCAAAGTTGGG
	NC_017835	GATCCCCTCGACATAATGGTTCGTGTATATATTTTACAAAAACGCGAAATCAAAGTTGGG
	NC_005973	GATCCCCTCGACATAATGGTTCGTGTATATATTTTACAAAAACGCGAAATCAAAGTTGGG
	NC_001320	GATCCCCTCGACATAATGGTTCGTGTATATATTTTACAAAAACGCGAAATCAAAGTTGGG
	KT161956	GACCCCCTCGACATAATGGTTCGTGTATATATTTTACAGAAACGTGAAATCAAAGTTGGG
	KM881643	GATCCCCTCGACATAATGGTTCGTGTATATATTTTACAAAAACGCGAAATCAAAGTTGGG
	KM881641	GATCCCCTCGACATAATGGTTCGTGTATATATTTTACAAAAACGCGAAATCAAAGTTGGG
	KM881640	GATCCCCTCGACATAATGGTTCGTGTATATATTTTACAAAAACGCGAAATCAAAGTTGGG
	KM881634	GATCCCCTCGACATAATGGTTCGTGTATATATTTTACAAAAACGCGAAATCAAAGTTGGG
	KM103375	GATCCCCTCGACATAATGGTTCGTGTATATATTTTACAAAAACGCGAAATCAAAGTTGGG
	KJ870999	GACCCCCTCGACATAATGGTTCGTGTATATATTTTACAGAAACGTGAAATCAAAGTTGGG
	KJ830774	GATCCCCTCGACATAATGGTTCGTGTATATATTTTACAAAAACGCGAAATCAAAGTTGGG
	JN861109	GATCCCCTCGACATAATGGTTCGTGTATATATTTTACAAAAACGCGAAATCAAAGTTGGG
	JN005831	GATCCCCTCGACATAATGGTTCGTGTATATATTTTACAAAAACGCGAAATCAAAGTTGGG

	Oryza_minuta	GATAAAGTAGCCGGAAGACACGGGAATAAGGGGATCATTTCCAAAATTTTGCCTAGGCAA
	NC_017835	GATAAAGTAGCCGGAAGACACGGGAATAAGGGGATCATTTCCAAAATTTTGCCTAGGCAA
	NC_005973	GATAAAGTAGCCGGAAGACACGGGAATAAGGGGATCATTTCCAAAATTTTGCCTAGGCAA
	NC_001320	GATAAAGTAGCCGGAAGACACGGGAATAAGGGGATCATTTCCAAAATTTTGCCTAGGCAA
	KT161956	GATAAAGTAGCCGGAAGACACGGGAATAAGGGGATCATTTCCAAAATTTTGCCTAGGCAA
	KM881643	GATAAAGTAGCCGGAAGACACGGGAATAAGGGGATCATTTCCAAAATTTTGCCTAGGCAA
	KM881641	GATAAAGTAGCCGGAAGACACGGGAATAAGGGGATCATTTCCAAAATTTTGCCTAGGCAA
	KM881640	GATAAAGTAGCCGGAAGACACGGGAATAAGGGGATCATTTCCAAAATTTTGCCTAGGCAA
	KM881634	GATAAAGTAGCCGGAAGACACGGGAATAAGGGGATCATTTCCAAAATTTTGCCTAGGCAA
	KM103375	GATAAAGTAGCCGGAAGACACGGGAATAAGGGGATCATTTCCAAAATTTTGCCTAGGCAA
	KJ870999	GATAAAGTAGCCGGAAGACACGGGAATAAGGGGATCATTTCCAAAATTTTGCCTAGGCAA
	KJ830774	GATAAAGTAGCCGGAAGACACGGGAATAAGGGGATCATTTCCAAAATCTTGCCTAGGCAA
	JN861109	GATAAAGTAGCCGGAAGACACGGGAATAAGGGGATCATTTCCAAAATTTTGCCTAGGCAA
	JN005831	GATAAAGTAGCCGGAAGACACGGGAATAAGGGGATCATTTCCAAAATTTTGCCTAGGCAA

	Oryza_minuta	GATATGCCCTATTTGCAAGATGGAACGCCTGTTGATATGGTTTTCAATCCCTTAGGAGTA
	NC_017835	GATATGCCCTATTTGCAAGATGGAACGCCTGTTGATATGGTTTTCAATCCCTTAGGAGTA
	NC_005973	GATATGCCCTATTTGCAAGATGGAACGCCTGTTGATATGGTTTTCAATCCCTTAGGAGTA
	NC_001320	GATATGCCCTATTTGCAAGATGGAACGCCTGTTGATATGGTTTTCAATCCCTTAGGAGTA
	KT161956	GATATGCCCTATTTGCAAGATGGAATGCCTATTGATATGGTCTTCAATCCCTTAGGAGTA
	KM881643	GATATGCCCTATTTGCAAGATGGAACGCCTGTTGATATGGTTTTCAATCCCTTAGGAGTA
	KM881641	GATATGCCCTATTTGCAAGATGGAACGCCTGTTGATATGGTTTTCAATCCCTTAGGAGTA
	KM881640	GATATGCCCTATTTGCAAGATGGAACGCCTGTTGATATGGTTTTCAATCCCTTAGGAGTA
	KM881634	GATATGCCCTATTTGCAAGATGGAACGCCTGTTGATATGGTTTTCAATCCCTTAGGAGTA
	KM103375	GATATGCCCTATTTGCAAGATGGAACGCCTGTTGATATGGTTTTCAATCCCTTAGGAGTA
	KJ870999	GATATGCCCTATTTGCAAGATGGAATGCCTATTGATATGGTCTTCAATCCCTTAGGAGTA
	KJ830774	GATATGCCCTATTTGCAAGATGGAACGCCTGTTGATATGGTTTTCAATCCCTTAGGAGTA
	JN861109	GATATGCCCTATTTGCAAGATGGAACGCCTGTTGATATGGTTTTCAATCCCTTAGGAGTA
	JN005831	GATATGCCCTATTTGCAAGATGGAACGCCTGTTGATATGGTTTTCAATCCCTTAGGAGTA

	Oryza_minuta	CCCTCCCGAATGAATGTGGGACAAATATTTGAAAGCTCGCTCGGATTAGCAGGGGATCTG
	NC_017835	CCCTCCCGAATGAATGTGGGACAAATATTTGAAAGCTCGCTCGGATTAGCAGGGGATCTG
	NC_005973	CCCTCCCGAATGAATGTGGGACAAATATTTGAAAGCTCGCTCGGATTAGCAGGGGATCTG
	NC_001320	CCCTCCCGAATGAATGTGGGACAAATATTTGAAAGCTCGCTCGGATTAGCAGGGGATCTG
	KT161956	CCCTCACGAATGAATGTGGGACAAATATTTGAAAGCTCGCTCGGATTAGCAGGGGATCTG
	KM881643	CCCTCCCGAATGAATGTGGGACAAATATTTGAAAGCTCGCTCGGATTAGCAGGGGATCTG
	KM881641	CCCTCCCGAATGAATGTGGGACAAATATTTGAAAGCTCGCTCGGATTAGCAGGGGATCTG
	KM881640	CCCTCCCGAATGAATGTGGGACAAATATTTGAAAGCTCGCTCGGATTAGCAGGGGATCTG
	KM881634	CCCTCCCGAATGAATGTGGGACAAATATTTGAAAGCTCGCTCGGATTAGCAGGGGATCTG
	KM103375	CCCTCCCGAATGAATGTGGGACAAATATTTGAAAGCTCGCTCGGATTAGCAGGGGATCTG
	KJ870999	CCCTCACGAATGAATGTGGGACAAATATTTGAAAGCTCGCTCGGATTAGCAGGGGATCTG
	KJ830774	CCCTCCCGAATGAATGTGGGACAAATATTTGAAAGCTCGCTCGGATTAGCAGGGGATCTG
[truncated: 1,924,167 more chars]
