# Supplementary material for: The Complete Chloroplast Genome of Wild Rice (Oryza minuta) and Its Comparison to Related Species
Source: Front Plant Sci. 2017 Mar 7;8:304. doi: 10.3389/fpls.2017.00304 (PMC5339285; doi:10.3389/fpls.2017.00304)
Supplement: Table S6 — The alignment of 65 shared genes from the 14 species cp genomes examined (NEXUS format). [file DataSheet6.ZIP]

Archive with 1 entries (1 files):
- S 6.nex
