# Supplementary material for: The Complete Chloroplast Genome of Wild Rice (Oryza minuta) and Its Comparison to Related Species
Source: Front Plant Sci. 2017 Mar 7;8:304. doi: 10.3389/fpls.2017.00304 (PMC5339285; doi:10.3389/fpls.2017.00304)
Supplement: Table S6 — The alignment of 65 shared genes from the 14 species cp genomes examined (NEXUS format). [file DataSheet6.ZIP › S 6.nex]

#NEXUS
begin taxa;
	dimensions ntax=14;
	taxlabels
	Oryza_meridionalis_JN005831[&Created=Tue Feb 07 12:17:17 KST 2017]
	Oryza_barthii_KM881634[&Created=Tue Feb 07 12:17:17 KST 2017]
	Oryza_glumipatula_KM881640[&Created=Tue Feb 07 12:17:17 KST 2017]
	Oryza_longistaminata_KM881641[&Created=Tue Feb 07 12:17:17 KST 2017]
	Oryza_punctata_KM103375[&Created=Tue Feb 07 12:17:17 KST 2017]
	Oryza_minuta_KU179220[&Created=Tue Feb 07 12:17:17 KST 2017]
	Oryza_officinalis_KM881643[&Created=Tue Feb 07 12:17:17 KST 2017]
	Oryza_sativa_indica_JN861109[&Created=Tue Feb 07 12:17:17 KST 2017]
	Oryza_nivara_NC_005973[&Created=Tue Feb 07 12:17:17 KST 2017]
	Oryza_sativa_japonica_NC_001320[&Created=Tue Feb 07 12:17:17 KST 2017]
	Oryza_australiensis_KJ830774[&Created=Tue Feb 07 12:17:17 KST 2017]
	Oryza_rufipogon_JN005835[&description="Oryza rufipogon chloroplast, complete genome",Created=Tue Feb 07 12:17:17 KST 2017]
	zizinaia_quatica[&Created=Tue Feb 07 12:17:17 KST 2017]
	zizinia_latifolia[&Created=Tue Feb 07 12:17:17 KST 2017]
;
end;

begin characters;
	dimensions nchar=77447;
	format datatype=dna missing=? gap=-;
	matrix
	Oryza_meridionalis_JN005831	-----------------------------------------------------------------------------------------------------------------------------------------------------------------------------------------------------------------------------------------------------------------------------------------------------------------------------------------------------------------------------------------------------------------------------------------------------------------------------------------------------------------------------------------------------------------------------------------------------------------------------------------------------------------------------------------------------------------------------------------------------------------------------------------------------------------------------------------------------------------------------------------------------------------------------------------------------------------------------------------------------------------------------------------------------------------------------------------------------------------------------------------------------------------------------------------------------------------------------------------------------------------------------------------------------------------------------------------------------------------------------------------------------------------------------------------------------------------------------------------------------------------------------------------------------------------------------------------------------------------------------------------------------------------------------------------------------------------------------------------------------------------------------------------------------------------------------------------------------------------------------------------------------------------------------------------------------------------------------------------------------------------------------------------------------------------------------------------------------------------------------------------------------------------------------------------------------------------------------------------------------------------------------------------------------------------------------------------------------------------------------------------------------------------------ATGAATTGGCGATCAGAACACATATGGATAGAACTTCTAAAAGGTTCTC--------GAAAAAGAGGTAATTTTTTCTGGGCCTGTATTCTTTTTCTAGGTTCACTAGGATTCTTAGCGGTTGG-----------GGCTTCCAGTTATCTTG-GTAAGAATATTATA---TCTGTACTTCCATCTCAACAAATTCTTTTTT-----------TTCCACAGGGGGTCGTGATGTCTTTCTACGGAATC----------------------------------------------------------------------------------------------------------------------------------GCAGGCCTATTCATTA--------------------------------------------------------------------------------------------------------------------------------------------------------------------------------------------GCGCTTACTTGTGGTGCACTA--------------TTTTGTG---------------------------------------------------------------------------------------------------------GAATGTAGGCAGTGGTTATGA---------------------------------------------------------CCGATTCGATAGAAAAGAGGGAGTAGTGTGCATTTTTCGTT-----------------------------------------------------------------------------------GGGGATTCCCTGGAATAAAACGT------------------------------------------------------------------CGCGTCTTC------------CTTCGATTCCTTAT----------------------------------------------------------------------GCGGGATATCCAATCAATTAGAATTCAG--------------GTTAAAG------------------------------------------AAGGTCTTTTTCCTCGT-----CGTATCC-------------------------------------------TTTATATGGAAATCCGGGG-------------------------CCAGGGGGCCA---------------------------------------------------------------TTCCCTTGACT-------------------------CGTACTGATGAGAAGTT------------------------------------------------TTTTACTCCACGAGA-----------------------------------------------------------AATTGAACAAAAAGCTGCC-----------------------GAATTGGCTTATTTCTTGCGCA----------TACCAATGGAAG----TATTTTGAATGTATACATCTAA-----------------------------------------------------------------------------------------------------------------------------------------------------ACAACCCT-------------TTCATAAATCCAAACAAACTTTTCATAAATCCAAGCAAACTTTTCGTAAATCCAAGCAAACT---------------------------------------------------------------------------------------------------------------------------TTTCGTA-----------------------------------------------------------AATTCAAACAACCTTTTC--------------GCAAACCCAAACAACCTTT----------------TCGTAGGCGTCCTCGG-----------------------------------------------------------------------------------------------------------------------------------------------------------------------------------------------------------------------------------------------------------------------------------------------------------------------------------------------ATTGGCCCGGGG---------------------------------------------------------------------------------------------------------------------GATCGAATT-----------------------------------------------------------------------------------------GATTATAGAAAC-------ATGAGTTTAA--------------------------------------------------------TTAATCGATTTATT-AGTGAACAAGGAAAAATATTATCGAG------------------ACGAATAAATAGATTAACCTTGAAACAAC-------------------------------------------------------AACGATTAATTACTCT---------TGCTATAAAACAGGCTCGTATTTTATCTTTCTTACCATTTCGTAACTATGAGAA--------------------------TGAGAAACAA-----------------------------TTTCAAGC-----------------CCAGTCAATTTCAATAATTA---------------------------------------------------CAGGTCCTAGACCCAGAAAAAATAGACATATTCCTCCATTAACAC-------------------------------------------------------------AAAAGTTCAATTCCAATCGAAACTTAAGAAACTCCAACCAGACTTTAAGAAACAACAATCGG------------------------------------------------AACTTAAGTTCCGATTG----------------------------------TTGAATGAAAA------------------------------------------------------------------------------AGAAAGGAGGT------------------------------------------------------------------------------------------------------------------------AGAAAAATTTTTGGATTTAT---------------------GGTTAAAGAAGAAAAAG-----------------AAGAAAACTGGGGTTCTGTTGAATTTC-----------------------------------AAGTATTCAGTTTCACCAATAAGA---------------------TACGGAGACT-----TGC---------------------------TTCACATTTGGAATTACACAAAAAAGATTT----------------TTCATCGGA--------------------------------AAGAGGTCTCCGAAGACTTTT----------------------GGGAAAACGTCA---------------------------------------------------------------ACGTTTGCTGGCTTATTTGGCAAAG-----------------------------------------------------------------------------------------AAAAATAGAGTACGTTATA------------------------------------------------------------------AGAAATTAATCAGTCAGTTGGATATTAGGGAGCGGTAATTAC-----------CAACTGGA---------TCTTGTTGCAC----------------CCGGTAACAAACATGCATAAACCAT-------------------------TTCTCGAAGTATGTGTCCGGATAGCCCAAAGTCT----------------CGATAGTTA--------------------------------GCTCTAGGTCTTCCGGTCAAAA------------------------------AACAACGTCGATG------AAGGCGTGTCGGTGCACTATTACGTGGCAGGGATTGCAATTTTTCT----------------------------------------------CGCATTTTCGTTTTTTCACTCAAACTCAAAGGGTAAACTTTGCTTCTTATCTTTTTTTTTGA--AGATCGACGAA---------------------TCAAATGATATTTCTGTTC------------------------------------------TAATTTCTGCCGCTTCCTCTCTCTCTGAATCAAACTTTTTTTTGCCATTTACAGACGTCTTTTTTTAGGAGGTCGACACCCATTATGCGGCATAGGTG--------------------------------------------TTACATCGCGTATACAACTTAATCGTA-----------------------------------CACCACTTTTAGC--------AATGGCTCGTAATGCGGCATCTCTTCCACTACCAGCACCCT------------TTACCATAACTTCTGCTCGTT---GCAAACCCACTGTACGA--------ATAGCATCTACAGCTGTTCTTTGACCAGCA------------------TAGGGTGATGCTTT---------------TCTTGAGCTTTTGAATCCACAAGTACCCGCGGAGGACCAGAAAACCACCCGACCTTGCGGATCTGT------------AACAGTTATAATAGTATTGTTGAAACTAG------------------------------------------------------------------------------------------------------------------------------------------CTTGAACATGAATAACTCCTTTTGTTATTC------------------------------------------------------TACGTGCACTCTTCCGTAAACTAAAACGCGCATT-----------------------------------------------------CCTACGCAAACCAATACGTACTTTCCTACG----------------------------TGAACCAATTTTTGGTATAGCTTTTG------------------------------------------------------------------------------------TCATTTACCAT-----------------------------------------------------------------------------------------------------------------------------------------------------------------ATATAAC-----------------------------------ATAAG--------------------------------------------------------------------------------------------------------------------------------------------------------------------------------------------------------------------------------------------------------------------------------------------------ACTTCTCCCCCAATTCTGTTTAG------------------------------TC-----------------------------------GAGCTTCTCGATCTGTCA-----------------------------------------------------------TTATACCTCGAGAAGTAGAAAGA----------------------------------------------------------------------------------------------------------------------------------------------------ATAGCAATTCCCATTC-----------------------------------------------------------------------------------------------------------------------------------------CGCCCAAAACCTTA-------------------------------------------------------------------------------------------------------------------------------------------------------------------------------------------------GGAATTCCTT----------------------------------------------------------------------------------------------------------------------------------------------------------------------------------------------------------------------------------------------GATAGTTGGCATAAATTCGTAAGCCAGGTCGGC---------------------------------------------------------------------------------------------------------------------TGATACGCTTTAAAAAGGTTCT----------------AGTTCTAT-----------------------------------------------------------------------------------ATATTCC-----CTTTCT---------------------------AGTCTTTCTCTTTTGATGTCG-----------------------------------------------------------------------------------CAAAGTTG-------------------------------------------AAACCAAGAAATATCTGTTACTTTCCTGATGTTTCCGAACA-----------------------CTTTCAATAAAACCCTCTCGTAGAAGTATTTTAACAATGTTTTCGGTAATATTTGTAGATAC--------------------------------------------------------------------------TACCCGAACAGTTCCTTTTTTATTC-----------------------ATGTCC---------------GCGTTTCTTATAGAGGTTAGTAAATCAG----CAATAGTGTCCTTGCCCATTTAACGAAAAT--------------------------GTGCAAGAGCTCTATTTGCCTCTG--------------------------------------------------------------------------------------------------------------------------------------------------------------------------------------------------------CCATTCTATGAGTCGCTT-----------------------------------------------------------CCTTTTTGCGTATGGCACCCCCACCCCCTTT-----------GGCAGCATCTACTAATTCGGA----ACTTAATTTGAAAGCCATATTTCGAC--------------------------------------------------------------------------------------------------CCGGACGCTTTTGGGATGCTTCTAATAACCAACGAATGGCAAGTGCTCTTCCTTGTTTA--------------------------GATCCTATTTCAAT--------------------------------------------------------------CGGAACTTTCCGCGTCGATCCTTTT--------------------------------------------------------------------------TTATTACGTCTTGTTT--------------------------------------------------------------------------------------------------------------TTACTCCTATATTGGGAGT-------------------------------------------------TACTCTACGTATT------------------------------------GCTTGACGTAAAACCAATAGTGGATTTGTTTCTGT--------------CTTTTGTTGAATCTTTTTCACGGCTCGATAGAGAATTTGAT-----------AAGCCAATGAT--TTTTTTCCGTCTTTCATAATACGGTTAACCACCATGTTAACT----------------------------------------------------------AATCGATT------------------------------------------------------------------------------------ACGAAAAATT------------------------------------------------------------------------------------------------------------------------------------------------------------------------GGATCGGATTTT----------GCAGTTCTTTTTTCTGCAGTA-----------------------------------------------------------------CCTCGACGTGACATTCAAGTTTGACG--------------------------AGAGTAATATTCTA-----------CAACTAACAACTCATTTATTTTGAGA-----------------------------------------------------CCGACCCACTTCCTATCCAGG----------------------------ATTTTTTTTACTAGTCCTT-------------------------------------------------------------------------------------------------------------------------------------------------------------------------------------------------------------------------------------------------------TATATTGCA-----ATGTGTCAATCGTCAAATGCTTT-----------------------------------------------------------------------------------------GGCAATTTCCCCGGGTCGGATGAAG---------------------------------------------------------------------------------------------------------------------------CAATAGAATT---------------------------------------------------------TTGAACC-------------------------------------------------------------------------------------------------------------------------------------------------------------------------------------------------------AGACGT-----------------------TTTGATCTTTGGTTATCC------------------------------------------------------------------------------------------------------------------TTCGTAGTAATAATATCTCGGGGTTTG-------------------------------------------------------------------------------------------------------------------------------------------------CAACGAAAACTTGGTATATCGACTATACGACCATTAACTAAAATATGTCTATGGTTAACTAATTGCCGGGCCTCGGGAATGG--------------------------------TTGAAGCCATAC-----------CTAATCGAA-------------------------------------AAAGGATATTATCCAAACGCATTT-----------------------------------------------------------CAAGTAATTGTAGTAAAACCT-----------------GACCTGTTGAACT---------------------TTTTGCTTTTC-------------CAGCGA---------------------------------------------------------------------------TATGTACATATCTAAGTAATT-----------------------------GTCGTTCT-------------------------------------------------------------------------------------------------GTCAGACCATAATGAAA----------------------------ACGCAATTTCTGTTTTTC--------TTGAAGACGAA----------------------------TACGATATTGTTCTTTTTTCC---------------------------------------------------------------------------CAGAATGGAATTTCTTTTT-------------------------------------------------------------------------------------------------------------------------------------------------------------------------------------------------------------------------------------CAGATT---------------------------------------------------------------------------------------------------------------------------------------------------------------------------------------------------------------------------------------------ACTTCCGGATT----------------------------TAGGTGT------------------------------------------------------------------------------------------------------------------------------------------------------------TTTTCTAGTGAGTCCTGGTAAAGCTCCCAGACGGCGTATTTTTTTAAAACGA-----------------------------------------------------------------------GGTCCTCGATAACGGGACATTTATTCTTCGTCTACGAA----------------------------------------------------TATCCAAAT--------------------------------------------------------------------------------------------------------------------------------------------------------------------------------------------------------------------------------------------------------------------------------------------------------------------------------------------------------------------------------------------------------TTTAACTCCTAATACTCCATAGATAGTTCGA-----------ATTGG--------------------------------------------------------------------------------------------------------------------------------------------------------------------------------------------------------------------------------------------------------------------------------ATAGCAGCAATAATCAATTT------------------------------------TAGCGCGAATTGTTTGGAGGGGAAG---TCTACCTTTTTTGATGCA-------------------------------------------------------------------------------------------------TTCGGCACGCGCAATT-------------------------------------------------------------------TCTTTTCCCGC----------------------------------------------------GAGACGGCCTGCAATTTTTACTTTT----------ACTCCCTTTATATCTGTTTTTT-------------------------------------------------------------------------------------------------------------------------------------------------TAGTTAATTCAATGG--------------------------------------------------------------------------------------------------------------------------------------------------------------------------CTTTTTTCATTGCCTTTCGGAATGAAACTCTATTTTTTAAT------------------------------------------------------------------------------------------------------------------------------------------------------------TGGAA----------------------------------------------------------------------------------------------------------------------------------------------------------------------------------------------------------------AGCTATATATTCTGCA--------------------------------------------------------------------------------------------------------------------------------------------------------------AGAATGTTAGGTTGTCTATAAG-------------------GTTCTT------------------------------------------------------------------------------------------------------------------------------------------------------------------------------------------------------------------------------------------TCACTTT------------------------TTCGATCCCAATATTAAGTCTCTGGT--------------------------------------------------------------------------------TTACAGAATTAACTTCTTTTTGTA---------------------------------------------------------------------------------------------------------------------------------------------------------------GATCTTTCTCTAATTCTTCGATT-------------------------------------------------------------------------------GCTCCTTTT----------------------------------------------------------------------------------------------------------------------TTCTTTAATAAATTGGGGAATCCAATATGGATT------------ATGACGTGGATTG---------TATCGATTTCTTTTTGAATT--------------------------TCTATATGTGTAA---------------------------TTACTTCGGAACTTGAGCCTGA-----------------------------------------------------------------------------------------------------------------------------------------------------------------------------------------------------------------------------------------------------------------------------------------------------------------------------------------------------------------------------------------------GTCCATTTTTT------TATTATGTGTAATTACT-------TCGAAACTTGAGTCTGCTTCTATTTTTCTAT-------------------------------------------------------------------------------------------TCGAGCCCTTTTTCCTATTCTT------TTGTATATAGTTCTTGATA----------------------------------------------------------------CAATTCCGTATTT----------------------------------------------------------------------------------------------------------------------------------------------------------------------------------------------------------------TTTTATCTTCCTGTAGACCT------------------------------------------------------------------------------------------------------------------------------------------------------------------TCAGAATAATTTTTTGGTTGTGCGA---------------------------ACCAAAAGGAATGGTGAT--------------------------------------------------------------------------------------------------------------------------------------------------------------------------------------------------------------------TTTGGGTTGTACCAAGTCTGAAACCA-----------------------------------------------------------------------------------------------------------------------------------------------------------------------------------AGTGGATTTATTTT---------------------------------------------------------------------------------------------------------------------------------------------------------------------------------------------------------------------------------------------------------------------------------------------------------------------------------------------------------------------------------------------------------------------------------------------------------------------------------------------------------------------------------------------------------------------------------------------------------------------------------------------------------------------------------------------------------------------------------------------------------------------------------TTGTCCCATA------------------------------------------------------------------TGACAAGAAGATATTG---------------------------------------------------------------------GAACATCAATTTGAAAG---------------------------------------------------------------------------------------------------------------------------------------------------------------------------------------------------------------------------------------------------------------------------------------------------------------------------------------AGATGATAGAAGCGGGAGTTCATTT----------------------------------------------------------------------------------------------------------------------------------------------------------------------------------------------------------------------------------------------------------------------------TGGTCA-------------------------------------------TGGTATTAAGAAATGGAAT----------------------------------------------------------------------CCTAAAATGGCCCCT----------TACATCTCGGCA------------------------------------------------------------AAGCGTAAAGGTACTCATATTACAAATCTCGCTAGAACCA--------CCCGTTTTTTATCAGAAGC-----------------------------------------------------------------------------------TTGTGATTTAGTTTTTGATGC----------------------------AGCAAGTCAGG--------------------------GAAAAAGCTTCTTAATTG-------------------------------------------------------------------------------------------------------TTGG---------------------------------------TACCAAAAAAAGA-----------------------------------------------------------------------------------------------------------GCAGCGGATTTAGTAGCATCAGCTGCAA----------------TAAGGGCTCGTTGTCATTATGTTAATAA-------------AAAGTGGTTCA----------------GTGGTATGTTAACGAATTGGTCGATT---------------ACTAAAACTAGACTTTCTCAATTTAGAGATTTAAGAG-------------------------------------------------------------------------CAGAAGAAAAGATGGAAAAATTCCACCATC----------------------------------------------TCCCAAAAAGAGATGTGGCAA------------------------------TCTTGAAGAGAAAATTATCTACCTTGCAAAG-----------------------------------------ATATCTCGGCGGGATCAAA---------------TATATGACGAGGTTGCCTGACAT------------------------------------------------------------------------------------------------------------------------------------------------------------------TGTGATCGTCCTCGATCAGCAAAAAGAGTATATAGCTCTTCGGGA------------------------------------ATGTGCCATTTTGG----------------------------------------------------------GGATTCCTA--------------------------------------------CTATTTCTTTAGCCGATACA-------------AATTGTGACCCAGATCTCGCGAATATATCGATTCC----AGCCAACGATGAC-------------------------------ACTATGACTTCAATTCGATTGATT---CTTAACAAATTA--------------------------------------------------------------------------------------------------------------------------------------------------------------------------------------------GTATTTGCAATTT----------------------GTGAGGGCCGTTCT-------------------------------------------------------------CTCTATATAAGAAATCATTGAATGGCGGAACGGGCCAATCTGGTCTTTCATAATAAA-------------GAGATAGATGGAACTGCTATGAAACGACTTA------------------------------------------------------------------------------------------------------------------------------------------------------------------------------------------------------------------------------------------------------------------------------------------------------------------------------------------------------------------------------------------------------------------------------------------------------------------------------------------------------------------------------------------------TTAGCAGATTAATAGATCATT---------------TCGGAATGGGATA-------------------------------------TACATCCC-----------------------------------------------------------------------------------------------------------------------------------------------------------------------------------------------------------------------------------------------------ATATACTGGATCAA--------------------------------------------------------------------------------------------------------------------------------------------------------------------------------------------------------------------------------------------------------------------------------------------ATAAAAACGCTGGGCTTCCATCA-------------------------------------------------------------------AGCCACTACTA--------------------------------------------------------------------------------------------------------------------------------------------------------------------------------------------------------------------------------------------------------CATCGATTTCATTAGGAATCGA------------GGATCTTTTAA----------------------------------------------------------------------------------------------------------------------------------------------------------------------------------------------------------------------------------------------------------------------------------------------------------------------------------------------------------------------------------CAATACCCTCTA-----------------------------------------------------------------------------------------------------------------------------------------------------------------------AGGGATGGTTAGTCCAAGATGCGGAACAA----------------------------------------------------------------------------CAGAGTTTTCTT----------------------------------------------------------TTGGAAA-----AACACTATTATTATGGGGC-------------------------------------------------------------------------------TGT----------------------------------------------------------ACACGCGGTAGAAAAGTTACGCCAATCC-------------------------------------------------------------------------GTTGAAATCTGGTATGCTACAAGTG--------------------------------------------AATATTTGAAACACGAAAT------------------------------GAATTCGAAT--------------------------------------------------------------------------------------------TTTCGGATAAC----------------AGATCCTTCTAATCCA-------------------------------GTCTATCTAATGTC-----------------------TTTTTCAGGAGCTAGAGGA-----------AATGCATCGCAGGTACACCAATTAGTAGGTATGCGAGGATTAATGGC--------------------------------------------------------------------------------------------------------------------------------------------GGATCC-----TCAAGGACAAATGATTGATTT----------------------------------------------------------------------ACCTATT-------------------------------------------------------------------------------------------------------------------------------CAAAGCAATTTACGCGAGGGACTT------------------------------TCTTTGACAGAATA-------------------------------------------------------------------------------------------------------------------------------------------------TATAA-------------------TTTCCTGCTACG-------------------------------------------------GAGCCCGCAAAGGGGTTG---------------------------------------------------------------------------------------TAGATACTGCTG--------------------------------------------------------------TACGAACGGC----------------------------------------------------------------------------------------------------------------------------------------------------------------------------------------------------------------------------------------------------------------------------------------------------------------------------------------------------------------------------------------------------------GGATGCTGGATAT------------------------------------------------------------------------------------------------------------------------------------------------------------------------------CTTACACGTAGACTTGTTGAA---------------------------------------------------------GTAGTTCAA----------CATATTATTGTGCGTAGAAGAGATTGTGGTACT--------------------------------------------------------------------------ATCCAAGCTATTTCTGTGAGTCCTCAA--------------------------------------------------------------------------------------------AATGGGATGACGG---------------------------------------------AAAAACTTTTTGTACAAAC-----------------------------------------------------------------------------------------------------------------------------------------------------------------------------------------------------------------------------------------ATTAATTGGTCGTGT---------------------------------------------------------------------------------------------------------------------------------------------------------------------------------------------------------------------------------------------------------------------------------------------------------------ATTAGCA-----------------------------------------AACGATAT-----------------------------------------------------------------ATATATCGGTT------------------------------------------------------------------------------------------------------------CACGGTGCATTG---------------------------------------------------------------------------------------------------------------------------------------CCACTCGAA--------------------------------------------------------------------------------------------------------------------------------ATCAAGAT--------------------------------------------------------ATTGGAATTGGGTTAGTCAAT---------------------------------------------------------------------------------------CGATTCATAACCACCTTTCGAGCACAGCCATTTC------------------------------------------------------------------------------------------------------------------------------------------------------GAGCACAACCAATATATATTAGA---------------------------------------------------------------------------------------------------------------------------------------------------------------------------------------------------------------------------------------------------------------------------ACCCCCTTTACTTGCCGGA--GCACATCTTGGATCTGTCAATT------ATGTTATGGTCGGAGTTC----CACTCATGGCGATCTGGTCGAATT------------------------------------------------------------------------------------------------------------------------GGGGGAAGCTGTAGGTGTTATTGCG------------------------------------------------------------GGTCAATCTATTGGGGAGCCAGGGAC------------------------------------------------------------------------------------------------------TCAACTAACATTAAGAACTTTTCATACTGGTGGGGTAT---------------------------TCACAGGGGGTACTGCCGACCTTG---------------------------------TACGATCCCCTTCAAATGGA-------------------------------AAAATCCAATTCAATG----------------------------------GGGATTTGGTTCACCCCACACGTACCCGTCAT-----------------------------GGGCAGCCTGCTTTTCT--------------------------------------ATGTTATATAGACTTGC------ATATAACTATTCAGAGTCAGGATATTCTACATAGTGTGACTATTCCTTCAAAAAGCTTGA----------TTCTAGTGCAAAATGATCAAT---------ATGTAGAATCCGAACAAG------------------------------------TAATTGCGGAGATTCGTGCCGGAACGTCCGCTTTGCATTTT------------------------------------------------------------------AAAGAAAAGGTACAA------------------------------------------------------------------------------------------------AAACATATTTATTCC---------------------------------------------------------------------------------------------GAATCAGATGGGGAAATGCACTGGAGT-----ACCGATGTTTATCATGCGCCCGAATATC----------------------------------------------------------------------------------------------------------------------------------------------------------------------------------------------------------------------------------------------------------------------------------------------------------------------------------------------------------------------------------------------------------------------------------------------------------------------------------------------------------------------------------------------------------------------------------------------------------------------------------------------------------------------------------------------------------------------------------------------------------------------------------------------------------------------------------------------------------------------------------------------------------------------------------------------------------------------------------------------------------------------------------------------------------------------------------------------------------------------------------------------------------------------------------------------------------------------------------------------------------------------------------------------------------------------------------------------------------------------------------------------------------------------------------------------------------------------------------------------------------------------------------------------------------------------------------AATATGG-------------------------------------------------------------------------------------------------------------------------------------------------------------------------------------------------------------------------------------------------------------------------------------------------------------------------------------------------------------------------------------------------------------------------------------------------------------------------------------------------------------------------------------------------------------------------------------------------------------------------------------------------------------------------------------------------------------------------------------------------------------------------------------------------------------------------------------------------------------------------------------------------------------------------------------------------------------------------------------------------------------------------------------------------TAATCTTCGTCGATTACCAAAAACAAGCC---------ATTTATGGATATTGTCAGTAAGTATGTGCAGATCTAGTA--------------------------------------------------TAGCTTCTT---------TTTCGCTCCACAAGGATCAAGATCAAATGAATACTTATTCCTTTTCTG------------------------------------------------------------------------------------------------------------------------------------TTGACGGAAGGTATATCTTTGGCCT------CTCGATGGCTGATGATGAGGTAAGACATAGACTGTTGGATACTTTTGGTAAAAAAGATAGGGAAATT---CTTGATTATTCAACGCCGGATCGAATCATGTCCAATGGTCATTGG---------------------AATTTTGTCTATCCTTC---------TATTCTTCAAAATAATTTTGATTTGTTAGCGAAAAA--------------------------------------------------------GCGAAGAAATAGGTTCGC--------------------------------------------------------------------------------------CATTCCATTACAGTATCATCAAGAACAAGAGAAAGAACCAATA----TCCTGTTTT-------------GGGATTTCGATTGAAATAC------CCTTTATGGGTGTTTTACGTAGAAATACTATAGTTGCTTATTTT---------GACGACCCAC---------------------------------------GATACAAAA-----------------------------------------------------------------------------------AAGATAAAAAGGG-------------------------------------------------------------------------------------------------------------------------TTCAGGAATTGTTAAATTTAGATATA---------------GGACCCTAGAGGACGAAT-----ATAGGACTCGAGAGAAAGACTCAGAG------------------------------AACGAATACGGGAGCCCAGAAAACGAATATAGGACCCGAGAG----------------------------------------------------------------------------------GAAGAATGTAAAACCCTAGAAGACGAATATAGGACTCGAGAGGAGGAGTATGA-------------------------------------------------------------------------------------------------------------AACCCTAGAAGATGAAT------------------------------------------------------ATGGGATCCCAG--------------------------------------------------------------------AGAACGAATATGAAACCCTAGAAGATGAATATGGAATCCTAGAGGACGAATATA------------------------------------------------------------------------------------GGACTCGAGAGG----------------------------------------------------------------------------------------------------------------------------------------------------------------------------------------------------------------------------------------------AGGAA---------------------------TCCGAGGACGAATATGGGAGTCCAGA---------------------------------------------------------------GAACAAATATAGGCCCCG------AGAGGATAAATATGGCACTTTAGAGG------------------------------------------------------AAGACTCAGAGGACGAACATGGGACTTTAGAGGAAGACTCAGAGGAAGACTCAGAGGA------------------------------------------------------------------------------------------CGAATATGGGAACCCGGAGGAA--------------GATTCCGTCTTAAAAAAGGGG-------GTTTTGATTGAGCATCGAGGAACAAAAGAATTTAGTCTAAAATACCAAAAAGAAGT-----------------------------------AGATCGGTTTTTTTTCATTCTCCAAGAACTGCATATCTTGCCGAGATCCTCATCCCTAAAGGTACTTGACAATAGTATTATTGGAGTGGATACACAACTCACAAAAAATACAAG----------------------------AAGTCGGCTGGGTGGATTGGTTC---------------------------------------------------------------------------------------GAGTGAAGAGAAAAAAAAGC--------------------------------------------------CATACGGAACTAAAAATCTT-----------------------------------------------------------------------------------------------------------------------------------------------------------------------------------------------------------------------------------------------------TTCTGGAGATATTCATTTTCCTGAAGAGGCGGATAAGATATTAGGTGGCAGTT--------------------TGATACCACTAGAAAGAGAAAAAAAAGATTCGAAGGAATCAAAAAAAAGGGAAAATTGGGTCTATGTTCAGTGGAAAAAAAT---------------------------------------------------------------------------------------------------------TCTCAAGAGCAAGGAAAAGT----------------ATTTTGTTTTGGTTCGACCTGCAGTCGCGTATGAA-------------------ATGAACGAAGG-------------------------------------------GAGAAAT-------------------------------------TTAGCAACACTTTTCCCACAGGATCTCTTGCAGGAAGAGGGTAATCTCCAACTTCGACTTGTCAATTTTATTTCTCATGAAAAT------------------------AGCAAGTTAACTCAAAGAATTTATC----------------ATACGAATAGTCAA------------TTCGTTCGAACTTGCTTAGTATTG-----------------------------------------------------------------------------------------AATTGGGAACAAGAAGA-------------------------------------------------AAAAGA-------------------------------------------------------------------------GGAGGCTCGTGCTTCCCT-----------------------------------------------------------------------------------TGTTGAGATAAGAGC-----------------------------------------AAATGGTCTGAT---------------------------------------------------------------------------------------------------------------------------------------------------------TCGCGATTTC-----------------------------CTAAGAATTGGGTTAATCAAATCCACTATTTCGTATACA------------------------------------------------------CGAAAAAGGTATG-----------------------------------------------------------------------------ATAGCAGAAGTG------------------------------------------------------------------------------------------CAGGACTGATTCTCCATAATAGGTTAGATCGCACCAATACCAATTCC-------------------TTTTATTCCAA-------------------------------------------------------GGCGAAGATTCAATCACTTAG--------------------------CCAACATCAAGAAGCTATTGGTACC--------------------------------------------------------------------------------------------------------------------------------------------------TTGTTGAATCGAAAT------AAAGAATACCAATCTTTGATGGTTTTGTCGGCATCCAACTGTTCTC-------------------GAATTGGTTTTTTTAAGAATTCCAAAAATCCCAATGGGGTAAAAGAATCGAATCCTAGAATTCCTATTCCAAAATTTT-----ATGATTGACCAATATAAACATCAACAACTTCAAATTGGACTCGTTTCCCCTCAACAAATAAAGGCTTGGGCTAACAAAACACTACCTAATGGGGAAGTCGTTGGCGAAGTCACAAGGCCCTCCACTTTTCATTATAAAACCGATAAACCAGAAAAAGATGGATTGTTTTGCGAAAGAATCTTTGGACCCATAAAAAGCAGAATTTGTGCTTGTGGAAATTCTCGAGCGAGCGGAGCTGAAAACGAAGACGAAAGATTTTGCCAAAAATGCGGAGTAGAATTTGTTGATTCTCGGATACGAAGATATCAAATGGGATACATCAAACTCGCATGTCCCGTGACTCATGTGTGGTATTTAAAAGGTCTTCCTAGTTATATCGCGAATCTTTTAGATAAACCCCTTAAGAAATTGGAGGGCCTAGTATATGGCGATTTCTCTTTTGCTAGGCCCAGTGCTAAAAAACCAACTTTCTTACGATTACGAGGTTTATTCGAGGATGAAATTTCATCCTGTAACCATAGCATTTCCCCCTTTTTTTCTACCCCAGGCTTTACAACATTTCGAAATCGGGAAATTGCGACAGGAGCAGGTGCTATTAGAGAACAATTAGCAGATTTGGATTTGCGAATTATTTTAGAGAATTCCTCGGTCGAATGGAAGGAATTAGAAGACGAGGGGTATAGTGGAGATGAATGGGAAGATAGAAAAAGACGAATAAGAAAAGTTTTTTTGATTAGACGCATGCAATTGGCGAAACATTTTATTCAAACAAATGTAGAACCAGAATGGATGGTTTTGTGCTTATTACCAGTTCTTCCTCCCGAATTAAGACCCATTGTTTATAGGTCTGGGGATAAAGTAGTGACTTCGGATATTAATGAACTTTATAAGAGAGTTATCCGTCGGAACAACAATCTTGCCTATCTATTAAAAAGAAGTGAATTAGCGCCAGCAGATTTAGTAATGTGCCAGGAAAAATTGGTACAAGAAGCCGTGGATACACTTCTTGATAGTGGGTCCCGCGGGCAACCAACGAGGGATGGTCACAATAAAGTATACAAATCACTTTCAGATGTAATTGAAGGTAAAGAGGGGAGGTTTCGCGAAACTCTGCTTGGGAAACGGGTCGATTACTCGGGGCGTTCTGTCATTGTTGTGGGTCCTTCACTTTCATTACATCAATGTGGGTTACCTCTAGAGATAGCAATAAAGCTTTTTCAGCTATTTGTAATTCGCGATTTAATCACGAAACGTGCTACTTCTAATGTTAGGATTGCTAAAAGGAAAATTTGGGAAAAGGAACCCATTGTATGGGAAATACTTCAAGAAGTTATGAGGGGACATCCTGTACTGTTGAATAGAGCACCTACCCTGCATAGATTAGGCATACAGGCTTTCCAACCCACTTTAGTAGAGGGGCGTACTATTTGTTTACACCCATTAGTGTGTAAAGGTTTCAATGCAGACTTTGATGGGGATCAAATGGCTGTTCATCTACCTTTATCCTTGGAAGCTCAGGCGGAAGCTCGTTTACTTATGTTTTCTCATATGAATCTCCTATCTCCCGCTATTGGGGATCCTATTTGCGTACCAACCCAAGACATGCTTATCGGACTTTATGTATTAACGATTGGAAACCGTCGAGGTATTTGTGCAAATAGATATAATAGTTGCGGAAACTATCCAAACCAAAAAGTAAATTACAATAATAATAATCCTAAG------TATACGAAAGATAAAGAATCTCTTTTTTCTAGTTCCTATGATGCACTGGGAGCTTATAGACAGAAACAAATCTGTTTAGACAGTCCCTTGTGGCTCCGATGGAAACTAGATCAACGCGTCATTGGGTTAAGAGAAGTTCCGATTGAAGTTCAATATGAATCTTTGGGGACTTATCGTGAGATTTATGCCCACTATCTAGTAGTGGGAAATAGAAAAAAGGAAATCCGTTCTATATACATTCGCACCACTCTTGGTCATATTTCTTTTTATAGAGAAATAGAGGAAGCCATACAAGGATTTAGTCAGGCCTATTCATACACTCTAGAACTTATTCTTAGGTAAATCCATTGGGAGATGCTTCTCTAGAGTGTCCCATATCTGTTTTCCATCTTGCATACGAAAACTGTCAATTCTCATCAGATCTTCTTCCGTCTTACTCAAAAGGTCCAATAGTGTATGGATATTGGCCCTTTTGAGACAATTATACGTTCTAGAAGGCAGTTCTAATTGATCAATAAAAATACAATTCAATGGAATTCTTTTTTTGTTTTTCTTTAGATTAGTTAATCTTTTTTGAAAGCTTAAAAGGGGGGAAGTAAACCTGTTTTTATTTTCTTGGAAACGAGTACCCTCTTCCTCCGTGTGAAGAAAAGGAAGAAATAA--ATCAATCAAATTACGAGAAGCCTCATAAAGCGCTTCCTTAGGGGTTAAACTTCCATTGGTCCATATTTCTAGAAAAAGTATCTCATATTTTGCATTTCCATTCCCACAAGCAAAAATACTATAATTCACATTTCGAACAGGCATGGATACAGCATCTATAGGATAACTTCCATCTTGAGTGTTCTTTCTGACTTCCGTGTGATATCCGCGATCTCTCTTGATCCGTAACTCAATACGGAAATCCGTGGGTTCTGTCAAGTTAGCTATAGGTTGTGCCGTATCAACGATTTCTACGGAAGGCGGTAAGATAATATCTTGGGCAGTTATGTATCTAGGACCTTTGACGCAAATTGATGCGGTTCTAACTCCATAGAGATTACTTCTCAATACAATTTCTTTCAAATTTAGTAAAATTTCTTGTACCGATTCTTCAATACCTGCTATTGTAGAATATTCGTGCGGCACGCTCCCAAATTTTGCATGTGTGATACATGTTCCTTCTGTTTCTCCAAGTAAAGCTCTTCGCAAGGCAATACCAACGGTATCCGCTTGACCTTTTCTAAGCGGGGACAGAATGAAACGACCATAATAAAGACGCTTACTATCTACTCTTGATTCAACACACTTCCACTGTAGTGTTTGAGTGGATCCTGCTACCTCCTCTCGAACCATATGACTCTAATTCGTCCACGCCTACGAATCAGTCGACATTTTGTACAAATTTTACGAACAGAAGCTCTTATTTTCATATGGCCAAGGGGAAAGATGTTAGAATCAGAGTTATTTTGCAATGTGTGAGTTGTGTTCGAAAAGGGGCCAATGAGGAGTCGGCAGGGATTTCTAGATATAGTACTCAAAAGAATCGCCACAATACACCCGGACAATTAGAATTAAGAAAATTTTGTCGTTATTGTCGTAAGCATACGATTCATGCCGAAATAAAGAAATAGATGGCAGTTCCAAAAAAACGTACTTCGATGTCAAAAAAGCGTATTCGTAAAAATCTTTGGAAGAAAAAGACTTATTTTTCCATAGTACAATCTTATTCTTTAGCAAAATCAAGATCATTTTCTGGCGTCAGCGAGCATCCAAAACCAAAGGGTTTTTCTCGGCAACATTAGTTTTTTTCTCTATCTAGAAGTGGAATAGAATAACCCGGTTGAAGGGTAATGATCATACGTCTGTAATGCATTGTATGTCCTAGAATAGGGCCCATTCTTCTACCCTTTCCGGGTAGTCGATGGCTATTCACAGCTACTACCTTAACACCAAAGAAGAGTTCGACCCAATGCTTTATTTCTGTCTTAGTGAATCCCGATTCGACATTAAAAGTATATTGATTCTTTCCCAATAAACGAAGACTTTTTTCTGTAAATACTGCGTATTTGATTCCATCCATTTATTTCGATTTCTTTACTATATTTAGTACAATTGTTATATGACACATGGTTTTTTTTATGGGAGAACTACGTCCTCGAGCCCGAGGTCTGAATTTATTCATAATAGTACTCCTACTGACTTCGGCTTTAGTGATGAATAAATTTGCTTTGTCGAAATCCCTATAATGAGTAGCATTTGCTGCTGCCGAATAAACCAACTTTAAGATGGGATAAGATGCTCGATAAGGCATGAGGTTCAATATCATAACAGTTTCTTCGTAGTAACGCCAACGAATCTCATCCAGAACTCTTTGTACTTTGAAAACGGACATGTGGATGCGTTTTTGTGCTTTGAAAACCCGTTCGAACTTAAGTAGACGATCGGTTGGTACTTTTCTTGCGAGTTTCCTTAGCCCACTCTTCTTCTTCTTTATCCTAGGGGTATACTTTACCAGTTTGAAACTTGTCATTTAATTGATAATCTTTATTTTATTGGAAATCGTGTAAAGATTATTTGGATTTAATACAGCTACTTGTGCAAGGATTTTACGATTAAGAATCAATTCTTTCTTGTAAAGATTGTGTATTAATTTACTATAATTATCGAATACTTTATGTATCCGCGTTGCTGCGTTTATCCGACTGATCCACAAACGCCGAAAATCCCTCTTTTGCCTGACTCTATCTCGATGAGAGGAAACAAACGCTCTTCTTACCTGTTGAGTAATCATTCGATTAAGTCTTAAATGAGCCCCTCTAAAGTTTGAGGCAAATGAACGCATTTTTGCCCGTCGTCTCCGAGCTATATATCCTCGCGGAACTCTGGTCATTTATATTTCTAACCGAAGAAATTGACTTCGTATGGGCATTTTGCTGGCAGCTATGGAAATAGCTGCTCTAGCTACAGTTTCGGATACTCCGCCCATTTCATAAAGTATTCGACCTGGTTTAACAACGGCTACCCAATATTCGGGGGATCCCTTTCCCGAACCCATACGTGTTTCGGTCGGTCTTATTGTAACCGGTTTGTCGGGAAATATACGTACCCAGATTTTTCCACCACGACGTGCATATCGTGTCATTGCTCTTCGTCCTGCTTCTATCTGCCTCGCCGTAATCCAAGTGGGTTCAAGTGCTTGAAGAGCATATCTACCAAAACAAATACAATTGCCTCGGTAGGATTTTCCCTTCATTTATAATACTTCAGGAGCTAATGAAACTATTTTAGTAAAATTCAATTCTCTCAATTCCTCGGCGATCGCGCCAAAAACGCGAGTTCCTTTTGGATTTCCTTTTTGATCAATGATAACCGCTGCATTGTCGTCATAGCGTATTATTATACCGTCTTCGCATTTGAACTCTTTACATGTACGTACAATTACAGCTCGAATTACTTCGGATCTTTCTAGAGGCATTTGGGGCACTGCGTCTTTGATTACAGCAACAATAACATCACCAATACGAGCATATCGCTGATTACTAGCAGCTCCTATGACTCGAATACACATCAATTTTCGAGCTCCACTGTTATCTGCTACATTTAAAAGGGTCTGAGGTTGAATCATATGTCACCACAAACAGAAACTAAAGCAAGTGTTGGATTTAAAGCTGGTGTTAAGGATTATAAATTGACTTACTACACCCCGGAGTACGAAACCAAGGACACTGATATCTTGGCAGCATTCCGAGTAACTCCTCAGCCGGGGGTTCCGCCCGAAGAAGCAGGGGCTGCAGTAGCTGCCGAATCTTCTACTGGTACATGGACAACTGTTTGGACTGATGGACTTACCAGTCTTGATCGTTACAAAGGCCGATGCTATCACATCGAGCCCGTTGTTGGGGAGGATAATCAATATATCGCTTATGTAGCTTATCCATTAGACCTATTTGAAGAGGGTTCTGTTACTAACATGTTTACTTCCATTGTGGGTAACGTATTTGGTTTCAAAGCCCTACGCGCTCTACGTCTGGAGGATCTGCGAATTCCCCCTACTTATTCAAAAACTTTCCAAGGTCCGCCTCATGGTATCCAAGTTGAAAGGGATAAGTTGAACAAATACGGTCGTCCTTTATTGGGATGTACTATTAAACCAAAATTGGGATTATCTGCAAAAAATTATGGTAGAGCATGTTATGAGTGTCTACGCGGTGGACTTGATTTTACCA-AAGATGATGAAAACGTAAACTCACAACCATTTAT-----------GCGTTGGAGGGACCGTTTTGTCTTTTGTGCCGAAGCTATTTATAAATCACAGGCCGAAACCGGTGAAATTAAGGGGCATTACTTGAATGCGACTGCAGGTACATGCGAAGAAATGATTAAAAGAGCTGTATTTGCGAGGGAATTAGGGGTTCCTATTGTAATGCATGACTACTTAACCGGTGGATTCACCGCAAATACTAGTTTGGCTCATTATTGCCGCGACAACGGCCTACTTCTTCACATTCACCGAGCAATGCATGCAGTTATTGATAGACAGAAAAATCATGGTATGCATTTCCGTGTATTAGCTAAAGCATTGCGTATGTCTGGGGGAGATCATATCCACGCTGGTACAGTAGTAGGTAAGTTAGAAGGGGAACGCGAAATGACTTTAGGTTTTGTTGATTTATTGCGCGATGATTTTATTGAAAAAGATCGTGCTCGCGGTATCTTTTTCACTCAGGACTGGGTATCCATGCCAGGTGTTATACCGGTGGCTTCAGGGGGTATTCATGTTTGGCATATGCCAGCTCTGACCGAAATCTTTGGAGATGATTCTGTATTGCAATTTGGTGGAGGAACTTTAGGACATCCTTGGGGTAATGCGCCTGGTGCAGCAGCTAATCGGGTGGCTTTAGAAGCCTGTGTACAAGCTCGTAACGAAGGGCGCGATCTTGCTCGTGAAGGTAATGAAATTATCCGATCAGCTTGCAAATGGAGTCCTGAACTAGCCGCAGCTTGTGAAATATGGAAAGCGATCAAATTCGAGTTCGAGCCGGTAGATAAACTAGATAGCATGGAAGCATTGGTTTATACGTTCCTTTTAGTTTCGACTTTAGGGATAATTTTTTTCGCTATCTTCTTCCGAGAACCACCTAAGGTTCCGACTAAAAAAGTGAAATAATTAGTCCCCGTGTTCTTCGAATGGATCTCTTAATTGTTGAGAGGGTTGCCCAAACGCGGTATATAAGGCATACCCAGTAAAGCTTACAAGTAAACCAGATATGGAGATGGCGACTAAAGTTGCTGTTTCCATATGGAAGTCAATATTCTCGCATTTATTGCTACTGCATTGTTCATTCTAGTTCCTACTGCCTTTTTACTTATTATTTATGTAAAAACAGTCAGCCAAAATGATTAATCAATTGAAGAAGTAATTGGAAAATAAAACAGCAAGTACAAAAATGAGTAATAAACCCCAGTATAGACTGGTACGATTCAATTCAACATTTTGTTCATTCGGGTTTGATTGTGTCATATGCCTAATATACTTAGTTTAACCTGTATTTGTTTTAATTCTGTTATTTATCCGACTAGTTTTTTCTTCGCCAAATTGCCCGAAGCTTATGCCATTTTCAACCCAATCGTGGATTTTATGCCTGTCATACCTGTACTCTTTTTTCTATTAGCCTTTGTTTGGCAAGCTGCTGTAAGTTTTCGATGACTATAGAGATGAACCCAATCCAGAATATGAACCGTAAAAGAAAACACCTATTAAACCAATCACAGCAATACCGGTTACAGTACCTATCAGCCAAAGAGGAATTCTTCCAGTAGTATCGGCCATATGCTTACTCTCAAACTTTTTGTTTATACAGTAGTGATATTCTTTGTTTCCCTCTTTATCTTTGGATTCTTATCTAATGATCCAGGACGTAATCCTGGGCGTGACGAGTAAATGGCTACACAAACCGTTGAAGATAGTTCTAGACCTGGACCAAGACAAACTCGCGTAGGTAATTTATTGAAACCCTTGAATTCGGAATATGGGAAAGTAGCTCCGGGTTGGGGGACTACTCCTTTTATGGGGGTCGCAATGGCTTTATTCGCGGTATTCCTATCTATTATTTTAGAAATTTATAATTCTTCCGTTTTACTGGACGGAATTTTAATGAATTAGTTATCGTTGGATGAACTGCATTGCTGATATTGATCCCAAGAAAAAAACAGTAGGTACAGCTAGTCCGTGAACAGCCAGCCATCGCACTGTAAAAATAGGATAGGTTCGATCTATGGTCATCTAAAAGGATCTACTAAATTCATCGAGTTGTTCTAAAGAATCAAAACGGTCGGTTATTAACGGAATTCCTTGTCGGCTTTCTGTGAAATACTCGTTTGGCCGAGGACTTCCAAACACGTCATAAGCTAAACCCGTACTGACAAATAACCAACCCGCAATGAATAGGGAAGGTATAGTAATGCTATGAATAACCCAGTATCGAATACTGGTAATAATATCAGCAAAAGAACGTTCTCCCGTGCTTCCAGACATATGACTATAGCCCTTGGTAGAGTTACTAAAGAAGAAAATGATTTATTTGATATTATGGACGACTGGTTACGAAGGGACCGTTTTGTTTTTGTAGGATGGTCTGGCCTATTGCTTTTTCCTTGTGCTTATTTCGCTTTAGGAGGTTGGTTTACAGGGACAACTTTTGTAACTTCTTGGTATACCCATGGATTGGCGAGTTCCTATTTGGAAGGTTGCAATTTCTTAACCGCAGCAGTTTCCACCCCTGCCAATAGTTTAGCACACTCTTTGTTGCTACTATGGGGCCCGGAAGCACAAGGGGATTTTACTCGTTGGTGTCAATTAGGTGGTCTGTGGACTTTTGTTGCTCTCCATGGGGCTTTTGCACTAATAGGTTTCATGTTACGTCAATTTGAACTTGCTCGGTCTGTTCAATTGCGGCCTTATAATGCAATTTCATTCTCTGGCCCAATCGCTGTTTTTGTTTCCGTATTCCTGATTTATCCACTGGGGCAATCCGGTTGGTTCTTTGCGCCGAGTTTTGGCGTAGCAGCGATATTTCGATTCATCCTCTTCTTCCAAGGATTTCATAATTGGACGTTGAACCCATTTCATATGATGGGAGTTGCCGGAGTATTAGGCGCGGCTCTGCTATGCGCTATTCATGGGGCAACCGTGGAAAACACTCTATTTGAGGACGGTGATGGTGCAAATACCTTCCGCGCTTTTAACCCAACTCAAGCTGAAGAAACTTATTCAATGGTCACCGCTAATCGCTTTTGGTCCCAAATCTTTGGTGTTGCTTTTTCCAATAAACGTTGGTTACATTTCTTTATGCTATTTGTACCGGTCACCGGTTTATGGATGAGTGCTATTGGCGTAGTCGGCCTGGCTCTGAACCTACGTGCCTATGACTTCGTTTCCCAGGAAATCCGTGCAGCGGAAGATCCTGAATTTGAGACTTTCTACACCAAAAATATTCTTTTAAACGAGGGTATTCGTGCGTGGATGGCAGCTCAGGATCAGCCTCATGAAAATCTTATATTCCCTGAGGAGGTTCTACCACGTGGAAACGCTCTTTAAATGAAAATCTTATATTCCCTGAGGAGGTTCTACCACGTGGAAACGCTCTTTAATGGAACTTTTGTTTTAGCTGGTCGTGACCAAGAAACCACCGGTTTTGCTTGGTGGGCCGGGAATGCCAGACTTATCAATTTGTCGGGTAAACTACTTGGAGCTCACGTAGCCCATGCAGGATTAATCGTATTCTGGGCCGGAGCAATGAACCTATTTGAAGTGGCCCATTTCGTACCAGAAAAACCCATGTATGAACAAGGGTTGATTTTACTTCCGCACTTAGCTACTCTAGGTTGGGGAGTAGGGCCCGGGGGAGAAGTTCTAGATACTTTTCCGTACTTTGTATCTGGAGTACTTCATCTAATTTCCTCCGCAGTCTTAGGCTTCGGTGGCATTTATCACGCGCTTCTGGGACCGGAGACTCTTGAAGAATCTTTTCCATTCTTTGGTTATGTGTGGAAAGATAGAAATAAAATGACTACAATTTTGGGTATTCACCTAATTTTGTTAGGTATAGGTGCTTTTCTTCTAGTACTCAAAGCTCTTTATTTTGGCGGTATATATGATACCTGGGCTCCTGGGGGAGGAGATGTAAGAAAAATTACCAATTTGACCCTTAGCCCCGGTGTTATATTTGGTTATTTACTAAAATCCCCTTTTGGGGGAGAGGGTTGGATTGTTAGTGTGGATGATTTAGAAGATATAATTGGGGGACATGTATGGTTGGGTTTCATTTGTGTATTTGGCGGAATTTGGCATATCTTAACCAAACCCTTCGCATGGGCTCGCCGTGCATTTGTATGGTCTGGAGAAGCTTACTTGTCTTATAGTTTAGGCGCTTTATCTGTCTTTGGTTTTATCGCTTGTTGTTTTGTCTGGTTCAATAATACAGCTTATCCGAGTGAGTTTTATGGACCTACTGGGCCAGAAGCTTCTCAAGCTCAAGCATTTACTTTTCTAGTTAGAGATCAGCGTCTTGGAGCTAATGTGGGATCTGCCCAAGGACCCACAGGTTTAGGTAAATATCTAATGCGTTCCCCAACGGGAGAGGTTATTTTTGGAGGGGAAACTATGCGTTTTTGGGACCTTCGTGCTCCATGGTTAGAACCTCTAAGGGGCCCCAACGGTTTGGACTTGAGTAGGTTGAAAAAAGACATACAACCTTGGCAAGAACGACGTTCGGCAGAATATATGACCCATGCTCCTTTAGGCTCTTTAAATTCTGTGGGTGGCGTAGCTACCGAGATCAATGCAGTTAATTATGTTTCTCCTAGAAGTTGGTTAGCGACTTCCCATTTTGTTCTAGGATTCTTCTTTTTTGTGGGCCATTTGTGGCATGCAGGAAGAGCCCGGGCTGCTGCAGCAGGATTTGAAAAGGGAATCGATCGTGATTTGGAGCCTGTTCTTTACATGACCCCTCTTAACTAATTATCCATTAAGAGATGGAACTTCAAGAGCAGCTAGGTCTAGAGGGAAGTTGTGAGCATTACGTTCGTGCATTACTTCCATACCAAGATTAGCACGGTTGATGATATCAGCCCAAGTATTAATAACGCGACCTTGGCTATCAACTACAGATTGGTTGAAATTGAATCCGTTTAGATTGAAAGCCATAGTACTAATACCTAAAGCAGTGAACCAAATCCCTACTACAGGCCAAGCAGCCAAGAAGAAGTGTAAAGAACGAGAGTTGTTAAAACTAGCATATTGGAAGATTAATCGGCCAAAATAACCATGAGCGGCCACAATATTATAAGTCTCTTCCTCTTGACCAAATCTGTAACCCTCATTAGCGGATTCGTTTTCAGTGGTTTCCCTGATCAAACTAGAGGTTACCAAGGAACCATGCATAGCACTGAATAGGGAACCGCCGAATACACCAGCTACACCTAACATGTGAAATGGATGCATAAGGATGTTATGCTCTGCCTGGAATACAATCATAAAGTTGAAAGTACCAGATATTCCTAAAGGCATACCATCAGAGAAACTTCCTTGACCAATAGGGTAAATCAAGAAAACAGCAGTAGCAGCTGCAACAGGAGCTGAATATGCAACAGCAATCCAAGGACGCATACCCAGACGGAAACTCAGTTCCCACTCACGACCCATATAACAAGCTACACCAAGTAAGAAGTGTAGAACAATTAGCTCATAAGGACCGCCATTGTATAACCACTCATCAACAGATGCAGCTTCCCAAATTGGGTAAAAGTGCAATCCGATCGCCGCAGAAGTAGGAATAATGGCACCAGAGATAATATTGTTTCCGTAAAGTAAAGAACCAGAAACAGGCTCACGAATACCATCAATATCTACTGGAGGGGCAGCGATGAAGGCGATAATAAATACAGAAGTTGCGGTCAATAAGGTAGGGATCATCAAAACACCGAACCATCCGATGTAAAGACGGTTTTCGGTGCTAGTTATCCAGTTGCAGAAGCGACCCCACAGGCTTGTACTTTCGCGTCTCTCTAAAATTGCAGTCATATGATGGATTTTAACTTACCCTCTATTTTCGTGCCTTTAGTAGGCTTAGTATTTCCGGCAATTGCAATGGCTTCTTTATTTCTTTATGTGCAGAAAAATAAGATTGTCTAGTCAATAAGATAGAGCCATGCTGCGGGTTGTCTCAGGTCCTAAATAAACGCGGACACTTAAAAAATCTGTTGGGCAGGCGGATTCGCATCTCTTACAACCCACACAATCTTCGGTTCTTGGCGCGGAAGCAATTTGCTTGGCTTTACATCCATCCCAAGGTATCATTTCTAATACATCTGTTGGACAAGCTCGTACACATTGAGTGCATCCTATACATGTATCATAAATTTTTACGGAATGTGACATTTAACCAAACTTGCCTGATGTTGAGGCAATCAAGAAAGCGGCATAAGTGAATATATAACCCACGGAAAAGTGAGCTAATCCCACCAATCTTGCTTGCACAATGGAAAGAGCCACGGGCTTATCTCTCCAGCGAATTAAATTAGCCAAAGGTGTCCGTTCATGAGCCCATGCTAAAGTCTCAATTAATTCCTGCCAATATCCACGCCAGGAAATTAAGAACATAAATCCAGTCGCCCAAACAAGATGTCCAAATAAGAACATCCACGCCCATACCGATAAACTATTCATCCCAAAAGGATTATATCCATTGATAAGTTGTGAAGAGTTTAACCATAGGTAATCTCTTAACCATCCCATCAAATAAGTGGAGGATTCATTAAATTGTGAAACGTTGCCCTGCCATAATGTGATGTGTTTCCAATGCCAATAAAAAGTAACCCATCCAATGGTATTTAACATCCAGAAAACTGCCAAATAAAACGCGTCCCAAGCAGAAATATCACAAGTACCGCCGCGACCAGGGCCGTCGCAAGGAAAACTATATCCAAAATCTTTTTTATCCGGCATTAATTTGGAACCGCGTGCATCTAAAGCACCCTTTACTAAAATCAATGTAGTTGTATGCAAACCTAAAGCAATAGCATGATGAACCAAGAAATCTCCAGGTCCTATTGTTAAGAAAAGCGAATTACTATTCTCGTTAACAGCATTCAACCATCCGGGTAACCATAGGGTTCGACCCGCATTGAAAGCGGGACCGCTCGTTGAAGATAAGAGTATATCGAACCCATATGTCGTCTTACCATGAGCCGATTGTATCCATTGAGCAAATATAGGTTCGATCAAGATTTGCTTTTCTGGAGTACCAAAAGCAAGCATGACGTCATTATGAACATAAAGGCCCAAGGTATGGAATCCTAGGAAGAGACTAGCCCAACTTAAATGAGATATGATAGCTTCTTTATGGTCTAACATTCTTGCCAATACATTATCCTCATTCTGTTCCGGATTGTAATCTCTAATGAAAAAAATAGCTCCATGAGCAAAAGCCCCTGTCATGATGAACCCTGCAATGTATTGGTGATGAGTATATAAAGCTGCTTGAGTAGTAAAGTCTTGTGCTATGAATGCATAAGAAGGTAAAGAGTACATATGTTGAGCTACTAAGGAAGTAATAACCCCTAAAGAAGCTAGAGCAAGACCTAATTGAAAATGAATCGAATTATTGATTGTGTCGTAAAGGCCCTTATGCCCACGCCCTAATCGACCCCCCGGAGGAGTATGTGCTTCTAAAAGATCTTTGATACTGTGCCCAATTCCGAAGTTAGTTCGATACATATGACCGGCAATGAGAAAAATAAATGCAATAGCTAAATGATGATGAGCAATATCGGTCAGCCACAAACTTTGTGTTTGTGGATGGAATCCCCCAAGAAGAGTTAGAATAGCAGTTCCCGCTCCTTGAGTGGTACCAAATAAATGATTACTCGAATCGGGGTTTTGGGCATAAAGATTCCACTGACCCGTCAGAAGGGGTCCCAACCCCTGTGGATAGGGTAATACATCTAAGAAATTATTCCATCGAACGTACTCTCCCCTGGATGCTGGAATAGCGACATGAACTAAATGTCCTGTCCAAGCCAAAGAACTTACCCCGAAAAGTCCTGACAAATGATGATTGAGACGAGATTCCGCGTTTTTGAACCACGAAAGGCTTGGTTTCCATTTGGGTTGTAGATGTAACCAACCCCCTATTAAGGATAGGGTAGAAAGAAATAATAGAAAAAGAGCTCCTGTATAAAGATCTTCATTGGTCCGTAATCCAATTGTATACCACCACTGATAAACCCCAGAATAGGCGATATTCACTGGACCGGCGGCGCCTCCTCGAGTAAAGGCTTCCACAGCGGGTTGACCAAAATGAGGATCCCAAATCGCATGAGCAATAGGTCTTACGTGTAAAGGATCCTGTATCCATGATTCAAAATTTCCTTGCCAAGCGACATGAAACAGATTTCCGGACGTCCATAGAAAGATTATTGCTAATTGCCCAAAGTGAGAAGCAAAAATGTTCTGATAAAGACGTTCCTCAGTAATATCATCATGACTTTCGAAATCATGTGCGGTAGCAATACCAAACCAAATACGACGAGTAGTGGGGTCCTGAGCTAAGCCTTGGCTAAACCTGGGAAATCTTAATTCCATCTATCCTACTGCAATAATTCTCGCTAAGAAGAATGCCCATGTTGTGGCAATTCCACCCAGAAGGTAATGGGTTACTCCTACAGCACGTCCTTGTATAATGCTCAAGGCTCTAGGCTGAGTAGCAGGAGCAACTTTTAATTTGTTATGAGCCCAAACGATAGATTCAATCAGTTCTTGCCAATAACCACGGCCGCTGAATAAAAACATTAAACTGAAGGCCCAGACAAAATGAGCACCTAAGAAAAAAAGACCATATGCGGATAATGAAGAACCATAAGACTGAATTACTTGGGATGCCTGTGCCCACAAGAAATCTCGGAGCCACCCATTAATCGTAATGGAACTCTGTGCAAAGTTTCCCCCTGTGATATGAGTTACCACCCCTTGATCACTTATAGTACCCCAAACATCCGACTGCATTTTCCAACTGAAATGGAAAATGACTACCGAAATGGAATTGTACATCCAGAATAGACCTAAGAAAACATGATCCCAGGCGGATACTTGACATGTTCCCCCTCGCCCAGGCCCATCGCAAGGGAAGCGAAAACCAAGATTTGCTTTATCGGGTATCAAACGGGAACTGCGAGCAAATAAAACACCTTTCAAAAGTATTAATACAGTCACATGGATTGTAAATGCGTGAATGTGATGGACTAAAAAATCTGCGGTTCCTAATGGAATAGGTAACAAAGCAACTTTGCCGCCTACTGCTACTAACTCGCCACCTCCCCACGTTAAGCTGGTACTTGTTGTTGCACCAGGAGCTGTTACGCTAGGCGCGCCAGCATGGAGATTTTGTACCCATTGAGCAAAGATCGGTTGTAATTGTATGGCGGTATCCGAAAACATATCTTGGGGACGACCTAAAGCACTCATGGTATCATTATGAATGTATAAACCAAAACTGTGAAAACCTAGAAATATACATACCCAGTTAAGGTGGGATATGATTGCATCACGGTGTCTAAGGACACGATCTAATAGATCGTTGTATCGAGTCGTTGGATCATAGTCTCTTACCATAAAAATGGCTGCATGTGCAGCAGCACCAACTATTAGAAATCCGCCAATCCACATGTGGTGTGTGAACAAGGAAAGTTGTGTACCATAGTCAGTAGCTAGGTATGGATAGGGGGGCATAGAGTACATATGATGAGCTACAACAATGGTTGTAGAGCCTAGCATAGCTAGGTTAAGAGATAATTGAGCATGCCATGACGTTGTTAGGATTTCATAGAGACCTTTATGGCCCTGTCCTGTAAATGGGCCTTTATGAGCCTCCAAAATATCTTTCAGGCCATGACCAATACCCCAGTTGGTCCTATACATATGACCTGCGATCAGGAAAAGAATAGCAATAGCTAAATGATGGTGCGCAATATCGCTCAACCATAGACCGCCGGTTATTGGATCTAGCCCTCCGCGAAAACTAAGAAATTCTGCGTATTTGGACCAATTCAAGGTGAAAAAAGGGGTTGCTCCTTCGGCAAAACTAGGATAAAGTTGAGCCAAAAGGTCGCGATTCAAGATAAATTCATGAGGAAGTGGTATCTCCTTAGGATCAACCCCAGCGTCAAGAAATTGGTTAATCGGTAAAGATACATGGATTTGGTGCCCCGCCCAAGAAAGAGACCCAAGTCCTAATAACCCTGCTAAGTGATGATTCAACATGGATTCTACGTCTTGGAACCAGGCTAATTTGGGAGCGGCTTTGTGATAATGGAACCACCCAGCAAAAAGCATTAACGATGCAAAAATCAATGCACCGATTGCGGTACAATAGAGTTGTAATTCACTAGTTATTCCGGATGCTCGCCAAATCTGAAAAAACCCGGAGGTTATTTGGATTCCTCGGAAACCCCCGCCTACATCACCATTCAATATTTCTTGCCCTACGATTGGCCAAACTACCTGAGCACTGGGTCCAATGTGAGTAGGATCACTTAGCCATGCTTCATAATTGGAAAAACGGGCACCATGGAAGTACATGCCACTCAACCAAAGAAAGATAATGGAGAGTTGACCGAAATGAGCACTAAAGACTTTTCGAGAGATCTCCTCCAAATCACCTGTATGACTATCGAAATCGTGAGCATCAGCATGTAGGTTCCAGATCCAAGTGGTAGTATCAGGGCCCTTA---------------GCTATTGTTCTTGAGAAATGGCCGGGTCTGGCCCATTCCTCAAAAGATGTTTTTACAGGATCCCTATCCACAACAATTTTTACTTCTGGTTCCGGCGAACGAATCATCATCTAGAGTCCACTCCTCCCCCATACTACTAGTGAAAGAGAAAATGTAAAGACTACCATTAAAGCAGCCCAAGCGAGACTTACTATATCCATATGCTTACTATAACTAGTTATTTCGGTTTTCTATTGGCTGCTTTAACTCTAACCCTAGCTCTATTTATTGGCTTGAACAAGATACGTCTTATTTGAATGATTGAAGTTTTTCTATTTGGAATCGTCTTAGGCCTAATTCCTATTACTTTAGCGGGATTATTCGTGACTGCGTATTTGCAATACAGACGTGGGGATCAGTTGGATCTTTGAATGGAAAATAGAAATACTTTTTCTTGGGTAAAGGAACAGATGACTCGATCGATTTCTGTATCGATCATGATATACGTAATAACTCGGACATCTATTTCAAATGCATATCCCATTTTTGCGCAGCAAGGTTATGAAAACCCACGAGAAGCAACTGGACGAATTGTATGTGCCAATTGCCATTTAGCGAATAAGCCTGTGGATATTGAAGTTCCCCAAGCAGTGCTTCCCGATACTGTATTTGAAGCAGTTCTTCGAATTCCTTATGATATGCAACTGAAACAAGTTCTTGCTAATGGGAAAAAGGGAGGGTTGAATGTGGGTGCTGTTCTTATTTTGCCCGAGGGATTCGAATTAGCGCCGCCCGACCGTATTTCTCCTGAGTTGAAAGAAAAGATAGGAAATCTCTCTTTTCAGAGTTATCGTCCCAATAAAAAAAATATTCTTGTGATAGGCCCTGTTCCCGGTAAGAAATATAGTGAAATCGTCTTTCCCATTCTTTCCCCCGACCCTGCTATGAAGAAAGACGTTCATTTCTTAAAATATCCCATATATGTGGGGGGAAACCGAGGAAGGGGACAGATCTATCCTGATGGTAGCAAGAGTAACAATACGGTCTATAATGCAACGTCAACAGGTGTAGTAAGAAAAATACTGCGTAAAGAAAAGGGGGGATATGAAATATCCATAGTCGATGCATCGGATGGACGCCAAGTGATTGATCTTATACCTCCCGGTCCAGAACTTCTTGTTTCAGAGGGGGAATCGATCAAGCTTGATCAACCATTAACAAGTAATCCTAATGTGGGAGGGTTTGGTCAGGGGGATGCAGAAATAGTGCTTCAGGATCCATTACGCGTTCAAGGCCTTTTGTTCTTCTTCGCATCCGTTATTTTGGCACAAGTTTTTTTGGTTCTCAAAAAGAAACAGTTTGAAAAGGTTCAATTGTACGAAATGAATTTCTAGCTAATTCACTAATTTGTAGGAAGATACTGGACTTTTGGATTTGAAAAAAGTTTCAGAAGATATGTCTAAAGTAGATGGTGATTGATAGAGCAATTCTTGCTCATAAGTTCCAGTATTAGTACTGCGCCGAACATAAAGCTTGTGGCTGGTAGTAAAACATCGATTTTTCTTTTGAGATAGAGTTCGATCCTCAACTATTTCTCGCGATATCTTCTTACGAAGTTTTGTTAGGGCATCTATAACAGCCTCTGGTTTAGGTGGGCAACCCGGCAAGTAGACGTCCACAGGAATTAACTTATCAACTCCCCGAACAGTACTATAGGAATCCGTACTGAACATTCCACCAGTAATAGTACAAGCTCCCATAGCAATGACGTATTTTGGTTCAGGCATTTGCTCATATAATCTCACTAAAGAGGGAGCCATTTTCATTGTTACTGTACCGGCTGTTAAAATTAGGTCCGCTTGCCTAGGACTTGATCTTGGTACCAATCCATAACGATCAAAGTCGAATCGTGAGCCTATTAATGAAGCAAATTCAATGAAACAACAACTGGTACCATATAGAAGGGGCCATAAACTAGAGAGTCTTGACCAATTCGAAAGATCTTTTAGTGTAGTTGAAATAACGGAATTGGAACTTGTTTGGTCAAGTAGGGGAAACTCAATCAAACTCATTCAATGAGCATCTTGTATTTCATAGAAATTGGGGGTTATATAGTCCTTACGTAAGGGCCAGCCTATCCAACTTTCAGGCATTAGGATACGTTTAAGGCGTGGATGATTATCATAAGAGATTCCCACCATATCAAAAGATTCGCGTTCTTGAAAATCGGAACTTCTCCAAATCCAGAAGACAGATGGGATTCTAGGATTATCCTTTTGGGCAAAGACTTTTATGCATACTTCTTCTGGGTTATCTATACCATACTGTATTCTCGTAAGATGATACACGCTAGCTAAAGATCCACCGGGTGCAACGTCATAAGCACATTGGGAACGTAAATAATTGTAACCATATACATATAAAATGACAGCAATGGAATCCCAATCCTCTGCTTTTATTTGCAAAGTCTCTATTCCTCGATGATCGAAGCCCAAAGATCTATGAACCACCTCATGTTTGACTAGCCAATTAGATAACCAACCCTGCTGCATCTAGTAATCAGTAATCGTTCTTGAATTCCAAGATTTTTCTTCGTCTATTTTACTTTGAGTTGAATTCCTAATTGTTTGAATTGTGTAATCTCCCATTATGGAGATTGGTAACCGACTCAAAGCAATTTGATTGTAATTCAATTCATGACGATCATAAGTAGAAAGTTCATATTCTTCAGTCATTGATAAACAGTTTGTCGGACAGTACTCAACACAATTACCACAAAATATACAAACTCCGAAATCAATACTATAATTAAGCAATTGTTTCCTTTTAATATCCTTTTCAAATCTCCAATCCACAAGAGGTAGATCTATAGGGCATACGCGAACACATACTTCACAAGCAATACATTTATCAAATTCAAAGTGGATTCGCCCCCGGAAACGCTCCGATGTAATTGATTTTTCATAGGGGTAGTGAATCGTTATAGGTAAACGATTTGTGTGGGATAAGGTAATTATGAAACTTTGACCAATGTACCTTGCTGCGCGTATTGTTTGTTGACCATAACTCATGAACCCAGTTACCATAGGGAACATTCAACGATCAACTTCTCCCATAATGATATCTATACTACCTAATATCGTCATGATATCAGCCAATTTCATTTTTTTGACTAGCTGAGGAAGAATTTGCAAATTAATAAAACCGGGTGGACGAATTTTCCATCTCCAGGGGAAAAGACTATCATCTCCTACCAGATAAATTCCTAATTCACCTTTTGGGGCTTCCACTCTTGCATAAAGCTCTTGTTTTGACAATTCAAAATTGGGTGAAGGTTTTTTACCAAGAAATCGATATTCAAAATCATTCCATTCGGAATTCTTTGCTTTCTTAAAGCGTCGGACTTCTAAATTCTCATAAGGGCCCCCAGGAATTTTTTCTACAGCCTGTTGAATAATTTTGATTGATTCCCTCATTTCACCGATTCGTACTAAATAGCGTGCTAATGAATCCCCTTCTTTTTGCCATTGGACTTTCCAATCGAATTGATTGTAAGACTCGTAAAGATCAACTTTACGAAGATCCCATTGTATTCCAGAAGCTCGTAACATGGGGCCCGATAAGCCCCAATTTACAGCTTCTTCTCCGCTAATAAAACCAACTCCCTCAACTCGTTCCAAAAAAATGGGATTCTGTGTAATAAGTTGTTGATATTCAATAACTCCTCGTAAAAAATAATCACAGAAATCTAAACATTTATCGATCCATCCATAAGGCAGATCGGCAGCAACTCCTCCGATGCGAAAGTAATTATGCATCATTCGCATACCTGTAGCAGCTTCAAATAGATCATATATTAATTCTCTCTCTCTAAAAATATAAAAAAAAGGAGTCTGCGCACCGAGATCTGCCATAAAAGGTCCAAGCCATAACAAGTGAGAAGCTATACGGCTCAATTCTAACATAATTACCCTAATATAGCTGGCTCTTTGGGGTATTTGAATATTCTCCAAGAATTCTGGTGCATTTACCGTTATTGCTTCTGTAAACATAGTAGCTAAATAATCCCAACGTGTTACATAAGGTAAGTATTGTATAATAGTTCGGTTTTCCGCGATTTTTTCCATTCCTCTGTGTAAATAGCCTAATATGGGTTCACAATCAATAACATCTTCACCATCGAGAGTAACGATCAGTCGAAGAACACCATGCATTGATGGGTGCTGAGGGCCCATATTGACTATCATGAGATCTTTTCTTGTAAGCGGTAGACTCATTTATTGCCGAGCCATAGTAATTGCACCTATTAAAGAAACTAGAAGAATTATGGAAATGAGTTCAAATGGAAGATAAAAATCGGTTGCTAAATGAATCCCAATTTGTTGAACGTTATTTATGAGACCCTGTTCTACTATTTGGTTTGATCTTGTAGTCCAAAGAATTCCATACCATGACGTATCTGGGATAGTAGTCATTAGTGAAAAAGGAATAGTTATACAAACGAGTGAAGTGAACCCATCTCCAATAGTCCAAAAATTCTTATCTTTAGACCATTCTGAGCCATTTACGAACATTACGGCAAATATGATCAAGACATTTATAGCTCCCACATAAATAAGAAGTTGTGCCACAGCTACAAAGTAGGAATTCAATAAAATATAGAATAAGGATATACAAACAAGAACTAATCCTAGCGAAAAAGCAGAAAAAGTTGGGTTGGTAAGTAATACCACCCCTAGACCCCCTAGTAGAAGAACAAATCCCCCAAATAGCACAAGAATTTCATGTATTGGCCCAGGTAAATCCATTTAAGAAAGAAAAAAGAATAAGAACACAGATACATAACATAAAAAAAAGAATAAATAAGACGAAATTCGACCTCCCCCTACATATTTAATTTCTTCTCCTATACAAAAACTAGCAAGACCTACTCCATTGGTAATTCCATCAATGACACCCTTGTCGAAAAACTGCGTTAGTTCGGTTAATCCTCTTATACCCAAGGTAAAGGTCCTAGTATAGAAAATATCTATATAACCGCGATTATATGACCAACTATATATCTTTTTTTTTAGTTGATGGAAAAAATACTTTTTCGGACCCCCTTTTACAAAGGAATTTATTAAATCCAAATTCTGAAAAAAAGAGTAAGCAGATCCATAAAACATATATG-CTATGAATAGACCAAAAATAGCTAGACTTACAGAAGAAATTGCATTAGTGATAAATTCATATGAATTTATGGAAGAATTAGAACTTTCTTGGAAAAAGTTGATTGAGGGAGTTAGCCACTTTGATAATATGGTTAATTCCCCTATTTCATTATCAAAATGGATTCCTATAGATCCAATAAACAAAGTACAAAGCAGTAATATAAGAAGAGGAAATAGCATAGTATTTCCCGGTTCATGAGGATAGACAAAAGTGTTTTTAGTCCCCAATGAAGTACTAAAGGACCCTATCCTATTTCCTGTATTAACATGAATTTTGGATAGATTTTGTGAAAAAAAAGAAACTCCACTCTTCGCTGTTGATAAAACGAAATCTCTATTGACTCCTTTAGATATCCTTTTTCCCCATAACGATATTGAATACAACGAATCCTCTTTAGTACTACTGTAATTTTGAAAATGAACACGCAAATACCCATCAAAAGTAAGTAAATATATCCGAAACATATAAAACGCAGTTAATCCTGCAGTAAAAGAAGCTATTATTCCAAAAAAGGGTGAATATAACCAACTATTACTAAGGATTTCATCTTTGGACCAGAAGCAAGCAAGAGGTGGAATACCACAAAGAGAAAGGGTACCCCATAAAAAACAAGTTCTTGTAATTGGAATGTATTTTCTTAAACCACCCATAAGAACCATATTCTGACTTTTATCTGGTGAATATCCAACAAGAGGTTCCATTGAATGAATAACAGATCCGGATCCCAAGAATAATAAAGCTTTCGAATAAGCATGAGTGATCAAATGGAATAAAGCAGCTTGATAAGAACCTATACCTAGAGCTAACATCATATAACCCAATTGAGACATTGTAGAATAGGCTAAGCTTCTTTTAATATCTCTCTGAGCAAGAGCTAAAGTGGCTCCTAAGAAAAGTGTTAGTGTACCTATTAAAGAAATGAAACTCATTATCAAAGGTAGGGATATGAAAAGAGGAAGAAGTCGAGCTATAAGAAAAATCCCCGCAGCAACCATAGTTGCTGCGTGTATAAGAGCTGAAATGGGGGTGGGTCCTTCCATAGCATCGGGTAACCATACGTGAAGAGGGAATTGTGCCGATTTCGCAACTGCACCAAGGAATAATAAAAAAGCACACAAAATAGTAAGCAAGGAGTTAATCTCATTAT-TAGGAATCCAGTTATTAGCTATTTTAAACAAATCCCGAAACTCTAAACTACCTGTTATCCAAAAAAAACCTAGAATTCCTAATAACAGACCAAAATCCCCTACACGATTAGTTACAAAAGCTTTTTGACAAGCACTCGCTGCAATTGGCCGTGTAAACCAAAAGCCTATCAATAAATAGGAACACATTCCCACAAGCTCCCAAAAAAAATAAATTTGTATCAAATTGGAACTAGTAACCAATCCCAACATGGAAGTATTGAAAAAACTTATATAAACAAAAAATCTCAAATATCCCTCATCGTGAGACATATAATCATCACTATAAATAAGAACCAGGATTCCTACAGTAGTAATTAGTATTAACATAATAGAAGTAAGCGGGTCGATTAAGTATCCAAATTCTAAGGAAAAATCATTATTGACGGTCCAAGACCATAGATATTGATAGATAGAACTTCCATTTATTTGTTGAATAGACAGGTGAACTGAGAATACCATAGCTATACTTAAAAGTAAAACACTAGGAAAAGCCCATATGCGACGAAGATTTTTTGTTGCTGTTGGAACAAGAAAAAGTCCAAACCCCATTGACATAATAACTGGAAGTGGGAGAAGAGGGATTACCCATGCATATTGATATGTATGTTCCATCTAATTATTCAAAAAATTAGATTGATTGATACGAGTTGATTTCCTATTACGATGGATGGAAGAAAGAATGGATAATCCAATAGCTGCTTCAGCAGCCGCAAGGGCTATAACAAAAATTGCGAAAATGTCTCCTTTTAATTGGCGGCTATCAAATAGATCAGAAAATGTTACGAGATTTAGATTAATTGAATTCAGTATAAGTTCAAGGCATATTAGAGCTCTAACCATGTTTCGGCTTGTGATCAATCCATAGATACCAATCGAAAATAAATAGACACTCAAAAAAAGTACATGCTCAAACATCATCTATTTAGGATAATAATTGGATAACAGAGCCTCTACCCTGTCAACGGATAGCGAGAGAACAAAATCTGGATAAATACCGATTCCTATTACTGGTAAAAAGATACAGATTAAAAGAAAGAGTTCTCGCGGGCCGGAATCCTCAAAATTTGCGTTTGGAACATGAAATAGCTTGTATCCATAGAACATCTGTCGTAACATAGATAATAAATAAATAGGAGTTAATATCATTCCAATTGCCATTACAAAAGTAATTAGCATTTTTGGCATTAACAGAAATTTTGGACTAGTAATGAGTCCAAAAAATACTACTAATTCCGCAACAAAACCACTCATTCCTGGTAAGGCAAGAGAAGCCATTGAAAAGCTACTAAACATGGTAAAAATTTTTGGCATTGGGATAGAAACCCCTCCCAGTTCTTCGAGATAAACAAGGCGCATTCTATCACAAGCCGTTCCCGCTAAGAAAAAAAGTGTAGCCCCAATAAATCCATGGGATAATATTTGTAAAATAGCTCCATT------------------GAGTCCAATGTTGGTTATGGAACCAATTCCTATAATAATGAAACCCATGTGAGAGACGGAGGAGTAGGCTATTCTTTTTTTGAAATTGCGTTGGCCAAG-------AGAAGTTGAAGCTGCATAGATTATTTGCATCGCTCCTATTATTACTAACCAAGGGGAAAATAGATAATGAGCATGAGGTAACAATTCCATATTGATCCGAATCAATCCGTATGCTCCCATCTTTAATAGGATTCCCGCTAAAAGCATACATGTACTGTAATGCGCTTCCCCATGGGTATCTGGTAACCACGTATGTAGGGGTATAATCGGCAATTTGACAGCATAAGCAATAAGGAAGCCAAAATAAAATAGTATTTCCAATGTTGCAGGGTATGATTGATTAATTAATCTTTCCAAATCTAATCTTGGTTCGTTGGAACCGTATAAGCCCATACCTAGAACTCCGATTAAGAAAAAAATGGAACCACCTGCAGTATACAAAATAAACTTTGTAGCTGAATAGAGACGCCTCTTCCCCCCCCACATGGATAAAAGTAAGTAAACAGGAATTAATTCTAACTCCCACATGATAAAAAAAAGTAAAAGGTCTCGCGAAGAAAATAATCCTATTTGACCGCTATACATTGCTAGCATCAGGAAATAGAATAATCGGGAATTCCGGGTAACCGGCCAAGCTGCTAAAGTAGCTAAAGTAGTCATAAATCCTGTCAATAAAATAGATCCTAATGAAAGTCCATCGATTCCCAATCTCCAGTGGAAATTGAAGACATCTATCCATTTAGAATCCTCTTTTAATTGGATTAAGGGATCCTCCAATTGGAAATGATAACAGAATGCATAAGTCATTAGAAGGAATTCTAATAAACAAATAGACATAGTATACCACCTAACGATTTTGTTTCCCCTATGAGGTAAAAAGAAAATTAATGAACCCGCAAATATCGGCAAAACAACAAGTATTGTTAACCAAGGAAAAGAACTCATTTA-----AGACCATTCCAAGGCTCCTTTTCGCCATGCATAAACTAAACCAACAACTAGGATAAGCACGAAAATGAAAGCTTCGATAAAAACGGATATACCCAATACGTCGAAACTCATTGCCCAAGGGTAGAGAAAGACCGTTTCCACATCAAAAACAACAAAAACTAGCGCAAACATGTAATAGCGTATTCGGAATTGTAACCAAGCCCCCCCCATGGGTTCTATACCCGATTCATAACTAGAAAGCTTCT--CTGGTCCTTCACGAACCGGAGCTAAAAGTGCTGAAATCCAAAATGCTAAAATAGGAATAAGGCTTGCTATTATTAGAAATGCCCAAAAAATATCATATTCGTGAAGCAGAAACAT------------------------------------------------------------------------------------------------------------------------------------------------------------------------------------------------------------------------------------------------------------------------------------------------------------------------------------------------------------------------------------------------------------------------------------------------------------------------------------------------------------------------------------------------------------------------------------------------------------------------------------------------------------------------------------------------------------------------------------------------------------------------------------TCCTTCGTAGACGTCAGGAGTCCATTGATGAAAAGGGGCTGGGGAAAGCTTGAACCCAAGTCCTACAGTGATGGATATAAGCGCAATTGAAATTCCTGGGGAGTTATACATTTGTGTATTGATAAGACCGTTCACAATTTCTTGAAGCTCGATCTCCCCCCCAGATGAACCATATAGCCAAGAGAAACCATGAACCAGAATAGAAGAGCTTGCCCCACCCATGAGTAAATATTTCATAGTAGCCTCATTAGACCGTAGATCTCTCTTGGTATATCCAGACAATAGGTAGGAACATAAACTGAAACATTCTGGAGCTACAAAGATAGTTATTAAATCGTTAGCACCACATAAAAACATTCCCCCTAGAGTAGCTGTTAATACGAATAACAGAAACTCTGTTATAGCCATTTCTGTACATTCAATGTACTCTACGGATAGAGGAATACATAAAGTTGAACATAA-TAAAATAAGAAATTGAAAGATTTCGTTGAAATTGTTCGTTTGGAAATTTCCCGAAAAGCTAATTATAGGTTCTTCTCTCCATCGGAACAATAGGGCCGTTATGCTTATTACTAAACTTGTTGAAGAGATGAAATAGAACCAAGGTCTATCTTTTTGATCAGAGGTTAAATCGATCATCAGAAGAAGAATTAGGCCAAAAATTAGGATACATTCTGGGAAAATGAAACTTCCCTGGAAGAGAAGCAAATGAAACGCTTTCATAAAAATTCTCGTAGAATCGAGAATGAAGTTTTCATTCTGTACATGCCAGATCATCTAAAAGAGGGTATCCTGAGCAATTGCAAGAATGGGGTTCATTGATATTCCTGGTATAGTAGATGCTATCACACATACAGTCATACTCAATTCGATGGAATTGTTTGATCTTAAAGGGGATCTTCTATAATTTCGCACATAAGGGGTTATTTCTTGGTTTCGTCCAGTCATTAATAACTTGACTATTTTTAGATAATAGTAGATAGAAAGAACGCTCGTAAGGAGTCCTATTGAAACCAAGAAATATAGGCCTGCTTGCCATCCACACCAGAATAGATAGAGTTTTCCGAAGAAACCTGCTAGTGGAGGAAGGCCTCCTAGGGATAAGAGACATAGGGCTAAAGAGAGAGCCAAAAAAGGATCTTTCGTGTATAATCCTGCATAATCTCGAATGTTATCAGTTCCGGTACGTAGACCAAATAATACAATGCAAGCAAAAGTTCCTAGATTCATGGAGATATAGAAAAGCATATAAGTTATCATGCTTGCATATCCATCATTTGAGTCTCCAACAATTATTCCAATAATTACATATCCGATTTGCCCTATGGACGAATATGCAAGCATACGTTTCATGCTTGTTTGAGTAATAGCAAGGAGATTCCCCAATATCATGCTAAGAATAGCTAGGATTTCCAGAAGAAGATGCCATTCGTTTGATGAGAAATAAAAAGGAATATCGAGAATTCGCGTGGCTGAAGCTGAAGCAGCAACTTTCGAAGTAACAGAAAGAAAAGCAACGACTGGAGTGGGGGA------TAGAGATATTGCTAGTACACAAAAAGTTAATGGGATTTCATAACTAATAGATTGAGCGGCAGCTCGTAGACCACCTGAAAAAGAATATTTATTATTTGAGCTATATCCTGCCATAAGAAGACCAATAGGAGCAATACTTGAAATGGCAATCCATAAAAAAACACCAATACTAAGATCCGCTAAAACAAAGCGATATCCCAAAGGAATAACTAAAAAACTTAATAAAATTGATATGACTGCTATAGACGGTCCAATGCTAAATAAGGGAATATCCCCTCGGGATGGCAAGATATCCTCTTTAAAAAGTAGCTTAGTTCCATCTGCTATAGCTTGAAGCAGTCCCAGGGGGCCAGCATATTCAGGACCAATACGTTGTTGTATCGATGCGGATATTTCTCTTTCTAACCAC--ACAATTACGAGTACTTCTATTGTGATTCCCAGTAAGAGGGTCAAAATGGGTAGAATCCATATCAGTCCATAGACTTCTTTTAATAATTCCAAGTTCGAAAAAGAATTGATAGCTTCTACCTGTACCCTGTCTATTATCATTTATAGTGAAACAAGTTGGGAAGAAGTTGTTAATAAGAGATTGCCCAGGGAAATAGGTAAAAGAAATTTCCATCCAAGATTTAATAACTGATCCATTCTCATCCTGGGTAAAGTCCATCTTATTGTGATAGAAATGAAGAGAAATAAATAAGCTTTAGTTAATGTAATAAAGATACTCATTGTCATTTCTAGAATTCCAACCATTTTATTCATTTGGAAAAATCCAAAAAAGGATATATAGGGAATAGACAAATTCCACCCGCCTAAGTAGAGAACTGTTACAAATAAAGAGGAAACTAATAAATTTAGGTAAGAAACAAGATAAAATAAACCATATTTGATACCAGAATATTCGGTTTGATAACCTGCTACTAATTCTTCCTCCGCTTCTGGTAAATCAAAGGGTAATCTTTCACATTCCGCCAAAGAAGAAATTAGAAAAACCAGAAAACCTATAGGCTGACGCCAAAGATTCCATCCAAAAAAACCATATTTTGACTGTGCTTCAACTATATCAACTGTACTTGAACTGTTGGATAATTAATTAAGAGGATTCACCAGATCATTGATACGGAGAATATCCAAATACCAAATACGCTCACTGTGCGATCCACGGAAAGAAAAGTAAGTTGTTTTGGCGAACATCAAAGAAAAAACTTGCTCTTCTTCCGTAAAAAATTCTTCTAAAAATACCGAACCCAACCATTGCATAAAAGCTCGTACCGTGCTTTTATGTTTACGAGCTAAAGTTCTAGCGCATGAAAGTCGAAGTATATACTTTAGTCGATACAAAGTCTTCTTTTTTGAAGATCCACTGTGATAATGAAAAAGATTTCTACATATCCGACCAAACCGATCAAGAATATCCCAATCCGATAAATCGGTCCAAATTGGTTTACTAATAGGATGCCCCGATCCAGTACAAAATTGGGCTTTTGCTAAAGATCCAATGAGAGGAGTAACAGGGACTTTGGTATCGAATTTTTTCATTTGAGTATCTATTAGAAATGAATTCTCCAGCATTTGATTCCTTACTAACAAAGAATTTATTGGTACACTTGAAAAGTACCCCAGAAAATCGAAGCAAGAGTTTGCTAATTGGTTTAGATGGATCCTTTGCGGTTGAGTCCAAAAAGAGAAAGAATATTGCCACAAACGGACAAGGTAACATTTCCATTTCTTCTTCAAAAGAAGAGTTCCTTTTGATGCAAGAATTGCCTTTCCTTGATATCGAACATAATGCATAAGGGGATCCATAACGAACCATATGGTTTTCCGAAAAAAAGCAGGGTACATTAACCCAAAATGTTCCATCTTCCTAGAAAAGATGATTCGTTCCAGAAAGGTTCCGGAAGAAGTTAATCGCAAGCAAGAAGATTGTTTACGAAGAAACAACAAGAAAAATTCATATTCTGATACATAAGAGTTATATAGGAACCGAAATAGTCTTTTATTTTCTTTTTTCAAAATAAAAATGGATTTCATTGAAGTAATAAAACTATTCCAATTCGAGTAGTAGTTGAGAAAGAATCGCAATAAATGCAAGGATGGAACATCTTGGATCCGGTATTGAAGGAGTTGAAGCAAGATATCCAAATGGATAGGATAGGGTATTTCTATATGTGCTAGATAATGTAAGTGCAAAAATTTGTCTTCTAAAAAAGGAAATATTGAATGAATAGATCGTAAATTCTGAAACTTTGGTATTTCTTTTTCTTCCGGACAAGACTGTTCTCGTAGCGAGAATGGGATTTCTACAACGATCGCAAACCCCTCAGATAGAATCTGAGAATAAAACTCAGAATAAAAAAAATTGTTGTAATCCAATAATCGATCTTGGTTAGGATGATTAACCAAATTAATCCAAAAATTCTGCTGATACATTCGAATCATTAACCGTTTCACAAGTAGTGAACTAAATTTCTTGTTATTAGAACCAAGAATTTCGACAAGTTCGGAACCATTTAATCCATAATCATGGGCAAACACATAAATGTACTCCTGAAAGAGTAGTGGGTAGACGAAATATTGTCTAGGAAATTTAAGTTTTTCTGAATAACCCTCGAATTTTTCCATCTAACCCTTTGAATCTTTGGTATCCTTCAAATCTTCGGTATCCTTCGAGTCTTCGGTACGCTTCGAATCCTTATGGGGAAGTCTATAAATTATACGCCCCTTGCTTGAATCATAACGACTTACTTCAATTTTGACCCTATCCCCCATCAGTATTCGTATAGAACTAGACCGGATCTTTCCTGAAATATAGCCCAGGATGATGGTGTCATTCTCTAGGCGAACGCGGAACATTCCGTTGGGTAGGGCTT------CCATAACTAAACCCTCGAAAGTAATTTTTGCTTCTCTCGGGTTTTTTTTTTCTCTCCTATTTTTCTTTTCTGTCATCTACCAATCCTTAAACATTTCTGGAAACCACACTGGATCAGTATCGCAGTGCTCGTCAAGCATTTCATCCCCTACAATATCGACAAGTCCATAAGCTTTGG----CTTCGTCTGCTGACATAAAAACATCCCTTTCCATGTCTTCGGATACAACCCAAAAAGGCTTGCCTGTTCTTAGTGCATAAACCCTTGTGATCATTTCGCGAACTTTGTGTAACTCTTCCACTTCTAGTAAAAATTCTGGTGTTCTTGCCCGATAATAAGCACTAGCAGGTTGGTGAAGCATAATCCTCGCGTGGGGGAATGCTATACGCTTGGTGGGTTCTCCTCCAAGCAGAATGAAGGACGCCATGGACGCGGCTATTCCGAGGCATATTGTATATATATCTGGTGTCACCGTTTGCATCGTATCAAAAATCGCCATTCCTGAGATTAACCACCCGCCGGGGGAGTTTATAAACAAAAAAATATCGCTAATTCCATCTTCTATACTGAGATATACCATGAGACCTGTAATATGATTCGTGACCTCGCAACGAATCTCTTGACCTAAAAAAAGTGTCCTTTCTCGATACATAACATTGTATAAGTCAACCCAAGTCGCTTCTTCATCTCCGGGAATCCGGTAAGGTACTTTTGGAACACCAATGGGCATATGAAAAAAAAGAAAGCATTGCCTTCTTTCCTATATCTTGTATTTATCGTACTTTTGCCTTGGGGAGTCTCTTTCTCTTTTAACAAATGTCTGGAACTTTGGATTAAGAA---TTGGTGGAATACCAGGCAATCCCAAACTCTCTTAACTGCTATTCAAGAGAAAAGAGTTCTAGAAAGATTCATGGAATTAGAAGACCTTTTTATCTTGGACGAAATGATAAAAGAGAAACCGAATACACATGTACAAAACCCCCCTATAGGAATACGCAAGGAAATAATACAATTGGCCAAAATAGATAATGAGGGTCATCTCCATATCATTTTGCATTTCTCGACAAATATAATCTGTTTGGCTATTCTAAGTGGTTCTTTTTTTCTGGGTAAAGAGGAACTTGTTATTTTGAATTCTTGGGTTCAGGAATTCTTCTATAACTTAAATGACTCAGTAAAAGCTTTTTTTATTCTTTTAGTTACTGATTTTTTTGTTGGATTTCACTCCACCCGCGGTTGGGAACTACTAATTCGTTGGGTCTATAACGATCTTGGATGGGTTCCTAACGAGCTAATTTT-CACTATTTTTGTTTGTAGTTTTCCTGTGATTCTAGATACATGTTTGAAATTTTGGGTCTTTTTTTGTTTAAACCGCCTATCTCCTTCGCTTGTAGTCATTTATCATTCAATTAGTGAAGCATAAATGCTATTTGCAACTTTAGAACATATACTAACTCATATTTCTTTCTCAACAATTTCAATTGTGATTACGATTCATTTAATAACCTTATTAGTTCGT------------GAACTTGGGGGATTGCGTGATTCGTCAGAAAAAGGAATGATAGCCACTTTTTTCTG-------TATAACAGGATTCTTAGTTTCTCGTTGGGCTTCTTCGGGACATTTTCCATTAAGTAATTT--ATATGAGTCATTGATCTTCCTTTCATGGGCTCTGTATATTCTTCATATGATTCCTAAGATACAGAACTCTAAAAATGATTTAAGCACAATAACTACGCCGAGTACTATTTTAACGCAAGGCTTTGCCACGTCGGGTCTTTTAACTGAAATGCATCAATCCACAATACTAGTACCTGCTCTACAATCTCAGTGGTTAATGATGCATGTCAGTATGATGTTACTAAGCTATGCGACTCTTTTGTGCGGATCCTTATTATCCGCCGCTCTTCTAATGATTAGATTTCGAAAGAATTTAGATTTCTTTTCGAAAAAGAAGAAAAATGTTTTGCTTAAAACATTTTTCTTTAATGAGATTGAATATTTCTATGCAAAAAGAAGTGCTTTAAAAAGCACCTTTTTTCCTTTATTTCCAAATTATTACAAATATCAATTAATTGAGCGTTTGGATTCTTGGAGTTCTCGTGTCATTAGTCTAGGGTTTACCCTTTTAACCATAGGTATTCTTTGTGGAGCAGTATGGGCTAATGAGGCGTGGGGATCCTACTGGAATTGGGATCCTAAAGAAACTTGGGCATTTATTACTTGGACCATATTTGCAATTTATTTACATAGTAGAACAAATCCAAATTGGAAGGGTACGAAGTCAGCATTTGTAGCTTCCATAGGATTTCTTATAATTTGGATCTGTTATTTTGGTATCAATCTATTAGGAATAGGTTTACATAGTTATGGTTCATTTACATTACCCATCTAAATGAATATTATACCGTGTTCCATTAAAACACTCAAGGGGTTATACGATATATCGGGCGTAGAAGTAGGCCAACACTTCTATTGGCAAATAGGAGGTTTCCAAATTCATGCCCAAGTACTTATCACTTCTTGGGTCGTAATTACTATCTTGCTAGGTTCAGTTATCATAGCTGTTCGCAATCCACAAACCATCCCAACCGATGGTCAGAATTTCTTCGAATATGTCCTTGAGTTTATTCGAGACTTAAGCAAAACTCAGATTGGAGAAGAATACGGTCCCTGGGTTCCCTTTATTGGAACTATGTTCCTTTTTATTTTTGTTTCGAACTGGTCGGGTGCTCTTTTACCTTGGAAAATTATACAGTTACCCCATGGAGAATTAGCAGCGCCCACGAATGATATAAATACTACTGTTGCTTTAGCTTTACTCACGTCAGCGGCATATTTTTATGCGGGTCTTAGCAAAAAAGGATTGAGTTATTTCGAGAAATATATTAAACCAACTCCAATCCTTTTACCAATTAACATATTAGAAGATTTCACAAAACCATTATCGCTTAGTTTTCGACTTTTCGGGAATATATTGGCGGATGAATTAGTCGTTGTTGTTCTTGTTTCTTTAGTCCCCTTAGTAGTTCCTATACCGGTCATGTTTCTTGGATTATTTACAAGCGGTATTCAAGCTCTTATTTTTGCAACGTTAGCCGCAGCCTATATAGGTGAATCCATGGAGGGTCATCATTGAATGAATCCACTAATTGCTGCTGCTTCCGTTATTGCTGCTGGATTGGCCGTAGGTCTTGCTTCTATTGGGCCTGGAGTTGGTCAAGGTACTGCTGCAGGACAAGCTGTAGAAGGTATTGCGAGACAGCCAGAAGCAGAAGGTAAAATACGCGGTACTTTATTGCTTAGTCTAGCTTTTATGGAAGCTTTAACAATTTATGGACTAGTTGTGGCACTGGCGCTTTTATTTGCGAACCCTTTTGTTTAAATGAAAAATGTAACCCATTCTTTCGTTTTTTTAGCTCACTGGCCATCCGCTGGGAGTTTCGGGCTTAATACCGATATTTTAGCAACAAATCTAATAAATCTAACTGTAGTGGTTGGTGTATTGATTTATTTTGGAAAGGGAGTGTGTGCGAGTTGTCTATTAAAAGATTTATTAGATAATCGAAAACAGAGGATCTTGAGTACTATTCGAAATTCGGAAGAATTGCGTAGAGGAACCATTGAGCAGCTCGAAAAAGCTCGAATTCGATTACAGAAAGTCGAACTAGAAGCGGATGAGTATCGAATGAATGGATACTCTGAGATAGAACGAGAAAAAGCAAATTTGATTAATGCCACTTCTATTAGTTTGGAACAATTAGAAAAGTCTAAAAACGAAACCCTTTATTTTGAAAAACAAAGGGCGATGAATCAGGTCCGACAACGGGTTTTCCAACAAGCCGTACAAGGAGCTCTAGGAACTCTGAATAGTTGTTTGAATACCGAGTTACATTTCCGTACGATTCGTGCTAATATTAGCATTCTCGGGGCCATGGAATGGAAGAGTTAATCAATTAGATGGGGGAATCCAATTAACAGCCTCGACTCGTATCCTAGCTCGTCTGAGAGCTACCTTCGCTTCAACCAATTCTTTCGTACCCTCAGCTCTACTCACGTTAGCTTCGGCTATTTCAAGTGCCTGTTGAGCTTCTTCCGGATCAATGTCACTACCCAGTTCCGCATCATTTCCTAAAATGATGATCTCATTATTAACTATTCTGGCAAAACCGCTCCACAGAACCGCCGTTAACCATTGATCGTTGAGGAGGCGTATTCTCAAGGGACCCATATCTACAGCTGTGTTAATGGGGGCGTGGTTTGGTAATACGCCAATTTGGCCACTATTAGTAGATAAAATGATTTCTTTCACTTCACAATCCCAAATAATTCGCTTAGGAGTCAGTACATAAAGATTTAATTTCATTCATTTCTTCAATTTGTTCTCCTCTTCTAAGTTTATAGCTTTCGTGCTAGCTTCATCGATGTTACCCACCAAATAAAAAGCCTGTTCGGGTAGGCCGTCTAATTCTCCGGAAAGGATTAGTTGAAATCCCCTAATAGTTTCTGCAAGACCAACATACTTTCCCGGAGAACCGGTAAAAACTTCTGCCACAAAAAACGGTTGTGATAAGAAGCGCTCAATTTTTCGTGCTCTTGCTACAGTTAAACGATCCTCCTCCGATAATTCATCCAACCCAAGAATTGCGATAATGTCCTGAAGTTCTTTGTAACGTTGTAAAGTTTGCTTAACTCTTTGCGCAGTTTCATAATGTTCGTTGCCAACGATCCGAGGTTGTAACATAGTTGAGGTTGAATCTAAAGGATCTACTGCAGGATAAATCCCTTTGGAAGCTAATCCTCTGGAAAGTACGGTAGTAGCATCCAAATGTGCAAATGTTGTAGCAGGAGCAGGGTCGGTCAAATCGTCCGCAGGTACATAAACCGCTTGGATCGAAGTTATAGATCCCTTTTTAGTAGAAGTAATTCTTTCTTGCAAAGAACCCATTTCTGTACTAAGAGTAGGTTGATAACCCACTGCAGAGGGCATTCTCCCTAATAAGGCAGATACCTCCGATCCTGCTTGAACAAAACGAAAGATATTATCGATGAATAGAAGCACGTCTTGCTTATTAACATCTCGGAAATATTCTGCCATAGTTAGGGCAGTCAAACCAACTCTCATACGAGCTCCTGGCGGTTCATTCATTTGGCCATAGACTAGAGCTACCTTTGATTCCTCAAGATTTTTTTCATTAATTACTCCAGATTCCTTCATTTCCATATAAAGATCATTTCCTTCACGAGTCCGTTCCCCTACTCCGCCAAATACGGATACGCCCCCGTGAGCTTTAGCAATATTGTTGATTAATTCCATGATGAGTACTGTTTTACCTACTCCAGCTCCCCCAAATAGTCCGATTTTTCCTCCACGCCGATAAGGAGCTAAAAGATCGACCACCTTAATACCAGTTTCAAAGATGGATAATTTCGTATCTAACTCGATAAAGGCGGGCGCGGATCTATGAATAGGGAATGTTGCACTAGTATCTACAGGACCCAAATTGTCAACAGGCTCCCCAAGAACGTTGAAAATTCGTCCAAGAGTAGCTCCACCGACAGGAACACTGAGAGGAGCTCCCGTGTCAATCACTTCCATTCCTCTCATCAACCCATCTGTAGCACTCATAGCTACAGCTCTAACTCGATTATTTCCTAATAATTGTTGTACCTCACAAGTTACATTAATTTGCTTACCGTCAGTGTCTCGACTCTTGACTACCAAAGCATTATAAATATAAGGTAACTTGCCCGGGGGAAAAGTGACATCCAGCACGGGTCCAATAATTTGATCGATACGCCCTGTACTTTTTTCTTCAATTGTAGAAACCCCGGGACGAGAAGTAGTAGGATTGGTTCTCATATGGCAACCCTTCGAGTCGACGAAATTCATAAAATTCTCCGCGAACGTATTGAACAATATAATAGAAAAGTAGGGATTGAGAATATCGGTCGCGTAGTTCAAGTGGGGGATGGGATTGCTCGTATTATAGGTCTTGGTGAAATAATGTCAGGCGAATTAGTCGAATTTGCAGAAGGGACTAGGGGTATTGCTCTGAATTTGGAATCCAAAAATGTTGGGATTGTATTAATGGGCGATGGGTTGATGATACAAGAGGGCAGTTTTGTAAAAGCAACAGGAAGAATTGCTCAGATACCCGTGAGCGAGGCTTACTTGGGTCGTGTTATAAATGCTCTGGCTAAACCTATTGATGGGAGAGGCGAAATTGTAGCTTCGGAATCTCGCTTAATTGAATCTCCTGCTCCGGGTATAATTTCCAGGCGTTCTGTATATGAACCCCTTCAAACGGGGCTTATTGCTATCGATTCGATGATTCCTATTGGGCGCGGTCAGCGAGAGTTAATTATTGGGGACAGACAAACCGGCAAAACAGCAGTAGCTACAGATACAATTCTCAATCAAAAAGGGCAAGATGTAATATGTGTTTATGTAGCTATCGGTCAAAGAGCATCCTCCGTAGCTCAAGTAGTAACTACTTTCCATGAAGAGGGGGCCATGGAATACACTATTGTAGTAGCTGAAATGGCGGATTCCCCTGCTACATTACAATACCTCGCTCCTTATACGGGAGCAGCCCTGGCTGAGTATTTTATGTACCGCGAACGGCATACTTTAATAATTTATGATGATCTCTCCAAACAGGCACAAGCTTATCGCCAAATGTCCCTTCTATTAAGAAGACCCCCCGGCCGCGAAGCTTACCCAGGGGATGTTTTTTATTTGCATTCACGCCTTTTAGAAAGAGCCGCTAAATTAAATTCTCTTTTAGGGGAAGGAAGTATGACTGCTTTACCAATAGTTGAGACTCAATCTGGAGAC-----GTTTCCGCCTATATTCCTACTAATGTAATCTCCATTACAGATGGACAAATATTCTTATCCGCAGATCTATTCAATGCCGGAATTCGGCCTGCTATTAATGTGGGTATTTCCGTTTCCAGAGTAGGATCCGCGGCTCAAATTAAAGCCATGAAACAAGTAGCTGGCAAATCAAAATTGGAATTAGCTCAATTCGCAGAGTTACAAGCCTTTGCACAATTCGCCTCTGCTCTCGATAAAACAAGTCAGAATCAATTGGCAAGGGGCCGACGATTACGAGAATTGCTTAAACAATCCCAAGCAAATCCTCTTCCAGTGGAAGAGCAGATAGCTACTATTTATATCGGAACAAGAGGATATCTTGATTCCTTAGAAATTGGACAGGTAAAGAAATTTCTGGATGAGTTACGTAAACACCTAAAAGATACTAAACCTCAATTCCAAGAAATTATATCTTCTAGCAAGACATTCACCGAGGAAGCGGAAATCCTTTTGAAGGAAGCTATTCAGGAACAACTCGAACGGTTTTCCCTTCAGGAACAAA
	Oryza_barthii_KM881634	-----------------------------------------------------------------------------------------------------------------------------------------------------------------------------------------------------------------------------------------------------------------------------------------------------------------------------------------------------------------------------------------------------------------------------------------------------------------------------------------------------------------------------------------------------------------------------------------------------------------------------------------------------------------------------------------------------------------------------------------------------------------------------------------------------------------------------------------------------------------------------------------------------------------------------------------------------------------------------------------------------------------------------------------------------------------------------------------------------------------------------------------------------------------------------------------------------------------------------------------------------------------------------------------------------------------------------------------------------------------------------------------------------------------------------------------------------------------------------------------------------------------------------------------------------------------------------------------------------------------------------------------------------------------------------------------------------------------------------------------------------------------------------------------------------------------------------------------------------------------------------------------------------------------------------------------------------------------------------------------------------------------------------------------------------------------------------------------------------------------------------------------------------------------------------------------------------------------------------------------------------------------------------------------------------------------------------------------------------------------------------------------------------------------------ATGAATTGGCGATCAGAACACATATGGATAGAACTTCTAAAAGGTTCTC--------GAAAAAGAGGTAATTTTTTCTGGGCCTGTATTCTTTTTCTAGGTTCACTAGGATTCTTAGCGGTTGG-----------GGCTTCCAGTTATCTTG-GTAAGAATATTATA---TCTGTACTTCCATCTCAACAAATTCTTTTTT-----------TTCCACAGGGGGTCGTGATGTCTTTCTACGGAATC----------------------------------------------------------------------------------------------------------------------------------GCAGGCCTATTCATTA--------------------------------------------------------------------------------------------------------------------------------------------------------------------------------------------GCGCTTACTTGTGGTGCACTA--------------TTTTGTG---------------------------------------------------------------------------------------------------------GAATGTAGGCAGTGGTTATGA---------------------------------------------------------CCGATTCGATAGAAAAGAGGGAGTAGTGTGCATTTTTCGTT-----------------------------------------------------------------------------------GGGGATTCCCTGGAATAAAACGT------------------------------------------------------------------CGCGTCTTC------------CTTCGATTCCTTAT----------------------------------------------------------------------GCGGGATATCCAATCAATTAGAATTCAG--------------GTTAAAG------------------------------------------AAGGTCTTTTTCCTCGT-----CGTATCC-------------------------------------------TTTATATGGAAATCCGGGG-------------------------CCAGGGGGCCA---------------------------------------------------------------TTCCCTTGACT-------------------------CGTACTGATGAGAAGTT------------------------------------------------TTTTACTCCACGAGA-----------------------------------------------------------AATTGAACAAAAAGCTGCC-----------------------GAATTGGCTTATTTCTTGCGCA----------TACCAATGGAAG----TATTTTGAATGTATACATCTAA-----------------------------------------------------------------------------------------------------------------------------------------------------ACAACCCT-------------TTCATAAATCCAAACAAACTTTTCATAAATCCAAGCAAACTTTTCGTAAATCCAAGCAAACT---------------------------------------------------------------------------------------------------------------------------TTTCGTA-----------------------------------------------------------AATTCAAACAACCTTTTC--------------GCAAACCCAAACAACCTTT----------------TCGTAGGCGTCCTCGG-----------------------------------------------------------------------------------------------------------------------------------------------------------------------------------------------------------------------------------------------------------------------------------------------------------------------------------------------ATTGGCCCGGGG---------------------------------------------------------------------------------------------------------------------GATCGAATT-----------------------------------------------------------------------------------------GATTATAGAAAC-------ATGAGTTTAA--------------------------------------------------------TTAATCGATTTATT-AGTGAACAAGGAAAAATATTATCGAG------------------ACGAATAAATAGATTAACCTTGAAACAAC-------------------------------------------------------AACGATTAATTACTCT---------TGCTATAAAACAGGCTCGTATTTTATCTTTCTTACCATTTCGTAACTATGAGAA--------------------------TGAGAAACAA-----------------------------TTTCAAGC-----------------CCAGTCAATTTCAATAATTA---------------------------------------------------CAGGTCCTAGACCCAGAAAAAATAGACATATTCCTCCATTAACAC-------------------------------------------------------------AAAAGTTCAATTCCAATCGAAACTTAAGAAACTCCAACCAGACTTTAAGAAACAACAATCGG------------------------------------------------AACTTAAGTTCCGATTG----------------------------------TTGAATGAAAA------------------------------------------------------------------------------AGAAAGGAGGT------------------------------------------------------------------------------------------------------------------------AGAAAAATTTTTGGATTTAT---------------------GGTTAAAGAAGAAAAAG-----------------AAGAAAACTGGGGTTCTGTTGAATTTC-----------------------------------AAGTATTCAGTTTCACCAATAAGA---------------------TACGGAGACT-----TGC---------------------------TTCACATTTGGAATTACACAAAAAAGATTT----------------TTCATCGGA--------------------------------AAGAGGTCTCCGAAGACTTTT----------------------GGGAAAACGTCA---------------------------------------------------------------ACGTTTGCTGGCTTATTTGGCAAAG-----------------------------------------------------------------------------------------AAAAATAGAGTACGTTATA------------------------------------------------------------------AGAAATTAATCAGTCAGTTGGATATTAGGGAGCGGTAATTAC-----------CAACTGGA---------TCTTGTTGCAC----------------CCGGTAACAAACATGCATAAACCAT-------------------------TTCTCGAAGTATGTGTCCGGATAGCCCAAAGTCT----------------CGATAGTTA--------------------------------GCTCTAGGTCTTCCGGTCAAAA------------------------------AACAACGTCGATG------AAGGCGTGTCGGTGCACTATTACGTGGCAGGGATTGCAATTTTTCT----------------------------------------------CGCATTTTCGTTTTTTCACTCAAACTCAAAGGGTAAACTTTGCTTCTTATCTTTTTTTTTGA--AGATCGACGAA---------------------TCAAATGATATTTCTGTTC------------------------------------------TAATTTCTGCCGCTTCCTCTCTCTCTGAATCAAACTTTTTTTTGCCATTTACAGACGTCTTTTTTTAGGAGGTCGACACCCATTATGCGGCATAGGTG--------------------------------------------TTACATCGCGTATACAACTTAATCGTA-----------------------------------CACCACTTTTAGC--------AATGGCTCGTAATGCGGCATCTCTTCCACTACCAGCACCCT------------TTACCATAACTTCTGCTCGTT---GCAAACCCACTGTACGA--------ATAGCATCTACAGCTGTTCTTTGACCAGCA------------------TAGGGTGATGCTTT---------------TCTTGAGCTTTTGAATCCACAAGTACCCGCGGAGGACCAGAAAACCACCCGACCTTGCGGATCTGT------------AACAGTTATAATAGTATTGTTGAAACTAG------------------------------------------------------------------------------------------------------------------------------------------CTTGAACATGAATAACTCCTTTTGTTATTC------------------------------------------------------TACGTGCACTCTTCCGTAAACTAAAACGCGCATT-----------------------------------------------------CCTACGCAAACCAATACGTACTTTCCTACG----------------------------TGAACCAATTTTTGGTATAGCTTTTG------------------------------------------------------------------------------------TCATTTACCAT-----------------------------------------------------------------------------------------------------------------------------------------------------------------ATATAAC-----------------------------------ATAAG--------------------------------------------------------------------------------------------------------------------------------------------------------------------------------------------------------------------------------------------------------------------------------------------------ACTTCTCCCCCAATTCTGTTTAG------------------------------TC-----------------------------------GAGCTTCTCGATCTGTCA-----------------------------------------------------------TTATACCTCGAGAAGTAGAAAGA----------------------------------------------------------------------------------------------------------------------------------------------------ATAGCAATTCCCATTC-----------------------------------------------------------------------------------------------------------------------------------------CGCCCAAAACCTTA-------------------------------------------------------------------------------------------------------------------------------------------------------------------------------------------------GGAATTCCTT----------------------------------------------------------------------------------------------------------------------------------------------------------------------------------------------------------------------------------------------GATAGTTGGCATAAATTCGTAAGCCAGGTCGGC---------------------------------------------------------------------------------------------------------------------TGATACGCTTTAAAAAGGTTCT----------------AGTTCTAT-----------------------------------------------------------------------------------ATATTCC-----CTTTCT---------------------------AGTCTTTCTCTTTTGATGTCG-----------------------------------------------------------------------------------CAAAGTTG-------------------------------------------AAACCAAGAAATATCTGTTACTTTCCTGATGTTTCCGAACA-----------------------CTTTCAATAAAACCCTCTCGTAGAAGTATTTTAACAATGTTTTCGGTAATATTTGTAGATAC--------------------------------------------------------------------------TACCCGAACAGTTCCTTTTTTATTC-----------------------ATGTCC---------------GCGTTTCTTATAGAGGTTAGTAAATCAG----CAATAGTGTCCTTGCCCATTTAACGAAAAT--------------------------GTGCAAGAGCTCTATTTGCCTCTG--------------------------------------------------------------------------------------------------------------------------------------------------------------------------------------------------------CCATTCTATGAGTCGCTT-----------------------------------------------------------CCTTTTTGCGTATGGCACCCCCACCCCCTTT-----------GGCAGCATCTACTAATTCGGA----ACTTAATTTGAAAGCCATATTTCGAC--------------------------------------------------------------------------------------------------CCGGACGCTTTTGGGATGCTTCTAATAACCAACGAATGGCAAGTGCTCTTCCTTGTTTA--------------------------GATCCTATTTCAAT--------------------------------------------------------------CGGAACTTTCCGCGTCGATCCTTTT--------------------------------------------------------------------------TTATTACGTCTTGTTT--------------------------------------------------------------------------------------------------------------TTACTCCTATATTGGGAGT-------------------------------------------------TACTCTACGTATT------------------------------------GCTTGACGTAAAACCAATAGTGGATTTGTTTCTGT--------------CTTTTGTTGAATCTTTTTCACGGCTCGATAGAGAATTTGAT-----------AAGCCAATGAT--TTTTTTCCGTCTTTCATAATACGGTTAACCACCATGTTAACT----------------------------------------------------------AATCGATT------------------------------------------------------------------------------------ACGAAAAATT------------------------------------------------------------------------------------------------------------------------------------------------------------------------GGATCGGATTTT----------GCAGTTCTTTTTTCTGCAGTA-----------------------------------------------------------------CCTCGACGTGACATTCAAGTTTGACG--------------------------AGAGTAATATTCTA-----------CAACTAACAACTCATTTATTTTGAGA-----------------------------------------------------CCGACCCACTTCCTATCCAGG----------------------------ATTTTTTTTACTAGTCCTT-------------------------------------------------------------------------------------------------------------------------------------------------------------------------------------------------------------------------------------------------------TATATTGCA-----ATGTGTCAATCGTCAAATGCTTT-----------------------------------------------------------------------------------------GGCAATTTCCCCGGGTCGGATGAAG---------------------------------------------------------------------------------------------------------------------------CAATAGAATT---------------------------------------------------------TTGAACC-------------------------------------------------------------------------------------------------------------------------------------------------------------------------------------------------------AGACGT-----------------------TTTGATCTTTGGTTATCC------------------------------------------------------------------------------------------------------------------TTCGTAGTAATAATATCTCGGGGTTTG-------------------------------------------------------------------------------------------------------------------------------------------------CAACGAAAACTTGGTATATCGACTATACGACCATTAACTAAAATATGTCTATGGTTAACTAATTGCCGGGCCTCGGGAATGG--------------------------------TTGAAGCCATAC-----------CTAATCGAA-------------------------------------AAAGGATATTATCCAAACGCATTT-----------------------------------------------------------CAAGTAATTGTAGTAAAACCT-----------------GACCTGTTGAACT---------------------TTTTGCTTTTC-------------CAGCGA---------------------------------------------------------------------------TATGTACATATCTAAGTAATT-----------------------------GTCGTTCT-------------------------------------------------------------------------------------------------GTCAGACCATAATGAAA----------------------------ACGCAATTTCTGTTTTTC--------TTGAAGACGAA----------------------------TACGATATTGTTCTTTTTTCC---------------------------------------------------------------------------CAGAATGGAATTTCTTTTT-------------------------------------------------------------------------------------------------------------------------------------------------------------------------------------------------------------------------------------CAGATT---------------------------------------------------------------------------------------------------------------------------------------------------------------------------------------------------------------------------------------------ACTTCCGGATT----------------------------TAGGTGT------------------------------------------------------------------------------------------------------------------------------------------------------------TTTTCTAGTGAGTCCTGGTAAAGCTCCCAGACGGCGTATTTTTTTAAAACGA-----------------------------------------------------------------------GGTCCTCGATAACGGGACATTTATTCTTCGTCTACGAA----------------------------------------------------TATCCAAAT--------------------------------------------------------------------------------------------------------------------------------------------------------------------------------------------------------------------------------------------------------------------------------------------------------------------------------------------------------------------------------------------------------TTTAACTCCTAATACTCCATAGATAGTTCGA-----------ATTGG--------------------------------------------------------------------------------------------------------------------------------------------------------------------------------------------------------------------------------------------------------------------------------ATAGCAGCAATAATCAATTT------------------------------------TAGCGCGAATTGTTTGGAGGGGAAG---TCTACCTTTTTTGATGCA-------------------------------------------------------------------------------------------------TTCGGCACGCGCAATT-------------------------------------------------------------------TCTTTTCCCGC----------------------------------------------------GAGACGGCCTGCAATTTTTACTTTT----------ACTCCCTTTATATCTGTTTTTT-------------------------------------------------------------------------------------------------------------------------------------------------TAGTTAATTCAATGG--------------------------------------------------------------------------------------------------------------------------------------------------------------------------CTTTTTTCATTGCCTTTCGGAATGAAACTCTATTTTTTAAT------------------------------------------------------------------------------------------------------------------------------------------------------------TGGAA----------------------------------------------------------------------------------------------------------------------------------------------------------------------------------------------------------------AGCTATATATTCTGCA--------------------------------------------------------------------------------------------------------------------------------------------------------------AGAATGTTAGGTTGTCTATAAG-------------------GTTCTT------------------------------------------------------------------------------------------------------------------------------------------------------------------------------------------------------------------------------------------TCACTTT------------------------TTCGATCCCAATATTAAGTCTCTGGT--------------------------------------------------------------------------------TTACAGAATTAACTTCTTTTTGTA---------------------------------------------------------------------------------------------------------------------------------------------------------------GATCTTTCTCTAATTCTTCGATT-------------------------------------------------------------------------------GCTCCTTTT----------------------------------------------------------------------------------------------------------------------TTCTTTAATAAATTGGGGAATCCAATATGGATT------------ATGACGTGGATTG---------TATCGATTTCTTTTTGAATT--------------------------TCTATATGTGTAA---------------------------TTACTTCGGAACTTGAGCCTGA-----------------------------------------------------------------------------------------------------------------------------------------------------------------------------------------------------------------------------------------------------------------------------------------------------------------------------------------------------------------------------------------------GTCCATTTTTT------TATTATGTGTAATTACT-------TCGAAACTTGAGTCTGCTTCTATTTTTCTAT-------------------------------------------------------------------------------------------TCGAGCCCTTTTTCCTATTCTT------TTGTATATAGTTCTTGATA----------------------------------------------------------------CAATTCCGTATTT----------------------------------------------------------------------------------------------------------------------------------------------------------------------------------------------------------------TTTTATCTTCCTGTAGACCT------------------------------------------------------------------------------------------------------------------------------------------------------------------TCAGAATAATTTTTTGGTTGTGCGA---------------------------ACCAAAAGGAATGGTGAT--------------------------------------------------------------------------------------------------------------------------------------------------------------------------------------------------------------------TTTGGGTTGTACCAAGTCTGAAACCA-----------------------------------------------------------------------------------------------------------------------------------------------------------------------------------AGTGGATTTATTTT---------------------------------------------------------------------------------------------------------------------------------------------------------------------------------------------------------------------------------------------------------------------------------------------------------------------------------------------------------------------------------------------------------------------------------------------------------------------------------------------------------------------------------------------------------------------------------------------------------------------------------------------------------------------------------------------------------------------------------------------------------------------------------TTGTCCCATA------------------------------------------------------------------TGACAAGAAGATATTG---------------------------------------------------------------------GAACATCAATTTGAAAG---------------------------------------------------------------------------------------------------------------------------------------------------------------------------------------------------------------------------------------------------------------------------------------------------------------------------------------AGATGATAGAAGCGGGAGTTCATTT----------------------------------------------------------------------------------------------------------------------------------------------------------------------------------------------------------------------------------------------------------------------------TGGTCA-------------------------------------------TGGTATTAAGAAATGGAAT----------------------------------------------------------------------CCTAAAATGGCCCCT----------TACATCTCGGCA------------------------------------------------------------AAGCGTAAAGGTACTCATATTACAAATCTCGCTAGAACCA--------CCCGTTTTTTATCAGAAGC-----------------------------------------------------------------------------------TTGTGATTTAGTTTTTGATGC----------------------------AGCAAGTCAGG--------------------------GAAAAAGCTTCTTAATTG-------------------------------------------------------------------------------------------------------TTGG---------------------------------------TACCAAAAAAAGA-----------------------------------------------------------------------------------------------------------GCAGCGGATTTAGTAGCATCAGCTGCAA----------------TAAGGGCTCGTTGTCATTATGTTAATAA-------------AAAGTGGTTCA----------------GTGGTATGTTAACGAATTGGTCGATT---------------ACTAAAACTAGACTTTCTCAATTTAGAGACTTAAGAG-------------------------------------------------------------------------CAGAAGAAAAGATGGAAAAATTCCACCATC----------------------------------------------TCCCAAAAAGAGATGTGGCAA------------------------------TCTTGAAGAGAAAATTATCTACCTTGCAAAG-----------------------------------------ATATCTCGGCGGGATCAAA---------------TATATGACGAGGTTGCCTGACAT------------------------------------------------------------------------------------------------------------------------------------------------------------------TGTGATCGTCCTCGATCAGCAAAAAGAGTATATAGCTCTTCGGGA------------------------------------ATGTGCCATTTTGG----------------------------------------------------------GGATTCCTA--------------------------------------------CTATTTCTTTAGCCGATACA-------------AATTGTGACCCAGATCTCGCGAATATATCGATTCC----AGCCAACGATGAC-------------------------------ACTATGACTTCAATTCGATTGATT---CTTAACAAATTA--------------------------------------------------------------------------------------------------------------------------------------------------------------------------------------------GTATTTGCAATTT----------------------GTGAGGGCCGTTCT-------------------------------------------------------------CTCTATATAAGAAATCATTGAATGGCGGAACGGGCCAATCTGGTCTTTCAGAATAAA-------------GAGATAGATGGAACTGCTATGAAACGACTTA------------------------------------------------------------------------------------------------------------------------------------------------------------------------------------------------------------------------------------------------------------------------------------------------------------------------------------------------------------------------------------------------------------------------------------------------------------------------------------------------------------------------------------------------TTAGCAGATTAATAGATCATT---------------TCGGAATGGGATA-------------------------------------TACATCCC-----------------------------------------------------------------------------------------------------------------------------------------------------------------------------------------------------------------------------------------------------ATATACTGGATCAA--------------------------------------------------------------------------------------------------------------------------------------------------------------------------------------------------------------------------------------------------------------------------------------------ATAAAAACGCTGGGCTTCCATCA-------------------------------------------------------------------AGCCACTACTA--------------------------------------------------------------------------------------------------------------------------------------------------------------------------------------------------------------------------------------------------------CATCGATTTCATTAGGAATCGA------------GGATCTTTTAA----------------------------------------------------------------------------------------------------------------------------------------------------------------------------------------------------------------------------------------------------------------------------------------------------------------------------------------------------------------------------------CAATACCCTCTA-----------------------------------------------------------------------------------------------------------------------------------------------------------------------AGGGATGGTTAGTCCAAGATGCGGAACAA----------------------------------------------------------------------------CAGAGTTTTCTT----------------------------------------------------------TTGGAAA-----AACACTATTATTATGGGGC-------------------------------------------------------------------------------TGT----------------------------------------------------------ACACGCGGTAGAAAAATTACGCCAATCC-------------------------------------------------------------------------GTTGAAATCTGGTATGCTACAAGTG--------------------------------------------AATATTTGAAACACGAAAT------------------------------GAATTCGAAT--------------------------------------------------------------------------------------------TTTCGGATAAC----------------AGATCCTTCTAATCCA-------------------------------GTCTATCTAATGTC-----------------------TTTTTCAGGAGCTAGAGGA-----------AATGCATCGCAGGTACACCAATTAGTAGGTATGCGAGGATTAATGGC--------------------------------------------------------------------------------------------------------------------------------------------GGATCC-----TCAAGGACAAATGATTGATTT----------------------------------------------------------------------ACCTATT-------------------------------------------------------------------------------------------------------------------------------CAAAGCAATTTACGCGAGGGACTT------------------------------TCTTTGACAGAATA-------------------------------------------------------------------------------------------------------------------------------------------------TATAA-------------------TTTCCTGCTACG-------------------------------------------------GAGCCCGCAAAGGGGTTG---------------------------------------------------------------------------------------TAGATACTGCTG--------------------------------------------------------------TACGAACGGC----------------------------------------------------------------------------------------------------------------------------------------------------------------------------------------------------------------------------------------------------------------------------------------------------------------------------------------------------------------------------------------------------------GGATGCTGGATAT------------------------------------------------------------------------------------------------------------------------------------------------------------------------------CTTACACGTAGACTTGTTGAA---------------------------------------------------------GTAGTTCAA----------CATATTATTGTGCGTAGAAGAGATTGTGGTACT--------------------------------------------------------------------------ATCCAAGCTATTTCTGTGAGTCCTCAA--------------------------------------------------------------------------------------------AATGGGATGACGG---------------------------------------------AAAAACTTTTTGTACAAAC-----------------------------------------------------------------------------------------------------------------------------------------------------------------------------------------------------------------------------------------ATTAATTGGTCGTGT---------------------------------------------------------------------------------------------------------------------------------------------------------------------------------------------------------------------------------------------------------------------------------------------------------------ATTAGCA-----------------------------------------AACGATAT-----------------------------------------------------------------ATATATCGGTT------------------------------------------------------------------------------------------------------------CACGGTGCATTG---------------------------------------------------------------------------------------------------------------------------------------CCACTCGAA--------------------------------------------------------------------------------------------------------------------------------ATCAAGAT--------------------------------------------------------ATTGGAATTGGGTTAGTCAAT---------------------------------------------------------------------------------------CGATTCATAACCACCTTTCGAGCACAGCCATTTC------------------------------------------------------------------------------------------------------------------------------------------------------GAGCACAACCAATATATATTAGA---------------------------------------------------------------------------------------------------------------------------------------------------------------------------------------------------------------------------------------------------------------------------ACCCCCTTTACTTGCCGGA--GCACATCTTGGATCTGTCAATT------ATGTTATGGTCGGAGTTC----CACTCATGGCGATCTGGTCGAATT------------------------------------------------------------------------------------------------------------------------GGGGGAAGCTGTAGGTGTTATTGCG------------------------------------------------------------GGTCAATCTATTGGGGAGCCAGGGAC------------------------------------------------------------------------------------------------------TCAACTAACATTAAGAACTTTTCATACTGGTGGGGTAT---------------------------TCACAGGGGGTACTGCCGACCTTG---------------------------------TACGATCCCCTTCAAATGGA-------------------------------AAAATCCAATTCAATG----------------------------------GGGATTTGGTTCACCCCACACGTACCCGTCAT-----------------------------GGGCAGCCTGCTTTTCT--------------------------------------ATGTTATATAGACTTGC------ATATAACTATTCAGAGTCAGGATATTCTACATAGTGTGACTATTCCTTCAAAAAGCTTGA----------TTCTAGTGCAAAATGATCAAT---------ATGTAGAATCCGAACAAG------------------------------------TAATTGCGGAGATTCGTGCCGGAACGTCCGCTTTGCATTTT------------------------------------------------------------------AAAGAAAAGGTACAA------------------------------------------------------------------------------------------------AAACATATTTATTCC---------------------------------------------------------------------------------------------GAATCAGATGGGGAAATGCACTGGAGT-----ACCGATGTTTATCATGCGCCCGAATATC----------------------------------------------------------------------------------------------------------------------------------------------------------------------------------------------------------------------------------------------------------------------------------------------------------------------------------------------------------------------------------------------------------------------------------------------------------------------------------------------------------------------------------------------------------------------------------------------------------------------------------------------------------------------------------------------------------------------------------------------------------------------------------------------------------------------------------------------------------------------------------------------------------------------------------------------------------------------------------------------------------------------------------------------------------------------------------------------------------------------------------------------------------------------------------------------------------------------------------------------------------------------------------------------------------------------------------------------------------------------------------------------------------------------------------------------------------------------------------------------------------------------------------------------------------------------------------AATATGG-------------------------------------------------------------------------------------------------------------------------------------------------------------------------------------------------------------------------------------------------------------------------------------------------------------------------------------------------------------------------------------------------------------------------------------------------------------------------------------------------------------------------------------------------------------------------------------------------------------------------------------------------------------------------------------------------------------------------------------------------------------------------------------------------------------------------------------------------------------------------------------------------------------------------------------------------------------------------------------------------------------------------------------------------TAATCTTCGTCGATTACCAAAAACAAGCC---------ATTTATGGATATTGTCAGTAAGTATGTGCAGAGCTAGTA--------------------------------------------------TAGCTTCTT---------TTTCGCTCCACAAGGATCAAGATCAAATGAATACTTATTCCTTTTCTG------------------------------------------------------------------------------------------------------------------------------------TTGACGGAAGGTATATCTTTGGCCT------CTCGATGGCTGATGATGAGGTAAGACATAGACTGTTGGATACTTTTGGTAAAAAAGATAGGGAAATT---CTTGATTATTCAACGCCGGATCGAATCATGTCCAATGGTCATTGG---------------------AATTTTGTCTATCCTTC---------TATTCTTCAAAATAATTTGGATTTGTTAGCGAAAAA--------------------------------------------------------GCGAAGAAATAGGTTCGC--------------------------------------------------------------------------------------CATTCCATTACAGTATCATCAAGAACAAGAGAAAGAACCAATA----TCCTGTTTT-------------GGGATTTCGATTGAAATAC------CCTTTATGGGTGTTTTACGTAGAAATACTATAGTTGCTTATTTT---------GACGACCCAC---------------------------------------GATACAAAA-----------------------------------------------------------------------------------AAGATAAAAAGGG-------------------------------------------------------------------------------------------------------------------------TTCAGGAATTGTTAAATTTAGATATA---------------GGACCCTAGAGGACGAAT-----ATAGGACTCGAGAGAAAGACTCAGAG------------------------------AACGAATACGGGAGCCCAGAAAACGAATATAGGACCCGAGAG----------------------------------------------------------------------------------GAAGAATGTAAAACCCTAGAAGACGAATATAGGACTCGAGAGGAGGAGTATGA-------------------------------------------------------------------------------------------------------------AACCCTAGAAGATGAAT------------------------------------------------------ATGGGATCCCAG--------------------------------------------------------------------AGAACGAATATGAAACCCTAGAAGATGAATATGGAATCCTAGAGGACGAATATA------------------------------------------------------------------------------------GGACTCGAGAGG----------------------------------------------------------------------------------------------------------------------------------------------------------------------------------------------------------------------------------------------AGGAA---------------------------TCCGAGGACGAATATGGGAGTCCAGA---------------------------------------------------------------GAACAAATATAGGCCCCG------AGAGGATAAATATGGCACTTTAGAGG------------------------------------------------------AAGACTCAGAGGACGAACATGGGACTTTAGAGGAAGACTCAGAGGAAGACTCAGAGGA------------------------------------------------------------------------------------------CGAATATGGGAACCCGGAGGAA--------------GATTCCGTCTTAAAAAAGGGG-------GTTTTGATTGAGCATCGAGGAACAAAAGAATTTAGTCTAAAATACCAAAAAGAAGT-----------------------------------AGATCGGTTTTTTTTCATTCTCCAAGAACTGCATATCTTGCCGAGATCCTCATCCCTAAAGGTACTTGACAATAGTATTATTGGAGTGGATACACAACTCACAAAAAATACAAG----------------------------AAGTCGGCTGGGTGGATTGGTTC---------------------------------------------------------------------------------------GAGTGAAGAGAAAAAAAAGC--------------------------------------------------CATACGGAACTAAAAATCTT-----------------------------------------------------------------------------------------------------------------------------------------------------------------------------------------------------------------------------------------------------TTCTGGAGATATTCATTTTCCTGAAGAGGCGGATAAGATATTAGGTGGCAGTT--------------------TGATACCACTAGAAAGAGAAAAAAAAGATTCGAAGGAATCAAAAAAAAGGGAAAATTGGGTCTATGTTCAGTGGAAAAAAAT---------------------------------------------------------------------------------------------------------TCTCAAGAGCAAGGAAAAGT----------------ATTTTGTTTTGGTTCGACCTGCAGTCGCGTATGAA-------------------ATGAACGAAGG-------------------------------------------GAGAAAT-------------------------------------TTAGCAACACTTTTCCCACAGGATCTCTTGCAGGAAGAGGGTAATCTCCAACTTCGACTTGTCAATTTTATTTCTCATGAAAAT------------------------AGCAAGTTAACTCAAAGAATTTATC----------------ATACGAATAGTCAA------------TTCGTTCGAACTTGCTTAGTATTG-----------------------------------------------------------------------------------------AATTGGGAACAAGAAGA-------------------------------------------------AAAAGA-------------------------------------------------------------------------GGAGGCTCGTGCTTCCCT-----------------------------------------------------------------------------------TGTTGAGATAAGAGC-----------------------------------------AAATGGTCTGAT---------------------------------------------------------------------------------------------------------------------------------------------------------TCGCGATTTC-----------------------------CTAAGAATTGGGTTAATCAAATCCACTATTTCGTATACA------------------------------------------------------CGAAAAAGGTATG-----------------------------------------------------------------------------ATAGCAGAAGTG------------------------------------------------------------------------------------------CAGGACTGATTCTCCATAATAGGTTAGATCGCACCAATACCAATTCC-------------------TTTTATTCCAA-------------------------------------------------------GGCGAAGATTCAATCACTTAG--------------------------CCAACATCAAGAAGCTATTGGTACC--------------------------------------------------------------------------------------------------------------------------------------------------TTGTTGAATCGAAAT------AAAGAATACCAATCTTTGATGGTTTTGTCGGCATCCAACTGTTCTC-------------------GAATTGGTTTTTTTAAGAATTCAAAAAATCCCAATGGGGTAAAAGAATCGAATCCTAGAATTCCTATTCCAAAATTTT-----ATGATTGACCAATATAAACATCAACAACTTCAAATTGGACTCGTTTCCCCTCAACAAATAAAGGCTTGGGCTAACAAAACACTACCTAATGGGGAAGTCGTTGGCGAAGTCACAAGGCCCTCCACTTTTCATTATAAAACCGATAAACCAGAAAAAGATGGATTGTTTTGCGAAAGAATCTTTGGACCCATAAAAAGCAGAATTTGTGCTTGTGGAAATTCTCGAGCGAGCGGAGCTGAAAACGAAGACGAAAGATTTTGCCAAAAATGCGGAGTAGAATTTGTTGATTCTCGGATACGAAGATATCAAATGGGATACATCAAACTCGCATGTCCCGTGACTCATGTGTGGTATTTAAAAGGTCTTCCTAGTTATATCGCGAATCTTTTAGATAAACCCCTTAAGAAATTGGAGGGCCTAGTATATGGCGATTTCTCTTTTGCTAGGCCCAGTGCTAAAAAACCAACTTTCTTACGATTACGAGGTTTATTCGAGGATGAAATTTCATCCTGTAACCATAGCATTTCCCCCTTTTTTTCTACCCCAGGCTTTACAACATTTCGAAATCGGGAAATTGCGACAGGAGCAGGTGCTATTAGAGAACAATTAGCAGATTTGGATTTGCGAATTATTTTAGAGAATTCCTCGGTCGAATGGAAGGAATTAGAAGACGAGGGGTATAGTGGAGATGAATGGGAAGATAGAAAAAGACGAATAAGAAAAGTTTTTTTGATTAGACGCATGCAATTGGCGAAACATTTTATTCAAACAAATGTAGAACCAGAATGGATGGTTTTGTGCTTATTACCAGTTCTTCCTCCCGAATTAAGACCCATTGTTTATAGGTCTGGGGATAAAGTAGTGACTTCGGATATTAATGAACTTTATAAGAGAGTTATCCGTCGGAACAACAATCTTGCCTATCTATTAAAAAGAAGTGAATTAGCGCCAGCAGATTTAGTAATGTGCCAGGAAAAATTGGTACAAGAAGCCGTGGATACACTTCTTGATAGTGGGTCCCGCGGGCAACCAACGAGGGATGGTCACAATAAAGTATACAAATCACTTTCAGATGTAATTGAAGGTAAAGAGGGGAGGTTTCGCGAAACTCTGCTTGGGAAACGGGTCGATTACTCGGGGCGTTCTGTCATTGTTGTGGGTCCTTCACTTTCATTACATCAATGTGGGTTACCTCTAGAGATAGCAATAAAGCTTTTTCAGCTATTTGTAATTCGCGATTTAATCACGAAACGCGCTACTTCTAATGTTAGGATTGCTAAAAGGAAAATTTGGGAAAAGGAACCCATTGTATGGGAAATACTTCAAGAAGTTATGAGGGGACATCCTGTACTGTTGAATAGAGCACCTACCCTGCATAGATTAGGCATACAGGCTTTCCAACCCACTTTAGTAGAGGGGCGTACTATTTGTTTACACCCATTAGTGTGTAAAGGTTTCAATGCAGACTTTGATGGGGATCAAATGGCTGTTCATCTACCTTTATCCTTGGAAGCTCAGGCGGAAGCTCGTTTACTTATGTTTTCTCATATGAATCTCCTATCTCCCGCTATTGGGGATCCTATTTGCGTACCAACCCAAGACATGCTTATCGGACTTTATGTATTAACGATTGGAAACCGTCGAGGTATTTGTGCAAATAGATATAATAGTTGCGGAAACTATCCAAACCAAAAAGTAAATTACAATAATAATAATCCTAAG------TATACGAAAGATAAAGAATCTCTTTTTTCTAGTTCCTATGATGCACTGGGAGCTTATAGACAGAAACAAATCTGTTTAGACAGTCCCTTGTGGCTCCGATGGAAACTAGATCAACGCGTCATTGGGTTAAGAGAAGTTCCGATTGAAGTTCAATATGAATCTTTGGGGACTTATCGTGAGATTTATGCCCACTATCTAGTAGTGGGAAATAGAAAAAAGGAAATCCGTTCTATATACATTCGCACCACTCTTGGTCATATTTCTTTTTATAGAGAAATAGAGGAAGCCATACAAGGATTTAGTCAGGCCTATTCATACACTCTAGAACTTATTCTTAGGTAAATCCATTGGGAGATGCTTCTCTAGAGTGTCCCATATCTGTTTTCCATCTTGCATACGAAAACTGTCAATTCTCATCAGATCTTCTTCCGTCTTACTCAAAAGGTCCAATAGTGTATGGATATTGGCCCTTTTGAGACAATTATACGTTCTAGAAGGCAGTTCTAATTGATCAATAAAAATACAATTCAATGGAATTCTTTTTTTGTTTTTCTTTAGATTAGTTAATCTTTTTTGAAAGCTTAAAAGGGGGGAAGTAAACCTGTTTTTATTTTCTTGGAAACGAGTACCCTCTTCCTCCGTGTGAAGAAAAGGAAGAAATAA--ATCAATCAAATTACGAGAAGCCTCATAAAGCGCTTCCTTAGGGGTTAAACTTCCATTGGTCCATATTTCTAGAAAAAGTATCTCATATTTTGCATTTCCATTCCCACAAGCAAAAATACTATAATTCACATTTCGAACAGGCATGGATACAGCATCTATAGGATAACTTCCATCTTGAGTGTTCTTTCTGACTTCCGTGTGATATCCGCGATCTCTCTTGATCCGTAACTCAATACGGAAATCCGTGGGTTCTGTCAAGTTAGCTATAGGTTGTGCCGTATCAACGATTTCTACGGAAGGCGGTAAGATAATATCTTGGGCAGTTATGTATCTAGGACCTTTGACGCAAATTGATGCGGTTCTAACTCCATAGAGATTACTTCTCAATACAATTTCTTTCAAATTTAGTAAAATTTCTTGTACCGATTCTTCAATACCTGCTATTGTAGAATATTCGTGCGGCACGCTCCCAAATTTTGCATGTGTGATACATGTTCCTTCTGTTTCTCCAAGTAAAGCTCTTCGCAAGGCAATACCAACGGTATCCGCTTGACCTTTTCTAAGCGGGGACAGAATGAAACGACCATAATAAAGACGCTTACTATCTACTCTTGATTCAACACACTTCCACTGTAGTGTTTGAGTGGATCCTGCTACCTCCTCTCGAACCATATGACTCTAATTCGTCCACGCCTACGAATCAGTCGACATTTTGTACAAATTTTACGAACAGAAGCTCTTATTTTCATATGGCCAAGGGGAAAGATGTTAGAATCAGAGTTATTTTGCAATGTGTGAGTTGTGTTCGAAAAGGGGCCAATGAGGAGTCGGCAGGGATTTCTAGATATAGTACTCAAAAGAATCGCCACAATACACCCGGACAATTAGAATTAAGAAAATTTTGTCGTTATTGTCGTAAGCATACGATTCATGCCGAAATAAAGAAATAGATGGCAGTTCCAAAAAAACGTACTTCGATGTCAAAAAAGCGTATTCGTAAAAATCTTTGGAAGAAAAAGACTTATTTTTCCATAGTACAATCTTATTCTTTAGCAAAATCAAGATCATTTTCTGGCGTCAGCGAGCATCCAAAACCAAAGGGTTTTTCTCGGCAACATTAGTTTTTTTCTCTATCTAGAAGTGGAATAGAATAACCCGGTTGAAGGGTAATGATCATACGTCTGTAATGCATTGTATGTCCTAGAATAGGGCCCATTCTTCTACCCTTTCCGGGTAGTCGATGGCTATTCACAGCTACTACCTTAACACCAAAGAAGAGTTCGACCCAATGCTTTATTTCTGTCTTAGTGAATCCCGATTCGACATTAAAAGTATATTGATTCTTTCCCAATAAACGAAGACTTTTTTCTGTAAATACTGCGTATTTGATTCCATCCATTTATTTCGATTTCTTTACTATATTTAGTACAATTGTTATATGACACATGGTTTTTTTTATGGGAGAACTACGTCCTCGAGCCCGAGGTCTGAATTTATTCATAATAGTACTCCTACTGACTTCCGCTTTAGTGATGAATAAATTTGCTTTGTCGAAATCCCTATAATGAGTAGCATTTGCTGCTGCCGAATAAACCAACTTTAAGATGGGATAAGATGCTCGATAAGGCATGAGGTTCAATATCATAACAGTTTCTTCGTAGTAACGCCAACGAATCTCATCCAGAACTCTTTGTACTTTGAAAACGGACATGTGGATGCGTTTTTGTGCTTTGAAAACCCGTTCGAACTTAAGTAGACGATCGGTTGGTACTTTTCTTGCGAGTTTCCTTAGCCCACTCTTCTTCTTCTTTATCCTAGGGGTATACTTTACCAGTTTGAAACTTGTCATTTAATTGATAATCTTTATTTTATTGGAAATCGTGTAAAGATTATTTGGATTTAATACAGCTACTTGTGCAAGGATTTTACGATTAAGAATCAATTCTTTCTTGTAAAGATTGTGTATTAATTTACTATAATTATCGAATACTTTATGTATCCGCGTTGCTGCGTTTATCCGACTGATCCACAAACGCCGAAAATCCCTCTTTTGCCTGACTCTATCTCGATGAGAGGAAACAAACGCTCTTCTTACCTGTTGAGTAATCATTCGATTAAGTCTTAAATGAGCCCCTCTAAAGTTTGAGGCAAATGAACGCATTTTTGCCCGTCGTCTCCGAGCTATATATCCTCGCGGAACTCTGGTCATTTATATTTCTAACCGAAGAAATTGACTTCGTATGGGCATTTTGCTGGCAGCTATGGAAATAGCTGCTCTAGCTACAGTTTCGGATACTCCGCCCATTTCATAAAGTATTCGACCTGGTTTAACAACGGCTACCCAATATTCGGGGGATCCCTTTCCCGAACCCATACGTGTTTCGGTCGGTCTTATTGTAACCGGTTTGTCGGGAAATATACGTACCCAGATTTTTCCACCACGACGTGCATATCGTGTCATTGCTCTTCGTCCTGCTTCTATCTGCCTCGCCGTAATCCAAGTGGGTTCAAGTGCTTGAAGAGCATATCTACCAAAACAAATACAATTGCCTCGGTAGGATTTTCCCTTCATTTATAATACTTCAGGAGCTAATGAAACTATTTTAGTAAAATTCAATTCTCTCAATTCCTCGGCGATCGCGCCAAAAACGCGAGTTCCTTTTGGATTTCCTTTTTGATCAATGATAACCGCTGCATTGTCGTCATAGCGTATTATTATACCGTCTTCGCATTTGAACTCTTTACATGTACGTACAATTACAGCTCGAATTACTTCGGATCTTTCTAGAGGCATTTGGGGCACTGCGTCTTTGATTACAGCAACAATAACATCACCAATACGAGCATATCGCTGATTACTAGCAGCTCCTATGACTCGAATACACATCAATTTTCGAGCTCCACTGTTATCTGCTACATTTAAAAGGGTCTGAGGTTGAATCATATGTCACCACAAACAGAAACTAAAGCAAGTGTTGGATTTAAAGCTGGTGTTAAGGATTATAAATTGACTTACTACACCCCGGAGTACGAAACCAAGGACACTGATATCTTGGCAGCATTCCGAGTAACTCCTCAGCCGGGGGTTCCGCCCGAAGAAGCAGGGGCTGCAGTAGCTGCCGAATCTTCTACTGGTACATGGACAACTGTTTGGACTGATGGACTTACCAGTCTTGATCGTTACAAAGGCCGATGCTATCACATCGAGCCCGTTGTTGGGGAGGATAATCAATATATCGCTTATGTAGCTTATCCATTAGACCTATTTGAAGAGGGTTCTGTTACTAACATGTTTACTTCCATTGTGGGTAACGTATTTGGTTTCAAAGCCCTACGCGCTCTACGTCTGGAGGATCTGCGAATTCCCCCTACTTATTCAAAAACTTTCCAAGGTCCGCCTCATGGTATCCAAGTTGAAAGGGATAAGTTGAACAAATACGGTCGTCCTTTATTGGGATGTACTATTAAACCAAAATTGGGATTATCTGCAAAAAATTATGGTAGAGCATGTTATGAGTGTCTACGCGGTGGACTTGATTTTACCA-AAGATGATGAAAACGTAAACTCACAACCATTTAT-----------GCGTTGGAGGGACCGTTTTGTCTTTTGTGCCGAAGCTATTTATAAATCACAGGCCGAAACCGGTGAAATTAAGGGGCATTACTTGAATGCGACTGCAGGTACATGCGAAGAAATGATTAAAAGAGCTGTATTTGCGAGGGAATTAGGGGTTCCTATTGTAATGCATGACTACTTAACCGGGGGATTCACCGCAAATACTAGTTTGGCTCATTATTGCCGCGACAACGGCCTACTTCTTCACATTCACCGAGCAATGCATGCAGTTATTGATAGACAGAAAAATCATGGTATGCATTTCCGTGTATTAGCTAAAGCATTGCGTATGTCTGGGGGAGATCATATCCACGCTGGTACAGTAGTAGGTAAGTTAGAAGGGGAACGCGAAATGACTTTAGGTTTTGTTGATTTATTGCGCGATGATTTTATTGAAAAAGATCGTGCTCGCGGTATCTTTTTCACTCAGGACTGGGTATCCATGCCAGGTGTTATACCGGTGGCTTCAGGGGGTATTCATGTTTGGCATATGCCAGCTCTGACCGAAATCTTTGGAGATGATTCTGTATTGCAATTTGGTGGAGGAACTTTAGGACATCCTTGGGGTAATGCACCTGGTGCAGCAGCTAATCGGGTGGCTTTAGAAGCCTGTGTACAAGCTCGTAACGAAGGGCGCGATCTTGCTCGTGAAGGTAATGAAATTATCCGATCAGCTTGCAAATGGAGTCCTGAACTAGCCGCAGCTTGTGAAATATGGAAAGCGATCAAATTCGAGTTCGAGCCGGTAGATAAACTAGATAGCATGGAAGCATTGGTTTATACGTTCCTTTTAGTTTCGACTTTAGGGATAATTTTTTTCGCTATCTTCTTCCGAGAACCACCTAAGGTTCCGACTAAAAAAGTGAAATAATTAGTCCCCGTGTTCTTCGAATGGATCTCTTAATTGTTGAGAGGGTTGCCCAAACGCGGTATATAAGGCATACCCAGTAAAGCTTACAAGTAAACCAGATATGGAGATGGCGACTAAAGTTGCTGTTTCCATATGGAAGTCAATATTCTCGCATTTATTGCTACTGCATTGTTCATTCTAGTTCCTACTGCCTTTTTACTTATTATTTATGTAAAAACAGTCAGCCAAAATGATTAATCAATTGAAGAAGTAATTGGAAAATAAAACAGCAAGTACAAAAATGAGTAATAAACCCCAGTATAGACTGGTACGATTCAATTCAACATTTTGTTCATTCGGGTTTGATTGTGTCATATGCCTAATATACTTAGTTTAACCTGTATTTGTTTTAATTCTGTTATTTATCCGACTAGTTTTTTCTTCGCCAAATTGCCCGAAGCTTATGCGATTTTCAACCCAATCGTGGATTTTATGCCTGTCATACCTGTACTCTTTTTTCTATTAGCCTTTGTTTGGCAAGCTGCTGTAAGTTTTCGATGACTATAGAGATGAACCCAATCCAGAATATGAACCGTAAAAGAAAACACCTATTAAACCAATCACAGCAATACCGGTTACAGTACCTATCAGCCAAAGAGGAATTCTTCCAGTAGTATCGGCCATATGCTTACTCTCAAACTTTTTGTTTATACAGTAGTGATATTCTTTGTTTCCCTCTTTATCTTTGGATTCTTATCTAATGATCCAGGACGTAATCCTGGGCGTGACGAGTAAATGGCTACACAAACCGTTGAAGATAGTTCTAGACCTGGACCAAGACAAACTCGCGTAGGTAATTTATTGAAACCCTTGAATTCGGAATATGGGAAAGTAGCTCCGGGTTGGGGGACTACTCCTTTTATGGGGGTCGCAATGGCTTTATTCGCGGTATTCCTATCTATTATTTTAGAAATTTATAATTCTTCCGTTTTACTGGACGGAATTTTAATGAATTAGTTATCGTTGGATGAACTGCATTGCTGATATTGATCCCAAGAAAAAAACAGTAGGTACAGCTAGTCCGTGAACAGCCAGCCATCGCACTGTAAAAATAGGATAGGTTCGATCTATGGTCATCTAAAAGGATCTACTAAATTCATCGAGTTGTTCTAAAGAATCAAAACGGTCGGTTATTAACGGAATTCCTTGTCGGCTTTCTGTGAAATACTCGTTTGGCCGAGGACTTCCAAACACGTCATAAGCTAAACCCGTACTGACAAATAACCAACCCGCAATGAATAGGGAAGGTATAGTAATGCTATGAATAACCCAGTATCGAATACTGGTAATAATATCAGCAAAAGAACGTTCTCCCGTGCTTCCAGACATATGACTATAGCCCTTGGTAGAGTTACTAAAGAAGAAAATGATTTATTTGATATTATGGACGACTGGTTACGAAGGGACCGTTTTGTTTTTGTAGGATGGTCTGGCCTATTGCTTTTTCCTTGTGCTTATTTCGCTTTAGGAGGTTGGTTTACAGGGACAACTTTTGTAACTTCTTGGTATACCCATGGATTGGCGAGTTCCTATTTGGAAGGTTGCAATTTCTTAACCGCAGCAGTTTCCACCCCTGCCAATAGTTTAGCACACTCTTTGTTGCTACTATGGGGCCCGGAAGCACAAGGGGATTTTACTCGTTGGTGTCAATTAGGTGGTCTGTGGACTTTTGTTGCTCTCCATGGGGCTTTTGCACTAATAGGTTTCATGTTACGTCAATTTGAACTTGCTCGGTCTGTTCAATTGCGGCCTTATAATGCAATTTCATTCTCTGGCCCAATCGCTGTTTTTGTTTCCGTATTCCTGATTTATCCACTGGGGCAATCCGGTTGGTTCTTTGCGCCGAGTTTTGGCGTAGCAGCGATATTTCGATTCATCCTCTTCTTCCAAGGATTTCATAATTGGACGTTGAACCCATTTCATATGATGGGAGTTGCCGGAGTATTAGGCGCGGCTCTGCTATGCGCTATTCATGGGGCAACCGTGGAAAACACTCTATTTGAGGACGGTGATGGTGCAAATACCTTCCGCGCTTTTAACCCAACTCAAGCTGAAGAAACTTATTCAATGGTCACCGCTAATCGCTTTTGGTCCCAAATCTTTGGTGTTGCTTTTTCCAATAAACGTTGGTTACATTTCTTTATGCTATTTGTACCGGTCACCGGTTTATGGATGAGTGCTATTGGCGTAGTCGGCCTGGCTCTGAACCTACGTGCCTATGACTTCGTTTCCCAGGAAATCCGTGCAGCGGAAGATCCTGAATTTGAGACTTTCTACACCAAAAATATTCTTTTAAACGAGGGTATTCGTGCGTGGATGGCAGCTCAGGATCAGCCTCATGAAAATCTTATATTCCCTGAGGAGGTTCTACCACGTGGAAACGCTCTTTAAATGAAAATCTTATATTCCCTGAGGAGGTTCTACCACGTGGAAACGCTCTTTAATGGAACTTTTGTTTTAGCTGGTCGTGACCAAGAAACCACCGGTTTTGCTTGGTGGGCCGGGAATGCCAGACTTATCAATTTGTCGGGTAAACTACTTGGAGCTCACGTAGCCCATGCAGGATTAATCGTATTCTGGGCCGGAGCAATGAACCTATTTGAAGTGGCCCATTTCGTACCAGAAAAACCCATGTATGAACAAGGGTTGATTTTACTTCCGCACTTAGCTACTCTAGGTTGGGGAGTAGGGCCCGGGGGAGAAGTTCTAGATACTTTTCCGTACTTTGTATCTGGAGTACTTCATCTAATTTCCTCCGCAGTCTTAGGCTTCGGTGGCATTTATCACGCGCTTCTGGGACCGGAGACTCTTGAAGAATCTTTTCCATTCTTTGGTTATGTGTGGAAAGATAGAAATAAAATGACTACAATTTTGGGTATTCACCTAATTTTGTTAGGTATAGGTGCTTTTCTTCTAGTACTCAAAGCTCTTTATTTTGGCGGTATATATGATACCTGGGCTCCTGGGGGAGGAGATGTAAGAAAAATTACCAATTTGACCCTTAGCCCCGGTGTTATATTTGGTTATTTACTAAAATCCCCTTTTGGGGGAGAGGGTTGGATTGTTAGTGTGGATGATTTAGAAGATATAATTGGGGGACATGTATGGTTGGGTTTCATTTGTGTATTTGGCGGAATTTGGCATATCTTAACCAAACCCTTCGCATGGGCTCGCCGTGCATTTGTATGGTCTGGAGAAGCTTACTTGTCTTATAGTTTAGGCGCTTTATCTGTCTTTGGTTTTATCGCTTGTTGTTTTGTCTGGTTCAATAATACAGCTTATCCGAGTGAGTTTTATGGACCTACTGGGCCAGAAGCTTCTCAAGCTCAAGCATTTACTTTTCTAGTTAGAGATCAGCGTCTTGGAGCTAATGTGGGATCTGCCCAAGGACCCACAGGTTTAGGTAAATATCTAATGCGTTCCCCAACGGGAGAGGTTATTTTTGGAGGGGAAACTATGCGTTTTTGGGACCTTCGTGCTCCATGGTTAGAACCTCTAAGGGGCCCCAACGGTTTGGACTTGAGTAGGTTGAAAAAAGACATACAACCTTGGCAAGAACGACGTTCGGCAGAATATATGACCCATGCTCCTTTAGGCTCTTTAAATTCTGTGGGTGGCGTAGCTACCGAGATCAATGCAGTTAATTATGTTTCTCCTAGAAGTTGGTTAGCGACTTCCCATTTTGTTCTAGGATTCTTCTTTTTTGTGGGCCATTTGTGGCATGCAGGAAGAGCCCGGGCTGCTGCAGCAGGATTTGAAAAGGGAATCGATCGTGATTTGGAGCCTGTTCTTTACATGACCCCTCTTAACTAATTATCCATTAAGAGATGGAACTTCAAGAGCAGCTAGGTCTAGAGGGAAGTTGTGAGCATTACGTTCGTGCATTACTTCCATACCAAGATTAGCACGGTTGATGATATCAGCCCAAGTATTAATAACGCGACCTTGGCTATCAACTACAGATTGGTTGAAATTGAATCCGTTTAGATTGAAAGCCATAGTACTAATACCTAAAGCAGTGAACCAAATCCCTACTACAGGCCAAGCAGCCAAGAAGAAGTGTAAAGAACGAGAGTTGTTAAAACTAGCATATTGGAAGATTAATCGGCCAAAATAACCATGAGCGGCCACAATATTATAAGTCTCTTCCTCTTGACCAAATCTGTAACCCTCATTAGCAGATTCGTTTTCAGTGGTTTCCCTGATCAAACTAGAGGTTACCAAGGAACCATGCATAGCACTGAATAGGGAACCGCCGAATACACCAGCTACACCTAACATGTGAAATGGATGCATAAGGATGTTATGCTCTGCCTGGAATACAATCATAAAGTTGAAAGTACCAGATATTCCTAAAGGCATACCATCAGAGAAACTTCCTTGACCAATAGGGTAAATCAAGAAAACAGCAGTAGCAGCTGCAACAGGAGCTGAATATGCAACAGCAATCCAAGGACGCATACCCAGACGGAAACTCAGTTCCCACTCACGACCCATATAACAAGCTACACCAAGTAAGAAGTGTAGAACAATTAGCTCATAAGGACCGCCATTGTATAACCACTCATCAACAGATGCAGCTTCCCAAATTGGGTAAAAGTGCAATCCGATCGCCGCAGAAGTAGGAATAATGGCACCAGAGATAATATTGTTTCCGTAAAGTAAAGAACCAGAAACAGGCTCACGAATACCATCAATATCTACTGGAGGGGCAGCGATGAAGGCGATAATAAATACAGAAGTTGCGGTCAATAAGGTAGGGATCATCAAAACACCGAACCATCCGATGTAAAGACGGTTTTCGGTGCTAGTTATCCAGTTGCAGAAGCGACCCCACAGGCTTGTACTTTCGCGTCTCTCTAAAATTGCAGTCATATGATGGATTTTAACTTACCCTCTATTTTCGTGCCTTTAGTAGGCTTAGTATTTCCGGCAATTGCAATGGCTTCTTTATTTCTTTATGTGCAGAAAAATAAGATTGTCTAGTCAATAAGATAGAGCCATGCTGCGGGTTGTCTCAGGTCCTAAATAAACGCGGACGCTTAAAAAATCTGTTGGGCAGGCGGATTCGCATCTCTTACAACCCACACAATCTTCGGTTCTTGGCGCGGAAGCAATTTGCTTGGCTTTACATCCATCCCAAGGTATCATTTCTAATACATCTGTTGGACAAGCTCGTACACATTGAGTGCATCCTATACATGTATCATAAATTTTTACGGAATGTGACATTTAACCAAACTTGCCTGATGTTGAGGCAATCAAGAAAGCGGCATAAGTGAATATATAACCCACGGAAAAGTGAGCTAATCCCACCAATCTTGCTTGCACAATGGAAAGAGCCACGGGCTTATCTCTCCAGCGAATTAAATTAGCCAAAGGTGTCCGTTCATGAGCCCATGCTAAAGTCTCAATTAATTCCTGCCAATATCCACGCCAGGAAATTAAGAACATAAATCCAGTCGCCCAAACAAGATGTCCAAATAAGAACATCCACGCCCATACCGATAAACTATTCATCCCAAAAGGATTATATCCATTGATAAGTTGTGAAGAGTTTAACCATAGGTAATCTCTTAACCATCCCATCAAATAAGTGGAGGATTCATTAAATTGTGAAACGTTGCCCTGCCATAATGTGATGTGTTTCCAATGCCAATAAAAAGTAACCCATCCAATGGTATTTAACATCCAGAAAACTGCCAAATAAAACGCGTCCCAAGCAGAAATATCACAAGTACCGCCGCGACCAGGGCCGTCGCAAGGAAAACTATATCCAAAATCTTTTTTATCCGGCATTAATTTGGAACCGCGTGCATCTAAAGCACCCTTTACTAAAATCAATGTAGTTGTATGCAAACCTAAAGCAATAGCATGATGAACCAAGAAATCTCCAGGTCCTATTGTTAAGAAAAGCGAATTACTATTCTCGTTAACAGCATTCAACCATCCGGGTAACCATAGGGTTCGACCCGCATTGAAAGCGGGACCGCTCGTTGAAGATAAGAGTATATCGAACCCATATGTCGTCTTACCATGAGCCGATTGTATCCATTGAGCAAATATAGGTTCGATCAAGATTTGCTTTTCTGGAGTACCAAAAGCAAGCATGACGTCATTATGAACATAAAGGCCCAAGGTATGGAATCCTAGGAAGAGACTAGCCCAACTTAAATGAGATATGATAGCTTCTTTATGGTCTAACATTCTTGCCAATACATTATCCTCATTCTGTTCCGGATTGTAATCTCTAATGAAAAAAATAGCTCCATGAGCAAAAGCCCCTGTCATGATGAACCCTGCAATGTATTGGTGATGAGTATATAAAGCTGCTTGAGTAGTAAAGTCTTGTGCTATGAATGCATAAGAAGGTAAAGAGTACATATGTTGAGCTACTAAGGAAGTAATAACCCCTAAAGAAGCTAGAGCAAGACCTAATTGAAAATGAATCGAATTATTGATTGTGTCGTAAAGGCCCTTATGCCCACGCCCTAATCGACCCCCCGGAGGAGTATGTGCTTCTAAAAGATCTTTGATACTGTGCCCAATTCCGAAGTTAGTTCGATACATATGACCGGCAATGAGAAAAATAAATGCAATAGCTAAATGATGATGAGCAATATCGGTCAGCCACAAACTTTGTGTTTGTGGATGGAATCCCCCAAGAAGAGTTAGAATAGCAGTTCCCGCTCCTTGAGTGGTACCAAATAAATGATTACTCGAATCGGGGTTTTGGGCATAAAGATTCCACTGACCCGTCAGAAGGGGTCCCAACCCCTGTGGATAGGGTAATACATCTAAGAAATTATTCCATCGAACGTACTCTCCCCTGGATGCTGGAATAGCGACATGAACTAAATGTCCTGTCCAAGCCAAAGAACTTACCCCGAAAAGTCCTGACAAATGATGATTGAGACGAGATTCCGCGTTTTTGAACCACGAAAGGCTTGGTTTCCATTTGGGTTGTAGATGTAACCAACCCCCTATTAAGGATAGGGTAGAAAGAAATAATAGAAAAAGAGCTCCTGTATAAAGATCTTCATTGGTCCGTAATCCAATTGTATACCACCACTGATAAACCCCAGAATAGGCGATATTCACTGGACCGGCGGCGCCTCCTCGAGTAAAGGCTTCCACAGCGGGTTGACCAAAATGAGGATCCCAAATCGCATGAGCAATAGGTCTTACGTGTAAAGGATCCTGTATCCATGATTCAAAATTTCCTTGCCAAGCGACATGAAACAGATTTCCGGACGTCCATAGAAAGATTATTGCTAATTGCCCAAAGTGAGAAGCAAAAATGTTCTGATAAAGACGTTCCTCAGTAATATCATCATGACTTTCGAAATCATGTGCGGTAGCAATACCAAACCAAATACGACGAGTAGTGGGGTCCTGAGCTAAGCCTTGGCTAAACCTGGGAAATCTTAATTCCATCTATCCTACTGCAATAATTCTCGCTAAGAAGAATGCCCATGTTGTGGCAATTCCACCCAGAAGGTAATGGGTTACTCCTACAGCACGTCCTTGTATAATGCTCAAGGCTCTAGGCTGAGTAGCAGGAGCAACTTTTAATTTGTTATGAGCCCAAACGATAGATTCAATCAGTTCTTGCCAATAACCACGGCCGCTGAATAAAAACATTAAACTGAAGGCCCAGACAAAATGAGCACCTAAGAAAAAAAGACCATATGCGGATAATGAAGAACCATAAGACTGAATTACTTGGGATGCCTGTGCCCACAAGAAATCTCGGAGCCACCCATTAATCGTAATGGAACTCTGTGCAAAGTTTCCCCCTGTGATATGAGTTACCACCCCTTGATCACTTATAGTACCCCAAACATCCGACTGCATTTTCCAACTGAAATGGAAAATGACTACCGAAATGGAATTGTACATCCAGAATAGACCTAAGAAAACATGATCCCAGGCGGATACTTGACATGTTCCCCCTCGCCCAGGCCCATCGCAAGGGAAGCGAAAACCAAGATTTGCTTTATCGGGTATCAAACGGGAACTGCGAGCAAATAAAACACCTTTCAAAAGTATTAATACAGTCACATGGATTGTAAATGCGTGAATGTGATGGACTAAAAAATCTGCGGTTCCTAATGGAATAGGTAACAAAGCAACTTTGCCGCCTACTGCTACTAACTCGCCACCTCCCCACGTTAAGCTGGTACTTGTTGTTGCACCAGGAGCTGTTACGCTAGGCGCGCCAGCATGGAGATTTTGTACCCATTGAGCAAAGATCGGTTGTAATTGTATGGCGGTATCCGAAAACATATCTTGGGGACGACCTAAAGCACTCATGGTATCATTATGAATGTATAAACCAAAACTGTGAAAACCTAGAAATATACATACCCAGTTAAGGTGGGATATGATTGCATCACGGTGTCTAAGGACACGATCTAATAGATCGTTGTATCGAGTCGTTGGATCATAGTCTCTTACCATAAAAATGGCTGCATGTGCAGCAGCACCAACTATTAGAAATCCGCCAATCCACATGTGGTGTGTGAACAAGGAAAGTTGTGTACCATAGTCAGTAGCTAGGTATGGATAGGGGGGCATAGAGTACATATGATGAGCTACAACAATGGTTGTAGAGCCTAGCATAGCTAGGTTAAGAGATAATTGAGCATGCCATGACGTTGTTAGGATTTCATAGAGACCTTTATGGCCCTGTCCTGTAAATGGGCCTTTATGAGCCTCCAAAATATCTTTCAGGCCATGACCAATACCCCAGTTGGTCCTATACATATGACCTGCGATCAGGAAAAGAATAGCAATAGCTAAATGATGGTGCGCAATATCGCTCAACCATAGACCGCCGGTTATTGGATCTAGCCCTCCGCGAAAACTAAGAAATTCTGCGTATTTGGACCAATTCAAGGTGAAAAAAGGGGTTGCTCCTTCGGCAAAACTAGGATAAAGTTGAGCCAAAAGGTCGCGATTCAAGATAAATTCATGAGGAAGTGGTATCTCCTTAGGATCAACCCCAGCGTCAAGAAATTGGTTAATCGGTAAAGATACGTGGATTTGGTGCCCCGCCCAAGAAAGAGACCCAAGTCCTAATAACCCTGCTAAGTGATGATTCAACATGGATTCTACGTCTTGGAACCAGGCTAATTTGGGAGCGGCTTTGTGATAATGGAACCACCCAGCAAAAAGCATTAACGATGCAAAAATCAATGCACCGATTGCGGTACAATAGAGTTGTAATTCACTAGTTATTCCGGATGCTCGCCAAATCTGAAAAAACCCGGAGGTTATTTGGATTCCTCGGAAACCCCCGCCTACATCACCATTCAATATTTCTTGCCCTACGATTGGCCAAACTACCTGAGCACTGGGTCCAATGTGAGTAGGATCACTTAGCCATGCTTCATAATTGGAAAAACGGGCACCATGGAAGTACATGCCACTCAACCAAAGAAAGATAATGGAGAGTTGACCGAAATGAGCACTAAAGACTTTTCGAGAGATCTCCTCCAAATCACCTGTATGACTATCGAAATCGTGAGCATCAGCATGTAGGTTCCAGATCCAAGTGGTAGTATCAGGGCCCTTAGCTATTGTTCTTGAGGCTATTGTTCTTGAGAAATGGCCGGGTCTGGCCCATTCCTCAAAAGATGTTTTTACAGGATCCCTATCCACAACAATTTTTACTTCTGGTTCCGGCGAACGAATCATCATCTAGAGTCCACTCCTCCCCCATACTACTAGTGAAAGAGAAAATGTAAAGACTACCATTAAAGCAGCCCAAGCGAGACTTACTATATCCATATGCTTACTATAACTAGTTATTTCGGTTTTCTATTGGCTGCTTTAACTCTAACCCTAGCTCTATTTATTGGCTTGAACAAGATACGTCTTATTTGAATGATTGAAGTTTTTCTATTTGGAATCGTCTTAGGCCTAATTCCTATTACTTTAGCGGGATTATTCGTGACTGCGTATTTGCAATACAGACGTGGGGATCAGTTGGATCTTTGAATGGAAAATAGAAATACTTTTTCTTGGGTAAAGGAACAGATGACTCGATCGATTTCTGTATCGATCATGATATACGTAATAACTCGGACATCTATTTCAAATGCATATCCCATTTTTGCGCAGCAAGGTTATGAAAACCCACGAGAAGCAACTGGACGAATTGTATGTGCCAATTGCCATTTAGCGAATAAGCCTGTGGATATTGAAGTTCCCCAAGCAGTGCTTCCCGATACTGTATTTGAAGCAGTTCTTCGAATTCCTTATGATATGCAACTGAAACAAGTTCTTGCTAATGGGAAAAAGGGAGGGTTGAATGTGGGTGCTGTTCTTATTTTGCCCGAGGGATTCGAATTAGCGCCGCCCGACCGTATTTCTCCTGAGTTGAAAGAAAAGATAGGAAATCTCTCTTTTCAGAGTTATCGTCCCAATAAAAAAAATATTCTTGTGATAGGCCCTGTTCCCGGTAAGAAATATAGTGAAATCGTCTTTCCCATTCTTTCCCCCGACCCTGCTATGAAGAAAGACGTTCATTTCTTAAAATATCCCATATATGTGGGGGGAAACCGAGGAAGGGGACAGATCTATCCTGATGGTAGCAAGAGTAACAATACGGTCTATAATGCAACGTCAACAGGTGTAGTAAGAAAAATACTGCGTAAAGAAAAGGGGGGATATGAAATATCCATAGTCGATGCATCGGATGGACGCCAAGTGATTGATCTTATACCTCCCGGTCCAGAACTTCTTGTTTCAGAGGGGGAATCGATCAAGCTTGATCAACCATTAACAAGTAATCCTAATGTGGGAGGGTTTGGTCAGGGGGATGCAGAAATAGTGCTTCAGGATCCATTACGCGTTCAAGGCCTTTTGTTCTTCTTCGCATCCGTTATTTTGGCACAAGTTTTTTTGGTTCTCAAAAAGAAACAGTTTGAAAAGGTTCAATTGTACGAAATGAATTTCTAGCTAATTCACTAATTTGTAGGAAGATACTGGACTTTTGGATTTGAAAAAAGTTTCAGAAGATATGTCTAAAGTAGATGGTGATTGATAGAGCAATTCTTGCTCATAAGTTCCAGTATTAGTACTGCGCCGAACATAAAGCTTGTGGCTGGTAGTAAAACATCGATTTTTCTTTTGAGATAGAGTTCGATCCTCAACTATTTCTCGCGATATCTTCTTACGAAGTTTTGTTAGGGCATCTATAACAGCCTCTGGTTTAGGTGGGCAACCCGGCAAGTAGACGTCCACAGGAATTAACTTATCAACTCCCCGAACAGTACTATAGGAATCCGTACTGAACATTCCACCAGTAATAGTACAAGCTCCCATAGCAATGACGTATTTTGGTTCAGGCATTTGCTCATATAATCTCACTAAAGAGGGAGCCATTTTCATTGTTACTGTACCGGCTGTTAAAATTAGGTCCGCTTGCCTAGGACTTGATCTTGGTACCAATCCATAACGATCAAAGTCGAATCGTGAGCCTATTAATGAAGCAAATTCAATGAAACAACAACTGGTACCATATAGAAGGGGCCATAAACTAGAGAGTCTTGACCAATTCGAAAGATCTTTTAGTGTAGTTGAAATAACGGAATTGGAACTTGTTTGGTCAAGTAGGGGAAACTCAATCAAACTCATTCAATGAGCATCTTGTATTTCATAGAAATTGGGGGTTATATAGTCCTTACGTAAGGGCCAGCCTATCCAACTTTCAGGCATTAGGATACGTTTAAGGCGTGGATGATTATCATAAGAGATTCCCACCATATCAAAAGATTCGCGTTCTTGAAAATCGGAACTTCTCCAAATCCAGAAGACAGATGGGATTCTAGGATTATCCTTTTGGGCAAAGACTTTTATGCATACTTCTTCTGGGTTATCTATACCATACTGTATTCTCGTAAGATGATACACGCTAGCTAAAGATCCACCGGGTGCAACGTCATAAGCACATTGGGAACGTAAATAATTGTAACCATATACATATAAAATGACAGCAATGGAATCCCAATCCTCTGCTTTTATTTGCAAAGTCTCTATTCCTCGATGATCGAAGCCCAAAGATCTATGAACCACCTCATGTTTGACTAGCCAATTAGATAACCAACCCTGCTGCATCTAGTAATCAGTAATCGTTCTTGAATTCCAAGATTTTTCTTCGTCTATTTTACTTTGAGTTGAATTCCTAATTGTTTGAATTGTGTAATCTCCCATTATGGAGATTGGTAACCGACTCAAAGCAATTTGATTGTAATTCAATTCATGACGATCATAAGTAGAAAGTTCATATTCTTCAGTCATTGATAAACAGTTTGTCGGACAGTACTCAACACAATTACCACAAAATATACAAACTCCGAAATCAATACTATAATTAAGCAATTGTTTCCTTTTAATATCCTTTTCAAATCTCCAATCCACAAGAGGTAGATCTATAGGGCATACGCGAACACATACTTCACAAGCAATACATTTATCAAATTCAAAGTGGATTCGCCCCCGGAAACGCTCCGATGTAATTGATTTTTCATAGGGGTAGTGAATCGTTATAGGTAAACGATTTGTGTGGGATAAGGTAATTATGAAACTTTGACCAATGTACCTTGCTGCGCGTATTGTTTGTTGACCATAACTCATGAACCCAGTTACCATAGGGAACATTCAACGATCAACTTCTCCCATAATGATATCTATACTACCTAATATCGTCATGATATCAGCCAATTTCATTTTTTTGACTAGCTGAGGAAGAATTTGCAAATTAATAAAACCGGGTGGACGAATTTTCCATCTCCAGGGGAAAAGACTATCATCTCCTACCAGATAAATTCCTAATTCACCTTTTGGGGCTTCCACTCTTGCATAAAGCTCTTGTTTTGACAATTCAAAATTGGGTGAAGGTTTTTTACCAAGAAATCGATATTCAAAATCATTCCATTCGGAATTCTTTGCTTTCTTAAAGCGTCGGACTTCTAAATTCTCATAAGGGCCCCCCGGAATTTTTTCTACAGCCTGTTGAATAATTTTGATTGATTCCCTCATTTCACCGATTCGTACTAAATAGCGTGCTAATGAATCCCCTTCTTTTTGCCATTGGACTTTCCAATCGAATTGATTGTAAGACTCGTAAAGATCAACTTTACGAAGATCCCATTGTATTCCAGAAGCTCGTAACATGGGGCCCGATAAGCCCCAATTTACAGCTTCTTCTCCGCTAATAAAACCAACTCCCTCAACTCGTTCCAAAAAAATGGGATTCTGTGTAATAAGTTGTTGATATTCAATAACTCCTCGTAAAAAATAATCACAGAAATCTAAACATTTATCGATCCATCCATAAGGCAGATCGGCAGCAACTCCTCCGATGCGAAAGTAATTATGCATCATTCGCATACCTGTAGCAGCTTCAAATAGATCATATATTAATTCTCTCTCTCTAAAAATATAAAAAAAAGGAGTCTGCGCACCGAGATCTGCCATAAAAGGTCCAAGCCATAACAAGTGAGAAGCTATACGGCTCAATTCTAACATAATTACCCTAATATAGCTGGCTCTTTGGGGTATTTGAATATTCTCCAAGAATTCTGGTGCATTTACCGTTATTGCTTCTGTAAACATAGTAGCTAAATAATCCCAACGTGTTACATAAGGTAAGTATTGTATAATAGTTCGGTTTTCCGCGATTTTTTCCATTCCTCTGTGTAAATAGCCTAATATGGGTTCACAATCAATAACATCTTCACCATCGAGAGTAACGATCAGTCGAAGAACACCATGCATTGATGGGTGCTGAGGGCCCATATTGACTATCATGAGATCTTTTCTTGTAAGCGGTAGACTCATTTATTGCCGAGCCATAGTAATTGCACCTATTAAAGAAACTAGAAGAATTATGGAAATGAGTTCAAATGGAAGATAAAAATCGGTTGCTAAATGAATCCCAATTTGTTGAACGTTATTTATGAGACCCTGTTCTACTATTTGGTTTGATCTTGTAGTCCAAAGAATTCCATACCATGACGTATCTGGGATAGTAGTCATTAGTGAAAAAGGAATAGTTATACAAACGAGTGAAGTGAACCCATCTCCAATAGTCCAAAAATTCTTATCTTTAGACCATTCTGAGCCATTTACGAACATTACGGCAAATATGATCAAGACATTTATAGCTCCCACATAAATAAGAAGTTGTGCCACAGCTACAAAGTAGGAATTCAATAAAATATAGAATAAGGATATACAAACAAGAACTAATCCTAGCGAAAAAGCAGAAAAAGTTGGGTTGGTAAGTAATACCACCCCTAGACCCCCTAGTAGAAGAACAAATCCCCCAAATAGCACAAGAATTTCATGTATTGGCCCAGGTAAATCCATTTAAGAAAGAAAAAAGAATAAGAACACAGATACATAACATAAAAAAAAGAATAAATAAGACGAAATTCGCCCTCCCCCTACATATTTAATTTCTTCTCCTATACAAAAACTAGCAAGACCTACTCCATTGGTAATTCCATCAATGACACCCTTGTCGAAAAACTGCGTTAGTTCGGTTAATCCTCTTATACCCAAGGTAAAGGTCCTAGTATAGAAAATATCTATATAACCGCGATTATATGACCAACTATATATCTTTTTTTTTAGTTGATGGAAAAAATACTTTTTCGGACCCCCTTTTACAAAGGAATTTATTAAATCCAAATTCTGAAAAAAAGAGTAAGCAGATCCATAAAACATATATG-CTATGAATAGACCAAAAATAGCTAGACTTACAGAAGAAATTGCATTAGTGATAAATTCATATGAATTTATGGAAGAATTAGAACTTTCTTGGAAAAAGTTGATTGAGGGAGTTAGCCACTTTGATAATATGGTTAATTCCCCTATTTCATTATCAAAATGGATTCCTATAGATCCAATAAACAAAGTACAAAGCAGTAATATAAGAAGAGGAAATAGCATAGTATTTCCCGGTTCATGAGGATAGACAAAAGTGTTTTTAGTCCCCAATGAAGTACTAAAGGACCCTATCCTATTTCCTGTATTACCATGAATTTTGGATAGATTTTGTGAAAAAAAAGAAACTCCACTCTTCGCTGTTGATAAAACGAAATCTCTATTGACTCCTTTAGATATCCTTTTTCCCCATAACGATATTGAATACAACGAATCCTCTTTAGTACTACTGTAATTTTGAAAATGAACACGCAAATACCCATCAAAAGTAAGTAAATATATCCGAAACATATAAAACGCAGTTAATCCTGCAGTAAAAGAAGCTATTATTCCAAAAAAGGGTGAATATAACCAACTATTACTAAGGATTTCATCTTTGGACCAGAAGCAAGCAAGAGGTGGAATACCACAAAGAGAAAGGGTACCCCATAAAAAACAAGTTCTTGTAATTGGAATGTATTTTCTTAAACCACCCATAAGAACCATATTCTGACTTTTATCTGGTGAATATCCAACAAGAGGTTCCATTGAATGAATAACAGATCCGGATCCCAAGAATAATAAAGCTTTCGAATAAGCATGAGTGATCAAATGGAATAAAGCAGCTTGATAAGAACCTATACCTAGAGCTAACATCATATAACCCAATTGAGACATTGTAGAATAGGCTAAGCTTCTTTTAATATCTCTCTGAGCAAGAGCTAAAGTGGCTCCTAAGAAAAGTGTTAGTGTACCTATTAAAGAAATGAAACTCATTATCAAAGGTAGGGATATGAAAAGAGGAAGAAGTCGAGCTATAAGAAAAATCCCCGCAGCAACCATAGTTGCTGCGTGTATAAGAGCTGAAATGGGGGTGGGTCCTTCCATAGCATCGGGTAACCATACGTGAAGAGGGAATTGTGCCGATTTCGCAACTGCACCAAGGAATAATAAAAAAGCACACAAAATAGTAAGCAAGGAGTTAATCTCATTAT-TAGGAATCCAGTTATTAGCTATTTTAAACAAATCCCGAAACTCTAAACTACCTGTTATCCAAAAAAAACCTAGAATTCCTAATAACAGACCAAAATCCCCTACACGATTAGTTACAAAAGCTTTTTGACAAGCACTCGCTGCAATTGGCCGTGTAAACCAAAAGCCTATCAATAAATAGGAACACATTCCCACAAGCTCCCAAAAAAAATAAATTTGTATCAAATTGGAACTAGTAACCAATCCCAACATGGAAGTATTGAAAAAACTTATATAAACAAAAAATCTCAAATATCCCTCATCGTGAGACATATAATCATCACTATAAATAAGAACCAGGATTCCTACAGTAGTAATTAGTATTAACATAATAGAAGTAAGCGGGTCGATTAAGTATCCAAATTCTAAGGAAAAATCATTATTGACGGTCCAAGACCATAGATATTGATAGATAGAACTTCCATTTATTTGTTGAATAGACAGGTGAACTGAGAATACCATAGCTATACTTAAAAGTAAAACACTAGGAAAAGCCCATATGCGACGAAGATTTTTTGTTGCTGTTGGAACAAGAAAAAGTCCAAACCCCATTGACATAATAACTGGAAGTGGGAGAAGAGGGATTACCCATGCATATTGATATGTATGTTCCATCTAATTATTCAAAAAATTAGATTGATTGATACGAGTTGATTTCCTATTACGATGGATGGAAGAAAGAATGGATAATCCAATAGCTGCTTCAGCAGCCGCAAGGGCTATAACAAAAATTGCGAAAATGTCTCCTTTTAATTGGCGGCTATCAAATAGATCAGAAAATGTTACGAGATTTAGATTAATTGAATTCAGTATAAGTTCAAGGCATATTAGAGCTCTAACCATGTTTCGGCTTGTGATCAATCCATAGATACCAATCGAAAATAAATAGACACTCAAAAAAAGTACATGCTCAAACATCATCTATTTAGGATAATAATTGGATAACAGAGCCTCTACCCTGTCAACGGATAGCGAGAGAACAAAATCTGGATAAATACCGATTCCTATTACTGGTAAAAAGATACAGATTAAAAGAAAGAGTTCTCGCGGGCCGGAATCCTCAAAATTTTCGTTTGGAACATGAAATAGCTTGTATCCATAGAACATCTGTCGTAACATAGATAATAAATAAATAGGAGTTAATATCATTCCAATTGCCATTACAAAAGTAATTAGCATTTTTGGCATTAACAGAAATTTTGGACTAGTAATTAGTCCAAAAAATACTACTAATTCCGCAACAAAACCACTCATTCCTGGTAAGGCAAGAGAAGCCATTGAAAAGCTACTAAACATGGTAAAAATTTTTGGCATTGGGATAGAAACCCCTCCCAGTTCTTCGAGATAAACAAGGCGCATTCTATCACAAGCCGTTCCCGCTAAGAAAAAAAGTGTAGCCCCAATAAATCCATGGGATAATATTTGTAAAATAGCTCCATT------------------GAGTCCAATGTTGGTTATGGAACCAATTCCTATAATAATGAAACCCATGTGAGAGACGGAGGAGTAGGCTATTCTTTTTTTGAAATTGCGTTGGCCAAG-------AGAAGTTGAAGCTGCATAGATTATTTGCATCGCTCCTATTATTACTAACCAAGGGGAAAATAGATAATGAGCATGAGGTAACAATTCCATATTGATCCGAATCAATCCGTATGCTCCCATCTTTAATAGGATTCCCGCTAAAAGCATACATGTACTGTAATGCGCTTCCCCATGGGTATCTGGTAACCACGTATGTAGGGGTATAATCGGCAATTTGACAGCATAAGCAATAAGGAAGCCAAAATAAAATAGTATTTCCAATGTTGCAGGGTATGATTGATTAATTAATCTTTCCAAATCTAATCTTGGTTCGTTGGAACCGTATAAGCCCATACCTAGAACTCCGATTAAGAAAAAAATGGAACCACCTGCAGTATACAAAATAAACTTTGTAGCTGAATAGAGACGCCTCTTCCCCCCCCACATGGATAAAAGTAAGTAAACAGGAATTAATTCTAACTCCCACATGATAAAAAAAAGTAAAAGGTCTCGCGAAGAAAATAATCCTATTTGACCGCTATACATTGCTAGCATCAGGAAATAGAATAATCGGGAATTCCGGGTAACCGGCCAAGCTGCTAAAGTAGCTAAAGTAGTCATAAATCCTGTCAATAAAATAGATCCTAATGAAAGTCCATCGATTCCCAATCTCCAGTGGAAATTGAAGACATCTATCCATTTAGAATCCTCTTTTAATTGGATTAAGGGATCCTCCAATTGGAAATGATAACAGAATGCATAAGTCATTAGAAGGAATTCTAATAAACAAATAGACATAGTATACCACCTAACGATTTTGTTTCCCCTATGAGGTAAAAAGAAAATTAATGAACCCGCAAATATCGGCAAAACAACAAGTATTGTTAACCAAGGAAAAGAACTCATTTA-----AGACCATTCCAAGGCTCCTTTTCGCCATGCATAAACTAAACCAACAACTAGGATAAGCACGAAAATGAAAGCTTCGATAAAAACGGATATACCCAATACGTCGAAACTCATTGCCCAAGGGTAGAGAAAGACCGTTTCCACATCAAAAACAACAAAAACTAGCGCAAACATGTAATAGCGTATTCGGAATTGTAACCAAGCCCCCCCCATGGGTTCTATACCCGATTCATAACTAGAAAGCTTCT--CTGGTCCTTCACGAACCGGAGCTAAAAGTGCTGAAATCCAAAATGCTAAAATAGGAATAAGGCTTGCTATTATTAGAAATGCCCAAAAAATATCATATTCGTGAAGCAGAAACATC-----------------------------------------------------------------------------------------------------------------------------------------------------------------------------------------------------------------------------------------------------------------------------------------------------------------------------------------------------------------------------------------------------------------------------------------------------------------------------------------------------------------------------------------------------------------------------------------------------------------------------------------------------------------------------------------------------------------------------------------------------------------------------------TCCTTCGTAGACGTCAGGAGTCCATTGATGAAAAGGGGCTGGGGAAAGCTTGAACCCAAGTCCTACAGTGATGGATATAAGCGCAATTGAAATTCCTGGGGAGTTATACATTTGTGTATTGATAAGACCGTTCACAATTTCTTGAAGCTCGATCTCCCCCCCAGATGAACCATATAGCCAAGAGAAACCATGAACCAGAATAGAAGAGCTTGCCCCACCCATGAGTAAATATTTCATAGTAGCCTCATTAGACCGTAGATCTCTCTTGGTATATCCAGACAATAGGTAGGAACATAAACTGAAACATTCTGGAGCTACAAAGATAGTTATTAAATCGTTAGCACCACATAAAAACATTCCCCCTAGAGTAGCTGTTAATACGAATAACAGAAACTCTGTTATAGCCATTTCTGTACATTCAATGTACTCTACGGATAGAGGAATACATAAAGTTGAACATAA-TAAAATAAGAAATTGAAAGATTTCGTTGAAATTGTTCGTTTGGAAATTTCCCGAAAAGCTAATTATAGGTTCTTCTCTCCATCGGAACAATAGGGCCGTTATGCTTATTACTAAACTTGTTGAAGAGATGAAATAGAACCAAGGTCTATCTTTTTGATCAGAGGTTAAATCGATCATCAGAAGAAGAATTAGGCCAAAAATTAGGATACATTCTGGGAAAATGAAACTTCCCTGGAAGAGAAGCAAATGAAACGCTTTCATAAAAATTCTCGTAGAATCGAGAATGAAGTTTTCATTCTGTACATGCCAGATCATCTAAAAGAGGGTATCCTGAGCAATTGCAAGAATGGGGTTCATTGATATTCCTGGTATAGTAGATGCTATCACACATACAGTCATACTCAATTCGATGGAATTGTTTGATCTTAAAGGGGATCTTCTATAATTTCGCACATAAGGGGTTATTTCTTGGTTTCGTCCAGTCATTAATAACTTGACTATTTTTAGATAATAGTAGATAGAAAGAACGCTCGTAAGGAGTCCTATTGAAACCAAGAAATATAGGCCTGCTTGCCATCCACACCAGAATAGATAGAGTTTTCCGAAGAAACCTGCTAGTGGAGGAAGGCCTCCTAGGGATAAGAGACATAGGGCTAAAGAGAGAGCCAAAAAAGGATCTTTCGTGTATAATCCTGCATAATCTCGAATGTTATCAGTTCCGGTACGTAGACCAAATAATACAATGCAAGCAAAAGTTCCTAGATTCATGGAGATATAGAAAAGCATATAAGTTATCATGCTTGCATATCCATCATTTGAGTCTCCAACAATTATTCCAATAATTACATATCCGATTTGCCCTATGGACGAATATGCAAGCATACGTTTCATGCTTGTTTGAGTAATAGCAAGGAGATTCCCCAATATCATGCTAAGAATAGCTAGGATTTCCAGAAGAAGATGCCATTCGTTTGATGAGAAATAAAAAGGAATATCGAGAATTCGCGTGGCTGAAGCTGAAGCAGCAACTTTCGAAGTAACAGAAAGAAAAGCAACGACTGGAGTGGGGGAGTCACGTAGAGATATTGCTAGTACACAAAAAGTTAATGGGATTTCATAACTAATAGATTGAGCGGCAGCTCGTAGACCACCTGAAAAAGAATATTTATTATTTGAGCTATATCCTGCCATAAGAAGACCAATAGGAGCAATACTTGAAATGGCAATCCATAAAAAAACACCAATACTAAGATCCGCTAAAACAAAGCGATATCCCAAAGGAATAACTAAAAAACTTAATAAAATTGATATGACTGCTATAGACGGTCCAATGCTAAATAAGGGAATATCCCCTCGGGATGGCAAGATATCCTCTTTAAAAAGTAGCTTAGTTCCATCTGCTATAGCTTGAAGCAGTCCCAGGGGGCCAGCATATTCAGGACCAATACGTTGTTGTATCGATGCGGATATTTCTCTTTCTAACCAC--ACAATTACGAGTACTTCTATTGTGATTCCCAGTAAGAGGGTCAAAATGGGTAGAATCCATATCAGTCCATAGACTTCTTTTAATAATTCCAAGTTCGAAAAAGAATTGATAGCTTCTACCTGTACCCTGTCTATTATCATTTATAGTGAAACAAGTTGGGAAGAAGTTGTTAATAAGAGATTGCCCAGGGAAATAGGTAAAAGAAATTTCCATCCAAGATTTAATAACTGATCCATTCTCATCCTGGGTAAAGTCCATCTTATTGTGATAGAAATGAAGAGAAATAAATAAGCTTTAGTTAATGTAATAAAGATACTCATTGTCATTTCTAAAATTCCAACCATTTTATTCATTTGGAAAAATCCAAAAAAGGATATATAGGGAATAGACAAATTCCACCCGCCTAAGTAGAGAACTGTTACAAATAAAGAGGAAACTAATAAATTTAGGTAAGAAACAAGATAAAATAAACCATATTTGATACCAGAATATTCGGTTTGATAACCTGCTACTAATTCTTCCTCCGCTTCTGGTAAATCAAAGGGTAATCTTTCACATTCCGCCAAAGAAGAAATTAGAAAAACCAGAAAACCTATGGGCTGACGCCAAAGATTCCATCCAAAAAAACCATATTTTGACTGTGCTTCAACTATATCAACTGTACTTGAACTGTTGGAT-ATTAATTAAGAGGATTCACCAGATCATTGATACGGAGAATATCCAAATACCAAATACGCTCACTGTGCGATCCACGGAAAGAAAAGTAAGTTGTTTTGGCGAACATCAAAGAAAAAACTTGCTCTTCTTCCGTAAAAAATTCTTCTAAAAATACCGAACCCAACCATTGCATAAAAGCTCGTACCGTGCTTTTATGTTTACGAGCTAAAGTTCTAGCGCATGAAAGTCGAAGTATATACTTTAGTCGATACAAAGTCTTCTTTTTTGAAGATCCACTGTGATAATGAAAAAGATTTCTACATATCCGACCAAACCGATCAAGAATATCCCAATCCGATAAATCGGTCCAAATTGGTTTACTAATAGGATGCCCCGATCCAGTACAAAATTGGGCTTTTGCTAAAGATCCAATGAGAGGAGTAACAGGGACTTTGGTATCGAATTTTTTCATTTGAGTATCTATTAGAAATGAATTCTCCAGCATTTGATTCCTTACTAACAAAGAATTTATTGGTACACTTGAAAAGTACCCCAGAAAATCGAAGCAAGAGTTTTCTAATTGGTTTAGATGGATCCTTTGCGGTTGAGTCCAAAAAGAGAAAGAATATTGCCACAAACGGACAAGGTAACATTTCCATTTCTTCTTCAAAAGAAGAGTTCCTTTTGATGCAAGAATTGCCTTTCCTTGATATCGAACATAATGCATAAGGGGATCCATAACGAACCATATGGTTTTCCGAAAAAAAGCAGGGTACATTAACCCAAAATGTTCCATCTTCCTAGAAAAGATGATTCGTTCCAGAAAGGTTCCGGAAGAAGTTAATCGCAAGCAAGAAGATTGTTTACGAAGAAACAACAAGAAAAATTCATATTCTGATACATAAGAGTTATATAGGAACCGAAATAGTCTTTTATTTTCTTTTTTCAAAATAAAAATGGATTTCATTGAAGTAATAAAACTATTCCAATTCGAGTAGTAGTTGAGAAAGAATCGCAATAAATGCAAGGATGGAACATCTTGGATCCGGTATTGAAGGAGTTGAAGCAAGATATCCAAATGGATAGGATAGGGTATTTCTATATGTGCTAGATAATGTAAGTGCAAAAATTTGTCTTCTAAAAAAGGAAATATTGAATGAATAGATCGTAAATTCTGAAACTTTGGTATTTCTTTTTCTTCCGGACAAGACTGTTCTCGTAGCGAGAATGGGATTTCTACAACGATCGCAACCCCCTCAGATAGAATCTGAGAATAAAACTCAGAATAAAAAAAATTGTTGTAATCCAATAATCGATCTTGGTTAGGATGATTAACCAAATTAATCCAAAAATTCTGCTGATACATTCGAATCATTAACCGTTTCACAAGTAGTGAACTAAATTTCTTGTTATTAGAACCAATAATTTCGACAAGTTCGGAACCATTTAATCCATAATCATGGGCAAACACATAAATGTACTCCTGAAAGAGTAGTGGGTAGACGAAATATTGTCTAGGAAATTTAAGTTTTTCTGAATAACCCTCGAATTTTTCCATCTAACCCTTTGAATCTTTGGTATCCTTCAAATCTTCGGTATCCTTCGAGTCTTCGGTACGCTTCGAATCCTTATGGGGAAGTCTATAAATTATACGCCCCTTGCTTGAATCATAACGACTTACTTCAATTTTGACCCTATCCCCCATCAGTATTCGTATAGAACTAGACCGGATCTTTCCTGAAATATAGCCCAGGATGATGGTGTCATTCTCTAGGCGAACGCGGAACATTCCGTTGGGTAGGGCTT------CCATAACTAAACCCTCGAAAGTAATTTTTGCTTCTCTCGGGGTTTTTTTTTCTCTCCTATTTTTCTTTTCTGTCATCTACCAATCCTTAAACATTTCTGGAAACCACACTGGATCAGTATCGCAGTGCTCGTCAAGCATTTCATCCCCTACAATATCGACAAGTCCATAAGCTTTGG----CTTCGTCTGCTGACATAAAAACATCCCTTTCCATGTCTTCGGATACAACCCAAAAAGGCTTGCCTGTTCTTAGTGCATAAACCCTTGTGATCATTTCGCGAACTTTGTGTAACTCTTCCACTTCTAGTAAAAATTCTGGTGTTCTTGCCCGATAATAAGCACTAGCAGGTTGGTGAAGCATAATCCTCGCGTGGGGGAATGCTATACGCTTGGTGGGTTCTCCTCCAAGCAGAATGAAGGACGCCATGGACGCGGCTATTCCGAGGCATATTGTATATATATCTGGTGTCACCGTTTGCATCGTATCAAAAATCGCCATTCCTGAGATTAACCACCCGCCGGGGGAGTTTATAAACAAAAAAATATCGCTAATTCCATCTTCTATACTGAGATATACCATGAGACCTGTAATATGATTCGTGACCTCGCAACGAATCTCTTGACCTAAAAAAAGTGTCCTTTCTCGATACATAACATTGTATAAGTCAACCCAAGTCGCTTCTTCATCTCCGGGAATCCGGTAAGGTACTTTTGGAACACCAATGGGCATATGAAAAAAAAGAAAGCATTGCCTTCTTTCCTATATCTTGTATTTATCGTACTTTTGCCTTGGGGAGTCTCTTTCTCTTTTAACAAATGTCTGGAACTTTGGATTAAGAA---TTGGTGGAATACCAGGCAATCCCAAACTCTCTTAACTGCTATTCAAGAGAAAAGAGTTCTAGAAAGATTCATGGAATTAGAAGACCTTTTTATCTTGGACGAAATGATAAAAGAGAAACCGAATACACATGTACAAAACCCCCCTATAGGAATACGCAAGGAAATAATACAATTGGCCAAAATAGATAATGAGGGTCATCTCCATATCATTTTGCATTTCTCGACAAATATAATCTGTTTGGCTATTCTAAGTGGTTCTTTTTTTCTGGGTAAAGAGGAACTTGTTATTTTGAATTCTTGGGTTCAGGAATTCTTCTATAACTTAAATGACTCAGTAAAAGCTTTTTTTATTCTTTTAGTTACTGATTTTTTTGTTGGATTTCACTCCACCCGCGGTTGGGAACTACTAATTCGTTGGGTCTATAACGATCTTGGATGGGTTCCTAACGAGCTAATTTT-CACTATTTTTGTTTGTAGTTTTCCTGTGATTCTAGATACATGTTTGAAATTTTGGGTCTTTTTTTGTTTAAACCGCCTATCTCCTTCGCTTGTAGTCATTTATCATTCAATTAGTGAAGCATAAATGCTATTTGCAACTTTAGAACATATACTAACTCATATTTCTTTCTCAACAATTTCAATTGTGATTACGATTCATTTAATAACCTTATTAGTTCGT------------GAACTTGGGGGATTGCGTGATTCGTCAGAAAAAGGAATGATAGCCACTTTTTTCTG-------TATAACAGGATTCTTAGTTTCTCGTTGGGCTTCTTCGGGACATTTTCCATTAAGTAATTT--ATATGAGTCATTGATCTTCCTTTCATGGGCTCTGTATATTCTTCATATGATTCCTAAGATACAGAACTCTAAAAATGATTTAAGCACAATAACTACGCCGAGTACTATTTTAACGCAAGGCTTTGCCACGTCGGGTCTTTTAACTGAAATGCATCAATCCACAATACTAGTACCTGCTCTACAATCTCAGTGGTTAATGATGCATGTCAGTATGATGTTACTAAGCTATGCGACTCTTTTGTGCGGATCCTTATTATCCGCCGCTCTTCTAATGATTAGATTTCGAAAGAATTTAGATTTCTTTTCGAAAAAGAAGAAAAATGTTTTGCTTAAAACATTTTTCTTTAATGAGATTGAATATTTCTATGCAAAAAGAAGTGCTTTAAAAAGCACCTTTTTTCCTTTATTTCCAAATTATTACAAATATCAATTAATTGAGCGTTTGGATTCTTGGAGTTATCGTGTCATTAGTCTAGGGTTTACCCTTTTAACCATAGGTATTCTTTGTGGAGCAGTATGGGCTAATGAGGCGTGGGGATCCTACTGGAATTGGGATCCTAAAGAAACTTGGGCATTTATTACTTGGACCATATTTGCAATTTATTTACATAGTAGAACAAATCCAAATTGGAAGGGTACGAAGTCAGCATTTGTAGCTTCCATAGGATTTCTTATAATTTGGATCTGTTATTTTGGTATCAATCTATTAGGAATAGGTTTACATAGTTATGGTTCATTTACATTACCCATCTAAATGAATATTATACCGTGTTCCATTAAAACACTCAAGGGGTTATACGATATATCGGGCGTAGAAGTAGGCCAACACTTCTATTGGCAAATAGGAGGTTTCCAAATTCATGCCCAAGTACTTATCACTTCTTGGGTCGTAATTACTATCTTGCTAGGTTCAGTTATCATAGCTGTTCGCAATCCACAAACCATTCCAACCGATGGTCAGAATTTCTTCGAATATGTCCTTGAGTTTATTCGAGACTTAAGCAAAACTCAGATTGGAGAAGAATACGGTCCCTGGGTTCCCTTTATTGGAACTATGTTCCTTTTTATTTTTGTTTCGAACTGGTCGGGTGCTCTTTTACCTTGGAAAATTATACAGTTACCCCATGGAGAATTAGCAGCGCCCACGAATGATATAAATACTACTGTTGCTTTAGCTTTACTCACGTCAGCGGCATATTTTTATGCGGGTCTTAGCAAAAAAGGATTGAGTTATTTCGAGAAATATATTAAACCAACTCCAATCCTTTTACCAATTAACATATTAGAAGATTTCACAAAACCATTATCGCTTAGTTTTCGACTTTTCGGGAATATATTGGCGGATGAATTAGTCGTTGTTGTTCTTGTTTCTTTAGTCCCCTTAGTAGTTCCTATACCGGTCATGTTTCTTGGATTATTTACAAGCGGTATTCAAGCTCTTATTTTTGCAACGTTAGCCGCAGCCTATATAGGTGAATCCATGGAGGGTCATCATTGAATGAATCCACTAATTGCTGCTGCTTCCGTTATTGCTGCTGGATTGGCCGTAGGTCTTGCTTCTATTGGGCCTGGAGTTGGTCAAGGTACTGCTGCAGGACAAGCTGTAGAAGGTATTGCGAGACAGCCAGAAGCAGAAGGTAAAATACGCGGTACTTTATTGCTTAGTCTAGCTTTTATGGAAGCTTTAACAATTTATGGACTAGTTGTGGCACTGGCGCTTTTATTTGCGAACCCTTTTGTTTAAATGAAAAATGTAACCCATTCTTTCGTTTTTTTAGCTCACTGGCCATCCGCTGGGAGTTTCGGGCTTAATACCGATATTTTAGCAACAAATCTAATAAATCTAACTGTAGTGGTTGGTGTATTGATTTATTTTGGAAAGGGAGTG---------------TTAAAAGATTTATTAGATAATCGAAAACAGAGGATCTTGAGTACTATTCGAAATTCGGAAGAATTGCGTAGAGGAACCATTGAGCAGCTCGAAAAAGCTCGAATTCGATTACAGAAAGTCGAACTAGAAGCGGATGAGTATCGAATGAATGGATACTCTGAGATAGAACGAGAAAAAGCAAATTTGATTAATGCCACTTCTATTAGTTTGGAACAATTAGAAAAGTCTAAAAACGAAACCCTTTATTTTGAAAAACAAAGGGCGATGAATCAGGTCCGACAACGGGTTTTCCAACAAGCCGTACAAGGAGCTCTAGGAACTCTGAATAGTTGTTTGAATACCGAGTTACATTTCCGTACGATTCGTGCTAATATTAGCATTCTCGGGGCCATGGAATGGAAGAGTTAATCAATTAGATGGGGGAATCCAATTAACAGCCTCGACTCGTATCCTAGCTCGTCTGAGAGCTACCTTCGCTTCAACCAATTCTTTCGTACCCTCAGCTCTACTCACGTTAGCTTCGGCTATTTCAAGTGCCTGTTGAGCTTCTTCCGGATCAATGTCACTACCCAGTTCCGCATCATTTCCTAAAATGATGATCTCATTATTAACTATTCTGGCAAAACCGCTCCACAGAACCGCCGTTAACCATTGATCGTTGAGGAGGCGTATTCTCAAGGGACCCATATCTACAGCTGTGTTAATGGGGGCGTGGTTTGGTAATACGCCAATTTGGCCACTATTAGTAGATAAAATGATTTCTTTCACTTCACAATCCCAAATAATTCGCTTAGGAGTCAGTACATAAAGATTTAATTTCATTCATTTCTTCAATTTGTTCTCCTCTTCTAAGTTTATAGCTTTCGTGCTAGCTTCATCGATGTTACCCACCAAATAAAAAGCCTGTTCGGGTAGGCCGTCTAATTCTCCGGAAAGGATTAGTTGAAATCCCCTAATAGTTTCTGCAAGACCAACATACTTTCCCGGAGAACCGGTAAAAACTTCTGCCACAAAAAACGGTTGTGATAAGAAGCGCTCAATTTTTCGTGCTCTTGCTACAGTTAAACGATCCTCCTCCGATAATTCATCCAACCCAAGAATTGCGATAATGTCCTGAAGTTCTTTGTAACGTTGTAAAGTTTGCTTAACTCTTTGCGCAGTTTCATAATGTTCGTTGCCAACGATCCGAGGTTGTAACATAGTTGAGGTTGAATCTAAAGGATCTACTGCAGGATAAATCCCTTTGGAAGCTAATCCTCTGGAAAGTACGGTAGTAGCATCCAAATGTGCAAATGTTGTAGCAGGAGCAGGGTCGGTCAAATCGTCCGCAGGTACATAAACCGCTTGGATCGAAGTTATAGATCCCTTTTTAGTAGAAGTAATTCTTTCTTGCAAAGAACCCATTTCTGTACTAAGAGTAGGTTGATAACCCACTGCAGAGGGCATTCTCCCTAATAAGGCAGATACCTCCGATCCTGCTTGAACAAAACGAAAGATATTATCGATGAATAGAAGCACGTCTTGCTTATTAACATCTCGGAAATATTCTGCCATAGTTAGGGCAGTCAAACCAACTCTCATACGAGCTCCTGGCGGTTCATTCATTTGGCCATAGACTAGAGCTACCTTTGATTCCTCAAGATTTTTTTCATTAATTACTCCAGATTCCTTCATTTCCATATAAAGATCATTTCCTTCACGAGTCCGTTCCCCTACTCCGCCAAATACGGATACGCCCCCGTGAGCTTTAGCAATATTGTTGATTAATTCCATGATGAGTACTGTTTTACCTACTCCAGCTCCCCCAAATAGTCCGATTTTTCCTCCACGCCGATAAGGAGCTAAAAGATCGACCACCTTAATACCAGTTTCAAAGATGGATAATTTCGTATCTAACTCGATAAAGGCGGGCGCGGATCTATGAATAGGGAATGTTGCACTAGTATCTACAGGACCCAAATTGTCAACAGGCTCCCCAAGAACGTTGAAAATTCGTCCAAGAGTAGCTCCACCGACAGGAACACTGAGAGGAGCTCCCGTGTCAATCACTTCCATTCCTCTCATCAACCCATCTGTAGCACTCATAGCTACAGCTCTAACTCGATTATTTCCTAATAATTGTTGTACCTCACAAGTTACATTAATTTGCTTACCGTCAGTGTCTCGACTCTTGACTACCAAAGCATTATAAATATAAGGTAACTTGCCCGGGGGAAAAGTGACATCCAGCACGGGTCCAATAATTTGATCGATACGCCCTGTACTTTTTTCTTCAATTGTAGAAACCCCGGGACGAGAAGTAGTAGGATTGGTTCTCATATGGCAACCCTTCGAGTCGACGAAATTCATAAAATTCTCCGCGAACGTATTGAACAATATAATAGAAAAGTAGGGATTGAGAATATCGGTCGCGTAGTTCAAGTGGGGGATGGGATTGCTCGTATTATAGGTCTTGGTGAAATAATGTCAGGCGAATTAGTCGAATTTGCAGAAGGGACTAGGGGTATTGCTCTGAATTTGGAATCCAAAAATGTTGGGATTGTATTAATGGGCGATGGGTTGATGATACAAGAGGGCAGTTTTGTAAAAGCAACAGGAAGAATTGCTCAGATACCCGTGAGCGAGGCTTACTTGGGTCGTGTTATAAATGCTCTGGCTAAACCTATTGATGGGAGAGGCGAAATTGTAGCTTCGGAATCTCGCTTAATTGAATCTCCTGCTCCGGGTATAATTTCCAGGCGTTCTGTATATGAACCCCTTCAAACGGGGCTTATTGCTATCGATTCGATGATTCCTATTGGGCGCGGTCAGCGAGAGTTAATTATTGGGGACAGACAAACCGGCAAAACAGCAGTAGCTACAGATACAATTCTCAATCAAAAAGGGCAAGATGTAATATGTGTTTATGTAGCTATCGGTCAAAGAGCATCCTCCGTAGCTCAAGTAGTAACTACTTTCCATGAAGAGGGGGCCATGGAATACACTATTGTAGTAGCTGAAATGGCGGATTCCCCTGCTACATTACAATACCTCGCTCCTTATACGGGAGCAGCCCTGGCTGAGTATTTTATGTACCGCGAACGGCATACTTTAATAATTTATGATGATCTCTCCAAACAGGCACAAGCTTATCGCCAAATGTCCCTTCTATTAAGAAGACCCCCCGGCCGCGAAGCTTACCCAGGGGATGTTTTTTATTTGCATTCACGCCTTTTAGAAAGAGCCGCTAAATTAAATTCTCTTTTAGGGGAAGGAAGTATGACTGCTTTACCAATAGTTGAGACTCAATCTGGAGAC-----GTTTCCGCCTATATTCCTACTAATGTAATCTCCATTACAGATGGACAAATATTCTTATCCGCAGATCTATTCAATGCCGGAATTCGGCCTGCTATTAATGTGGGTATTTCCGTTTCCAGAGTAGGATCCGCGGCTCAAATTAAAGCCATGAAACAAGTAGCTGGCAAATCAAAATTGGAATTAGCTCAATTCGCAGAGTTACAAGCCTTTGCACAATTCGCCTCTGCTCTCGATAAAACAAGTCAGAATCAATTGGCAAGGGGCCGACGATTACGAGAATTGCTTAAACAATCCCAAGCAAATCCTCTTCCAGTGGAAGAGCAGATAGCTACTATTTATATCGGAACAAGAGGATATCTTGATTCCTTAGAAATTGGACAGGTAAAGAAATTTCTGGATGAGTTACGTAAACACCTAAAAGATACTAAACCTCAATTCCAAGAAATTATATCTTCTAGCAAGACATTCACCGAGGAAGCGGAAATCCTTTTGAAGGAAGCTATTCAGGAACAACTCGAACGGTTTTCCCTTCAGGAACAAA
	Oryza_glumipatula_KM881640	-----------------------------------------------------------------------------------------------------------------------------------------------------------------------------------------------------------------------------------------------------------------------------------------------------------------------------------------------------------------------------------------------------------------------------------------------------------------------------------------------------------------------------------------------------------------------------------------------------------------------------------------------------------------------------------------------------------------------------------------------------------------------------------------------------------------------------------------------------------------------------------------------------------------------------------------------------------------------------------------------------------------------------------------------------------------------------------------------------------------------------------------------------------------------------------------------------------------------------------------------------------------------------------------------------------------------------------------------------------------------------------------------------------------------------------------------------------------------------------------------------------------------------------------------------------------------------------------------------------------------------------------------------------------------------------------------------------------------------------------------------------------------------------------------------------------------------------------------------------------------------------------------------------------------------------------------------------------------------------------------------------------------------------------------------------------------------------------------------------------------------------------------------------------------------------------------------------------------------------------------------------------------------------------------------------------------------------------------------------------------------------------------------------------------ATGAATTGGCGATCAGAACACATATGGATAGAACTTCTAAAAGGTTCTC--------GAAAAAGAGGTAATTTTTTCTGGGCCTGTATTCTTTTTCTAGGTTCACTAGGATTCTTAGCGGTTGG-----------GGCTTCCAGTTATCTTG-GTAAGAATATTATA---TCTGTACTTCCATCTCAACAAATTCTTTTTT-----------TTCCACAGGGGGTCGTGATGTCTTTCTACGGAATC----------------------------------------------------------------------------------------------------------------------------------GCAGGCCTATTCATTA--------------------------------------------------------------------------------------------------------------------------------------------------------------------------------------------GCGCTTACTTGTGGTGCACTA--------------TTTTGTG---------------------------------------------------------------------------------------------------------GAATGTAGGCAGTGGTTATGA---------------------------------------------------------CCGATTCGATAGAAAAGAGGGAGTAGTGTGCATTTTTCGTT-----------------------------------------------------------------------------------GGGGATTCCCTGGAATAAAACGT------------------------------------------------------------------CGCGTCTTC------------CTTCGATTCCTTAT----------------------------------------------------------------------GCGGGATATCCAATCAATTAGAATTCAG--------------GTTAAAG------------------------------------------AAGGTCTTTTTCCTCGT-----CGTATCC-------------------------------------------TTTATATGGAAATCCGGGG-------------------------CCAGGGGGCCA---------------------------------------------------------------TTCCCTTGACT-------------------------CGTACTGATGAGAAGTT------------------------------------------------TTTTACTCCACGAGA-----------------------------------------------------------AATTGAACAAAAAGCTGCC-----------------------GAATTGGCTTATTTCTTGCGCA----------TACCAATGGAAG----TATTTTGAATGTATACATCTAA-----------------------------------------------------------------------------------------------------------------------------------------------------ACAACCCT-------------TTCATAAATCCAAACAAACTTTTCATAAATCCAAGCAAACTTTTCGTAAATCCAAGCAAACT---------------------------------------------------------------------------------------------------------------------------TTTCGTA-----------------------------------------------------------AATTCAAACAACCTTTTC--------------GCAAACCCAAACAACCTTT----------------TCGTAGGCGTCCTCGG-----------------------------------------------------------------------------------------------------------------------------------------------------------------------------------------------------------------------------------------------------------------------------------------------------------------------------------------------ATTGGCCCGGGG---------------------------------------------------------------------------------------------------------------------GATCGAATT-----------------------------------------------------------------------------------------GATTATAGAAAC-------ATGAGTTTAA--------------------------------------------------------TTAATCGATTTATT-AGTGAACAAGGAAAAATATTATCGAG------------------ACGAATAAATAGATTAACCTTGAAACAAC-------------------------------------------------------AACGATTAATTACTCT---------TGCTATAAAACAGGCTCGTATTTTATCTTTCTTACCATTTCGTAACTATGAGAA--------------------------TGAGAAACAA-----------------------------TTTCAAGC-----------------CCAGTCAATTTCAATAATTA---------------------------------------------------CAGGTCCTAGACCCAGAAAAAATAGACATATTCCTCAATTAACAC-------------------------------------------------------------AAAAGTTCAATTCCAATCGAAACTTAAGAAACTCCAACCAGACTTTAAGAAACAACAATCGG------------------------------------------------AACTTAAGTTCCGATTG----------------------------------TTGAATGAAAA------------------------------------------------------------------------------AGAAAGGAGGT------------------------------------------------------------------------------------------------------------------------AGAAAAATTTTTGGATTTAT---------------------GGTTAAAGAAGAAAAAG-----------------AAGAAAACTGGGGTTCTGTTGAATTTC-----------------------------------AAGTATTCAGTTTCACCAATAAGA---------------------TACGGAGACT-----TGC---------------------------TTCACATTTGGAATTACACAAAAAAGATTT----------------TTCATCGGA--------------------------------AAGAGGTCTCCGAAGACTTTT----------------------GGGAAAACGTCA---------------------------------------------------------------ACGTTTGCTGGCTTATTTGGCAAAG-----------------------------------------------------------------------------------------AAAAATAGAGTACGTTATA------------------------------------------------------------------AGAAATTAATCAGTCAGTTGGATATTAGGGAGCGGTAATTAC-----------CAACTGGA---------TCTTGTTGCAC----------------CCGGTAACAAACATGCATAAACCAT-------------------------TTCTCGAAGTATGTGTCCGGATAGCCCAAAGTCT----------------CGATAGTTA--------------------------------GCTCTAGGTCTTCCGGTCAAAA------------------------------AACAACGTCGATG------AAGGCGTGTCGGTGCACTATTACGTGGCAGGGATTGCAATTTTTCT----------------------------------------------CGCATTTTCGTTTTTTCACTCAAACTCAAAGGGTAAACTTTGCTTCTTATCTTTTTTTTTGA--AGATCGACGAA---------------------TCAAATGATATTTCTGTTC------------------------------------------TAATTTCTGCCGCTTCCTCTCTCTCTGAATCAAACTTTTTTTTGCCATTTACAGACGTCTTTTTTTAGGAGGTCGACACCCATTATGCGGCATAGGTG--------------------------------------------TTACATCGCGTATACAACTTAATCGTA-----------------------------------CACCACTTTTAGC--------AATGGCTCGTAATGCGGCATCTCTTCCACTACCAGCACCCT------------TTACCATAACTTCTGCTCGTT---GCAAACCCACTGTACGA--------ATAGCATCTACAGCTGTTCTTTGACCAGCA------------------TAGGGTGATGCTTT---------------TCTTGAGCTTTTGAATCCACAAGTACCCGCGGAGGACCAGAAAACCACCCGACCTTGCGGATCTGT------------AACAGTTATAATAGTATTGTTGAAACTAG------------------------------------------------------------------------------------------------------------------------------------------CTTGAACATGAATAACTCCTTTTGTTATTC------------------------------------------------------TACGTGCACTCTTCCGTAAACTAAAACGCGCATT-----------------------------------------------------CCTACGCAAACCAATACGTACTTTCCTACG----------------------------TGAACCAATTTTTGGTATAGCTTTTG------------------------------------------------------------------------------------TCATTTACCAT-----------------------------------------------------------------------------------------------------------------------------------------------------------------ATATAAC-----------------------------------ATAAG--------------------------------------------------------------------------------------------------------------------------------------------------------------------------------------------------------------------------------------------------------------------------------------------------ACTTCTCCCCCAATTCTGTTTAG------------------------------TC-----------------------------------GAGCTTCTCGATCTGTCA-----------------------------------------------------------TTATACCTCGAGAAGTAGAAAGA----------------------------------------------------------------------------------------------------------------------------------------------------ATAGCAATTCCCATTC-----------------------------------------------------------------------------------------------------------------------------------------CGCCCAAAACCTTA-------------------------------------------------------------------------------------------------------------------------------------------------------------------------------------------------GGAATTCCTT----------------------------------------------------------------------------------------------------------------------------------------------------------------------------------------------------------------------------------------------GATAGTTGGTATAAATTCGTAAGCCAGGTCGGC---------------------------------------------------------------------------------------------------------------------TGATACGCTTTAAAAAGGTTCT----------------AGTTCTAT-----------------------------------------------------------------------------------ATATTCC-----CTTTCT---------------------------AGTCTTTCTCTTTTGATGTCG-----------------------------------------------------------------------------------CAAAGTTG-------------------------------------------AAACCAAGAAATATCTGTTACTTTCCTGATGTTTCCGAACA-----------------------CTTTCAATAAAACCCTCTCGTAGAAGTATTTTAACAATGTTTTCGGTAATATTTGTAGATAC--------------------------------------------------------------------------TACCCGAACAGTTCCTTTTTTATTC-----------------------ATGTCC---------------GCGTTTCTTATAGAGGTTAGTAAATCAG----CAATAGTGTCCTTGCCCATTTAACGAAAAT--------------------------GTGCAAGAGCTCTATTTGCCTCTG--------------------------------------------------------------------------------------------------------------------------------------------------------------------------------------------------------CCATTCTATGAGTCGCTT-----------------------------------------------------------CCTTTTTGCGTATGGCACCCCCACCCCCTTT-----------GGCAGCATCTACTAATTCGGA----ACTTAATTTGAAAGCCATATTTCGAC--------------------------------------------------------------------------------------------------CCGGACGCTTTTGGGATGCTTCTAATAACCAACGAATGGCAAGTGCTCTTCCTTGTTTA--------------------------GATCCTATTTCAAT--------------------------------------------------------------CGGAACTTTCCGCGTCGATCCTTTT--------------------------------------------------------------------------TTATTACGTCTTGTTT--------------------------------------------------------------------------------------------------------------TTACTCCTATATTGGGAGT-------------------------------------------------TACTCTACGTATT------------------------------------GCTTGACGTAAAACCAATAGTGGATTTGTTTCTGT--------------CTTTTGTTGAATCTTTTTCACGGCTCGATAGAGAATTTGAT-----------AAGCCAATGAT--TTTTTTCCGTCTTTCATAATACGGTTAACCACCATGTTAACT----------------------------------------------------------AATCGATT------------------------------------------------------------------------------------ACGAAAAATT------------------------------------------------------------------------------------------------------------------------------------------------------------------------GGATCGGATTTT----------GCAGTTCTTTTTTCTGCAGTA-----------------------------------------------------------------CCTCGACGTGACATTCAAGTTTGACG--------------------------AGAGTAATATTCTA-----------CAACTAACAACTCATTTATTTTGAGA-----------------------------------------------------CCGACCCACTTCCTATCCAGG----------------------------ATTTTTTTTACTAGTCCTT-------------------------------------------------------------------------------------------------------------------------------------------------------------------------------------------------------------------------------------------------------TATATTGCA-----ATGTGTCAATCGTCAAATGCTTT-----------------------------------------------------------------------------------------GGCAATTTCCCCGGGTCGGATGAAG---------------------------------------------------------------------------------------------------------------------------CAATAGAATT---------------------------------------------------------TTGAACC-------------------------------------------------------------------------------------------------------------------------------------------------------------------------------------------------------AGACGT-----------------------TTTGATCTTTGGTTATCC------------------------------------------------------------------------------------------------------------------TTCGTAGTAATAATATCTCGGGGTTTG-------------------------------------------------------------------------------------------------------------------------------------------------CAACGAAAACTTGGTATATCGACTATACGACCATTAACTAAAATATGTCTATGGTTAACTAATTGCCGGGCCTCGGGAATGG--------------------------------TTGAAGCCATAC-----------CTAATCGAA-------------------------------------AAAGGATATTATCCAAACGCATTT-----------------------------------------------------------CAAGTAATTGTAGTAAAACCT-----------------GACCTGTTGAACT---------------------TTTTGCTTTTC-------------CAGCGA---------------------------------------------------------------------------TATGTACATATCTAAGTAATT-----------------------------GTCGTTCT-------------------------------------------------------------------------------------------------GTCAGACCATAATGAAA----------------------------ACGCAATTTCTGTTTTTC--------TTGAAGACGAA----------------------------TACGATATTGTTCTTTTTTCC---------------------------------------------------------------------------CAGAATGGAATTTCTTTTT-------------------------------------------------------------------------------------------------------------------------------------------------------------------------------------------------------------------------------------CAGATT---------------------------------------------------------------------------------------------------------------------------------------------------------------------------------------------------------------------------------------------ACTTCCGGATT----------------------------TAGGTGT------------------------------------------------------------------------------------------------------------------------------------------------------------TTTTCTAGTGAGTCCTGGTAAAGCTCCCAGACGGCGTATTTTTTTAAAACGA-----------------------------------------------------------------------GGTCCTCGATAACGGGACATTTATTCTTCGTCTACGAA----------------------------------------------------TATCCAAAT--------------------------------------------------------------------------------------------------------------------------------------------------------------------------------------------------------------------------------------------------------------------------------------------------------------------------------------------------------------------------------------------------------TTTAACTCCTAATACTCCATAGATAGTTCGA-----------ATTGG--------------------------------------------------------------------------------------------------------------------------------------------------------------------------------------------------------------------------------------------------------------------------------ATAGCAGCAATAATCAATTT------------------------------------TAGCGCGAATTGTTTGGAGGGGAAG---TCTACCTTTTTTGATGCA-------------------------------------------------------------------------------------------------TTCGGCACGCGCAATT-------------------------------------------------------------------TCTTTTCCCGC----------------------------------------------------GAGACGGCCTGCAATTTTTACTTTT----------ACTCCCTTTATATCTGTTTTTT-------------------------------------------------------------------------------------------------------------------------------------------------TAGTTAATTCAATGG--------------------------------------------------------------------------------------------------------------------------------------------------------------------------CTTTTTTCATTGCCTTTCGGAATGAAACTCTATTTTTTAAT------------------------------------------------------------------------------------------------------------------------------------------------------------TGGAA----------------------------------------------------------------------------------------------------------------------------------------------------------------------------------------------------------------AGCTATATATTCTGCA--------------------------------------------------------------------------------------------------------------------------------------------------------------AGAATGTTAGGTTGTCTATAAG-------------------GTTCTT------------------------------------------------------------------------------------------------------------------------------------------------------------------------------------------------------------------------------------------TCACTTT------------------------TTCGATCCCAATATTAAGTCTCTGGT--------------------------------------------------------------------------------TTACAGAATTAACTTCTTTTTGTA---------------------------------------------------------------------------------------------------------------------------------------------------------------GATCTTTCTCTAATTCTTCGATT-------------------------------------------------------------------------------GCTCCTTTT----------------------------------------------------------------------------------------------------------------------TTCTTTAATAAATTGGGGAATCCAATATGGATT------------ATGACGTGGATTG---------TATCGATTTCTTTTTGAATT--------------------------TCTATATGTGTAA---------------------------TTACTTCGGAACTTGAGCCTGA-----------------------------------------------------------------------------------------------------------------------------------------------------------------------------------------------------------------------------------------------------------------------------------------------------------------------------------------------------------------------------------------------GTCCATTTTTT------TATTATGTGTAATTACT-------TCGAAACTTGAGTCTGCTTCTATTTTTCTAT-------------------------------------------------------------------------------------------TCGAGCCCTTTTTCCTATTCTT------TTGTATATAGTTCTTGATA----------------------------------------------------------------CAATTCCGTATTT----------------------------------------------------------------------------------------------------------------------------------------------------------------------------------------------------------------TTTTATCTTCCTGTAGACCT------------------------------------------------------------------------------------------------------------------------------------------------------------------TCAGAATAATTTTTTGGTTGTGCGA---------------------------ACCAAAAGGAATGGTGAT--------------------------------------------------------------------------------------------------------------------------------------------------------------------------------------------------------------------TTTGGGTTGTACCAAGTCTGAAACCA-----------------------------------------------------------------------------------------------------------------------------------------------------------------------------------AGTGGATTTATTTT---------------------------------------------------------------------------------------------------------------------------------------------------------------------------------------------------------------------------------------------------------------------------------------------------------------------------------------------------------------------------------------------------------------------------------------------------------------------------------------------------------------------------------------------------------------------------------------------------------------------------------------------------------------------------------------------------------------------------------------------------------------------------------TTGTCCCATA------------------------------------------------------------------TGACAAGAAGATATTG---------------------------------------------------------------------GAACATCAATTTGAAAG---------------------------------------------------------------------------------------------------------------------------------------------------------------------------------------------------------------------------------------------------------------------------------------------------------------------------------------AGATGATAGAAGCGGGAGTTCATTT----------------------------------------------------------------------------------------------------------------------------------------------------------------------------------------------------------------------------------------------------------------------------TGGTCA-------------------------------------------TGGTATTAAGAAATGGAAT----------------------------------------------------------------------CCTAAAATGGCCCCT----------TACATCTCGGCA------------------------------------------------------------AAGCGTAAAGGTACTCATATTACAAATCTCGCTAGAACCA--------CCCGTTTTTTATCAGAAGC-----------------------------------------------------------------------------------TTGTGATTTAGTTTTTGATGC----------------------------AGCAAGTCAGG--------------------------GAAAAAGCTTCTTAATTG-------------------------------------------------------------------------------------------------------TTGG---------------------------------------TACCAAAAAAAGA-----------------------------------------------------------------------------------------------------------GCAGCGGATTTAGTAGCATCAGCTGCAA----------------TAAGGGCTCGTTGTCATTATGTTAATAA-------------AAAGTGGTTCA----------------GTGGTATGTTAACGAATTGGTCGATT---------------ACTAAAACTAGACTTTCTCAATTTAGAGACTTAAGAG-------------------------------------------------------------------------CAGAAGAAAAGATGGAAAAATTCCACCATC----------------------------------------------TCCCAAAAAGAGATGTGGCAA------------------------------TCTTGAAGAGAAAATTATCTACCTTGCAAAG-----------------------------------------ATATCTCGGCGGGATCAAA---------------TATATGACGAGGTTGCCTGACAT------------------------------------------------------------------------------------------------------------------------------------------------------------------TGTGATCGTCCTCGATCAGCAAAAAGAGTATATAGCTCTTCGGGA------------------------------------ATGTGCCATTTTGG----------------------------------------------------------GGATTCCTA--------------------------------------------CTATTTCTTTAGCCGATACA-------------AATTGTGACCCAGATCTCGCGAATATATCGATTCC----AGCCAACGATGAC-------------------------------ACTATGACTTCAATTCGATTGATT---CTTAACAAATTA--------------------------------------------------------------------------------------------------------------------------------------------------------------------------------------------GTATTTGCAATTT----------------------GTGAGGGCCGTTCT-------------------------------------------------------------CTCTATATAAGAAATCATTGAATGGCGGAACGGGCCAATCTGGTCTTTCATAATAAA-------------GAGATAGATGGAACTGCTATGAAACGACTTA------------------------------------------------------------------------------------------------------------------------------------------------------------------------------------------------------------------------------------------------------------------------------------------------------------------------------------------------------------------------------------------------------------------------------------------------------------------------------------------------------------------------------------------------TTAGCAGATTAATAGATCATT---------------TCGGAATGGGATA-------------------------------------TACATCCC-----------------------------------------------------------------------------------------------------------------------------------------------------------------------------------------------------------------------------------------------------ATATACTGGATCAA--------------------------------------------------------------------------------------------------------------------------------------------------------------------------------------------------------------------------------------------------------------------------------------------ATAAAAACGCTGGGCTTCCATCA-------------------------------------------------------------------AGCCACTACTA--------------------------------------------------------------------------------------------------------------------------------------------------------------------------------------------------------------------------------------------------------CATCGATTTCATTAGGAATCGA------------GGATCTTTTAA----------------------------------------------------------------------------------------------------------------------------------------------------------------------------------------------------------------------------------------------------------------------------------------------------------------------------------------------------------------------------------CAATACCCTCTA-----------------------------------------------------------------------------------------------------------------------------------------------------------------------AGGGATGGTTAGTCCAAGATGCGGAACAA----------------------------------------------------------------------------CAGAGTTTTCTT----------------------------------------------------------TTGGAAA-----AACACTATTATTATGGGGC-------------------------------------------------------------------------------TGT----------------------------------------------------------ACACGCGGTAGAAAAATTACGCCAATCC-------------------------------------------------------------------------GTTGAAATCTGGTATGCTACAAGTG--------------------------------------------AATATTTGAAACACGAAAT------------------------------GAATTCGAAT--------------------------------------------------------------------------------------------TTTCGGATAAC----------------AGATCCTTCTAATCCA-------------------------------GTCTATCTAATGTC-----------------------TTTTTCAGGAGCTAGAGGA-----------AATGCATCGCAGGTACACCAATTAGTAGGTATGCGAGGATTAATGGC--------------------------------------------------------------------------------------------------------------------------------------------GGATCC-----TCAAGGACAAATGATTGATTT----------------------------------------------------------------------ACCTATT-------------------------------------------------------------------------------------------------------------------------------CAAAGCAATTTACGCGAGGGACTT------------------------------TCTTTGACAGAATA-------------------------------------------------------------------------------------------------------------------------------------------------TATAA-------------------TTTCCTGCTACG-------------------------------------------------GAGCCCGCAAAGGGGTTG---------------------------------------------------------------------------------------TAGATACTGCTG--------------------------------------------------------------TACGAACGGC----------------------------------------------------------------------------------------------------------------------------------------------------------------------------------------------------------------------------------------------------------------------------------------------------------------------------------------------------------------------------------------------------------GGATGCTGGATAT------------------------------------------------------------------------------------------------------------------------------------------------------------------------------CTTACACGTAGACTTGTTGAA---------------------------------------------------------GTAGTTCAA----------CATATTATTGTGCGTAGAAGAGATTGTGGTACT--------------------------------------------------------------------------ATCCAAGCTATTTCTGTGAGTCCTCAA--------------------------------------------------------------------------------------------AATGGGATGACGG---------------------------------------------AAAAACTTTTTGTACAAAC-----------------------------------------------------------------------------------------------------------------------------------------------------------------------------------------------------------------------------------------ATTAATTGGTCGTGT---------------------------------------------------------------------------------------------------------------------------------------------------------------------------------------------------------------------------------------------------------------------------------------------------------------ATTAGCA-----------------------------------------AACGATAT-----------------------------------------------------------------ATATATCGGTT------------------------------------------------------------------------------------------------------------CACGGTGCATTG---------------------------------------------------------------------------------------------------------------------------------------CCACTCGAA--------------------------------------------------------------------------------------------------------------------------------ATCAAGAT--------------------------------------------------------ATTGGAATTGGGTTAGTCAAT---------------------------------------------------------------------------------------CGATTCATAACCACCTTTCGAGCACAGCCATTTC------------------------------------------------------------------------------------------------------------------------------------------------------GAGCACAACCAATATATATTAGA---------------------------------------------------------------------------------------------------------------------------------------------------------------------------------------------------------------------------------------------------------------------------ACCCCCTTTACTTGCCGGA--GCACATCTTGGATCTGTCAATT------ATGTTATGGTCGGAGTTC----CACTCATGGCGATCTGGTCGAATT------------------------------------------------------------------------------------------------------------------------GGGGGAAGCTGTAGGTGTTATTGCA------------------------------------------------------------GGTCAATCTATTGGGGAGCCAGGGAC------------------------------------------------------------------------------------------------------TCAACTAACATTAAGAACTTTTCATACTGGTGGGGTAT---------------------------TCACAGGGGGTACTGCCGACCTTG---------------------------------TACGATCCCCTTCAAATGGA-------------------------------AAAATCCAATTCAATG----------------------------------GGGATTTGGTTCACCCCACACGTACCCGTCAT-----------------------------GGGCAGCCTGCTTTTCT--------------------------------------ATGTTATATAGACTTGC------ATATAACTATTCAGAGTCAGGATATTCTACATAGTGTGACTATTCCTTCAAAAAGCTTGA----------TTCTAGTGCAAAATGATCAAT---------ATGTAGAATCCGAACAAG------------------------------------TAATTGCGGAGATTCGTGCCGGAACGTCCGCTTTGCATTTT------------------------------------------------------------------AAAGAAAAGGTACAA------------------------------------------------------------------------------------------------AAACATATTTATTCC---------------------------------------------------------------------------------------------GAATCAGATGGGGAAATGCACTGGAGT-----ACCGATGTTTATCATGCGCCCGAATATC----------------------------------------------------------------------------------------------------------------------------------------------------------------------------------------------------------------------------------------------------------------------------------------------------------------------------------------------------------------------------------------------------------------------------------------------------------------------------------------------------------------------------------------------------------------------------------------------------------------------------------------------------------------------------------------------------------------------------------------------------------------------------------------------------------------------------------------------------------------------------------------------------------------------------------------------------------------------------------------------------------------------------------------------------------------------------------------------------------------------------------------------------------------------------------------------------------------------------------------------------------------------------------------------------------------------------------------------------------------------------------------------------------------------------------------------------------------------------------------------------------------------------------------------------------------------------------AATATGG-------------------------------------------------------------------------------------------------------------------------------------------------------------------------------------------------------------------------------------------------------------------------------------------------------------------------------------------------------------------------------------------------------------------------------------------------------------------------------------------------------------------------------------------------------------------------------------------------------------------------------------------------------------------------------------------------------------------------------------------------------------------------------------------------------------------------------------------------------------------------------------------------------------------------------------------------------------------------------------------------------------------------------------------------TAATCTTCGTCGATTACCAAAAACAAGCC---------ATTTATGGATATTGTCAGTAAGTATGTGCAGATCTAGTA--------------------------------------------------TAGCTTCTT---------TTTCGCTCCACAAGGATCAAGATCAAATGAATACTTATTCCTTTTCTG------------------------------------------------------------------------------------------------------------------------------------TTGACGGAAGGTATATCTTTGGCCT------CTCGATGGCTGATGATGAGGTAAGACATAGACTGTTGGATACTTTTGGTAAAAAAGATAGGGAAATT---CTTGATTATTCAACGCCGGATCGAATCATGTCCAATGGTCATTGG---------------------AATTTTGTCTATCCTTC---------TATTCTTCAAAATAATTTGGATTTGTTAGCGAAAAA--------------------------------------------------------GCGAAGAAATAGGTTCGC--------------------------------------------------------------------------------------CATTCCATTACAGTATCATCAAGAACAAGAGAAAGAACCAATA----TCCTGTTTT-------------GGGATTTCGATTGAAATAC------CCTTTATGGGTGTTTTACGTAGAAATACTATAGTTGCTTATTTT---------GACGACCCAC---------------------------------------GATACAAAA-----------------------------------------------------------------------------------AAGATAAAAAGGG-------------------------------------------------------------------------------------------------------------------------TTCAGGAATTGTTAAATTTAGATATA---------------GGACCCTAGAGGACGAAT-----ATAGGACTCGAGAGAAAGACTCAGAG------------------------------AACGAATACGGGAGCCCAGAAAACGAATATAGGACCCGAGAG----------------------------------------------------------------------------------GAAGAATGTAAAACCCTAGAAGACGAATATAGGACTCGAGAGGAGGAGTATGA-------------------------------------------------------------------------------------------------------------AACCCTAGAAGATGAAT------------------------------------------------------ATGGGATCCCAG--------------------------------------------------------------------AGAACGAATATGAAACCCTAGAAGATGAATATGGAATCCTAGAGGACGAATATA------------------------------------------------------------------------------------GGACTCGAGAGG----------------------------------------------------------------------------------------------------------------------------------------------------------------------------------------------------------------------------------------------AGGAA---------------------------TCCGAGGACGAATATGGGAGTCCAGA---------------------------------------------------------------GAACAAATATAGGCCCCG------AGAGGATAAATATGGCACTTTAGAGA------------------------------------------------------AAGACTCAGAGGACGAACATGGGACTTTAGAGGAAGACTCAGAGGAAGACTCAGAGGA------------------------------------------------------------------------------------------CGAATATGGGAACCCGGAGGAA--------------GATTCCGTCTTAAAAAAGGGG-------GTTTTGATTGAGCATCGAGGAACAAAAGAATTTAGTCTAAAATACCAAAAAGAAGT-----------------------------------AGATCGGTTTTTTTTCATTCTCCAAGAACTGCATATCTTGCCGAGATCCTCATCCCTAAAGGTACTTGACAATAGTATTATTGGAGTGGATACACAACTCACAAAAAATACAAG----------------------------AAGTCGGCTGGGTGGATTGGTTC---------------------------------------------------------------------------------------GAGTGAAGAGAAAAAAAAGC--------------------------------------------------CATACGGAACTAAAAATCTT-----------------------------------------------------------------------------------------------------------------------------------------------------------------------------------------------------------------------------------------------------TTCTGGAGATATTCATTTTCCTGAAGAGGCGGATAAGATATTAGGTGGCAGTT--------------------TGATACCACTAGAAAGAGAAAAAAAAGATTCGAAGGAATCAAAAAAAAGGGAAAATTGGGTCTATGTTCAGTGGAAAAAAAT---------------------------------------------------------------------------------------------------------TCTCAAGAGCAAGGAAAAGT----------------ATTTTGTTTTGGTTCGACCTGCAGTCGCGTATGAA-------------------ATGAACGAAGG-------------------------------------------GAGAAAT-------------------------------------TTAGCAACACTTTTCCCACAGGATCTCTTGCAGGAAGAGGGTAATCTCCAACTTCGACTTGTCAATTTTATTTCTCATGAAAAT------------------------AGCAAGTTAACTCAAAGAATTTATC----------------ATACGAATAGTCAA------------TTCGTTCGAACTTGCTTAGTATTG-----------------------------------------------------------------------------------------AATTGGGAACAAGAAGA-------------------------------------------------AAAAGA-------------------------------------------------------------------------GGAGGCTCGTGCTTCCCT-----------------------------------------------------------------------------------TGTTGAGATAAGAGC-----------------------------------------AAATGGTCTGAT---------------------------------------------------------------------------------------------------------------------------------------------------------TCGCGATTTC-----------------------------CTAAGAATTGGGTTAATCAAATCCACTATTTCGTATACA------------------------------------------------------CGAAAAAGGTATG-----------------------------------------------------------------------------ATAGCAGAAGTG------------------------------------------------------------------------------------------CAGGACTGATTCTCCATAATAGGTTAGATCGCACCAATACCAATTCC-------------------TTTTATTCCAA-------------------------------------------------------GGCGAAGATTCAATCACTTAG--------------------------CCAACATCAAGAAGCTATTGGTACC--------------------------------------------------------------------------------------------------------------------------------------------------TTGTTGAATCGAAAT------AAAGAATACCAATCTTTGATGGTTTTGTCGGCATCCAACTGTTCTC-------------------GAATTGGTTTTTTTAAGAATTCAAAAAATCCCAATGGGGTAAAAGAATCGAATCCTAGAATTCCTATTCCAAAATTTT-----ATGATTGACCAATATAAACATCAACAACTTCAAATTGGACTCGTTTCCCCTCAACAAATAAAGGCTTGGGCTAACAAAACACTACCTAATGGGGAAGTCGTTGGCGAAGTCACAAGGCCCTCCACTTTTCATTATAAAACCGATAAACCAGAAAAAGATGGATTGTTTTGCGAAAGAATCTTTGGACCCATAAAAAGCAGAATTTGTGCTTGTGGAAATTCTCGAGCGAGCGGAGCTGAAAACGAAGACGAAAGATTTTGCCAAAAATGCGGAGTAGAATTTGTTGATTCTCGGATACGAAGATATCAAATGGGATACATCAAACTCGCATGTCCCGTGACTCATGTGTGGTATTTAAAAGGTCTTCCTAGTTATATCGCGAATCTTTTAGATAAACCCCTTAAGAAATTGGAGGGCCTAGTATATGGCGATTTCTCTTTTGCTAGGCCCAGTGCTAAAAAACCAACTTTCTTACGATTACGAGGTTTATTCGAGGATGAAATTTCATCCTGTAACCATAGCATTTCCCCCTTTTTTTCTACCCCAGGCTTTACAACATTTCGAAATCGGGAAATTGCGACAGGAGCAGGTGCTATTAGAGAACAATTAGCAGATTTGGATTTGCGAATTATTTTAGAGAATTCCTCGGTCGAATGGAAGGAATTAGAAGACGAGGGGTATAGTGGAGATGAATGGGAAGATAGAAAAAGACGAATAAGAAAAGTTTTTTTGATTAGACGCATGCAATTGGCGAAACATTTTATTCAAACAAATGTAGAACCAGAATGGATGGTTTTGTGCTTATTACCAGTTCTTCCTCCCGAATTAAGACCCATTGTTTATAGGTCTGGGGATAAAGTAGTGACTTCGGATATTAATGAACTTTATAAGAGAGTTATCCGTCGGAACAACAATCTTGCCTATCTATTAAAAAGAAGTGAATTAGCGCCAGCAGATTTAGTAATGTGCCAGGAAAAATTGGTACAAGAAGCCGTGGATACACTTCTTGATAGTGGGTCCCGCGGGCAACCAACGAGGGATGGTCACAATAAAGTATACAAATCACTTTCAGATGTAATTGAAGGTAAAGAGGGGAGGTTTCGCGAAACTCTGCTTGGGAAACGGGTCGATTACTCGGGGCGTTCTGTCATTGTTGTGGGTCCTTCACTTTCATTACATCAATGTGGGTTACCTCTAGAGATAGCAATAAAGCTTTTTCAGCTATTTGTAATTCGCGATTTAATCACGAAACGTGCTACTTCTAATGTTAGGATTGCTAAAAGGAAAATTTGGGAAAAGGAACCTATTGTATGGGAAATACTTCAAGAAGTTATGAGGGGACATCCTGTACTGTTGAATAGAGCACCTACCCTGCATAGATTAGGCATACAGGCTTTCCAACCCACTTTAGTAGAGGGGCGTACTATTTGTTTACACCCATTAGTGTGTAAAGGTTTCAATGCAGACTTTGATGGGGATCAAATGGCTGTTCATCTACCTTTATCCTTGGAAGCTCAGGCGGAAGCTCGTTTACTTATGTTTTCTCATATGAATCTCCTATCTCCCGCTATTGGGGATCCTATTTGCGTACCAACCCAAGACATGCTTATCGGACTTTATGTATTAACGATTGGAAACCGTCGAGGTATTTGTGCAAATAGATATAATAGTTGCGGAAACTATCCAAACCAAAAAGTAAATTACAATAATAATAATCCTAAG------TATACGAAAGATAAAGAATCTCTTTTTTCTAGTTCCTATGATGCACTGGGAGCTTATAGACAGAAACAAATCTGTTTAGACAGTCCCTTGTGGCTCCGATGGAAACTAGATCAACGCGTCATTGGGTTAAGAGAAGTTCCGATTGAAGTTCAATATGAATCTTTGGGGACTTATCGTGAGATTTATGCCCACTATCTAGTAGTGGGAAATAGAAAAAAGGAAATCCGTTCTATATACATTCGCACCACTCTTGGTCATATTTCTTTTTATAGAGAAATAGAGGAAGCCATACAAGGATTTAGTCAGGCCTATTCATACACTCTAGAACTTATTCTTAGGTAAATCCATTGGGAGATGCTTCTCTAGAGTGTCCCATATCTGTTTTCCATCTTGCATACGAAAACTGTCAATTCTCATCAGATCTTCTTCCGTCTTACTCAAAAGGTCCAATAGTGTATGGATATTGGCCCTTTTGAGACAATTATACGTTCTAGAAGGCAGTTCTAATTGATCAATAAAAATACAATTCAATGGAATTCTTTTTTTGTTTTTCTTTAGATTAGTTAATCTTTTTTGAAAGCTTAAAAGGGGGGAAGTAAACCTGTTTTTATTTTCTTGGAAACGAGTACCCTCTTCCTCCGTGTGAAGAAAAGGAAGAAATAA--ATCAATCAAATTACGAGAAGCCTCATAAAGCGCTTCCTTAGGGGTTAAACTTCCATTGGTCCATATTTCTAGAAAAAGTATCTCATATTTTGCATTTCCATTCCCACAAGCAAAAATACTATAATTCACATTTCGAACAGGCATGGATACAGCATCTATAGGATAACTTCCATCTTGAGTGTTCTTTCTGACTTCCGTGTGATATCCGCGATCTCTCTTGATCCGTAACTCAATACGGAAATCCGTGGGTTCTGTCAAGTTAGCTATAGGTTGTGCCGTATCAACGATTTCTACGGAAGGCGGTAAGATAATATCTTGGGCAGTTATGTATCTAGGACCTTTGACGCAAATTGATGCGGTTCTAACTCCATAGAGATTACTTCTCAATACAATTTCTTTCAAATTTAGTAAAATTTCTTGTACCGATTCTTCAATACCTGCTATTGTAGAATATTCGTGCGGCACGCTCCCAAATTTTGCATGTGTGATACATGTTCCTTCTGTTTCTCCAAGTAAAGCTCTTCGCAAGGCAATACCAACGGTATCCGCTTGACCTTTTCTAAGCGGGGACAGAATGAAACGACCATAATAAAGACGCTTACTATCTACTCTTGATTCAACACACTTCCACTGTAGTGTTTGAGTGGATCCTGCTACCTCCTCTCGAACCATATGACTCTAATTCGTCCACGCCTACGAATCAGTCGACATTTTGTACAAATTTTACGAACAGAAGCTCTTATTTTCATATGGCCAAGGGGAAAGATGTTAGAATCAGAGTTATTTTGCAATGTGTGAGTTGTGTTCGAAAAGGGGCCAATGAGGAGTCGGCAGGGATTTCTAGATATAGTACTCAAAAGAATCGCCACAATACACCCGGACAATTAGAATTAAGAAAATTTTGTCGTTATTGTCGTAAGCATACGATTCATGCCGAAATAAAGAAATAGATGGCAGTTCCAAAAAAACGTACTTCGATGTCAAAAAAGCGTATTCGTAAAAATCTTTGGAAGAAAAAGACTTATTTTTCCATAGTACAATCTTATTCTTTAGCAAAATCAAGATCATTTTCTGGCGTCAGCGAGCATCCAAAACCAAAGGGTTTTTCTCGGCAACATTAGTTTTTTTCTCTATCTAGAAGTGGAATAGAATAACCCGGTTGAAGGGTAATGATCATACGTCTGTAATGCATTGTATGTCCTAGAATAGGGCCCATTCTTCTACCCTTTCCGGGTAGTCGATGGCTATTCACAGCTACTACCTTAACACCAAAGAAGAGTTCGACCCAATGCTTTATTTCTGTCTTAGTGAATCCCGATTCGACATTAAAAGTATATTGATTCTTTCCCAATAAACGAAGACTTTTTTCTGTAAATACTGCGTATTTGATTCCATCCATTTATTTCGATTTCTTTACTATATTTAGTACAATTGTTATATGACACATGGTTTTTTTTATGGGAGAACTACGTCCTCGAGCCCGAGGTCTGAATTTATTCATAATAGTACTCCTACTGACTTCGGCTTTAGTGATGAATAAATTTGCTTTGTCGAAATCCCTATAATGAGTAGCATTTGCTGCTGCCGAATAAACCAACTTTAAGATGGGATAAGATGCTCGATAAGGCATGAGGTTCAATATCATAACAGTTTCTTCGTAGTAACGCCAACGAATCTCATCCAGAACTCTTTGTACTTTGAAAACGGACATGTGGATGCGTTTTTGTGCTTTGAAAACCCGTTCGAACTTAAGTAGACGATCGGTTGGTACTTTTCTTGCGAGTTTCCTTAGCCCACTCTTCTTCTTCTTTATCCTAGGGGTATACTTTACCAGTTTGAAACTTGTCATTTAATTGATAATCTTTATTTTATTGGAAATCGTGTAAAGATTATTTGGATTTAATACAGCTACTTGTGCAAGGATTTTACGATTAAGAATCAATTCTTTCTTGTAAAGATTGTGTATTAATTTACTATAATTATCGAATACTTTATGTATCCGCGTTGCTGCGTTTATCCGACTGATCCACAAACGCCGAAAATCCCTCTTTTGCCTGACTCTATCTCGATGAGAGGAAACAAACGCTCTTCTTACCTGTTGAGTAATCATTCGATTAAGTCTTAAATGAGCCCCTCTAAAGTTTGAGGCAAATGAACGCATTTTTGCCCGTCGTCTCCGAGCTATATATCCTCGCGGAACTCTGGTCATTTATATTTCTAACCGAAGAAATTGACTTCGTATGGGCATTTTGCTGGCAGCTATGGAAATAGCTGCTCTAGCTACAGTTTCGGATACTCCGCCCATTTCATAAAGTATTCGACCTGGTTTAACAACGGCTACCCAATATTCGGGGGATCCCTTTCCCGAACCCATACGTGTTTCGGTCGGTCTTATTGTAACCGGTTTGTCGGGAAATATACGTACCCAGATTTTTCCACCACGACGTGCATATCGTGTCATTGCTCTTCGTCCTGCTTCTATCTGCCTCGCCGTAATCCAAGTGGGTTCAAGTGCTTGAAGAGCATATCTACCAAAACAAATACAATTGCCTCGGTAGGATTTTCCCTTCATTTATAATACTTCAGGAGCTAATGAAACTATTTTAGTAAAATTCAATTCTCTCAATTCCTCGGCGATCGCGCCAAAAACGCGAGTTCCTTTTGGATTTCCTTTTTGATCAATGATAACCGCTGCATTGTCGTCATAGCGTATTATTATACCGTCTTCGCATTTGAACTCTTTACATGTACGTACAATTACAGCTCGAATTACTTCGGATCTTTCTAGAGGCATTTGGGGCACTGCGTCTTTGATTACAGCAACAATAACATCACCAATACGAGCATATCGCTGATTACTAGCAGCTCCTATGACTCGAATACACATCAATTTTCGAGCTCCACTGTTATCTGCTACATTTAAAAGGGTCTGAGGTTGAATCATATGTCACCACAAACAGAAACTAAAGCAAGTGTTGGATTTAAAGCTGGTGTTAAGGATTATAAATTGACTTACTACACCCCGGAGTACGAAACCAAGGACACTGATATCTTGGCAGCATTCCGAGTAACTCCTCAGCCGGGGGTTCCGCCCGAAGAAGCAGGGGCTGCAGTAGCTGCCGAATCTTCTACTGGTACATGGACAACTGTTTGGACTGATGGACTTACCAGTCTTGATCGTTACAAAGGCCGATGCTATCACATCGAGCCCGTTGTTGGGGAGGATAATCAATATATCGCTTATGTAGCTTATCCATTAGACCTATTTGAAGAGGGTTCTGTTACTAACATGTTTACTTCCATTGTGGGTAACGTATTTGGTTTCAAAGCCCTACGCGCTCTACGTCTGGAGGATCTGCGAATTCCCCCTACTTATTCAAAAACTTTCCAAGGTCCGCCTCATGGTATCCAAGTTGAAAGGGATAAGTTGAACAAATACGGTCGTCCTTTATTGGGATGTACTATTAAACCAAAATTGGGATTATCTGCAAAAAATTATGGTAGAGCATGTTATGAGTGTCTACGCGGTGGACTTGATTTTACCA-AAGATGATGAAAACGTAAACTCACAACCATTTAT-----------GCGTTGGAGGGACCGTTTTGTCTTTTGTGCCGAAGCTATTTATAAATCACAGGCCGAAACCGGTGAAATTAAGGGGCATTACTTGAATGCGACTGCAGGTACATGCGAAGAAATGATTAAAAGAGCTGTATTTGCGAGGGAATTAGGGGTTCCTATTGTAATGCATGACTACTTAACCGGGGGATTCACCGCAAATACTAGTTTGGCTCATTATTGCCGCGACAACGGCCTACTTCTTCACATTCACCGAGCAATGCATGCAGTTATTGATAGACAGAAAAATCATGGTATGCATTTCCGTGTATTAGCTAAAGCATTGCGTATGTCTGGGGGAGATCATATCCACGCTGGTACAGTAGTAGGTAAGTTAGAAGGGGAACGCGAAATGACTTTAGGTTTTGTTGATTTATTGCGCGATGATTTTATTAAAAAAGATCGTGCTCGCGGTATCTTTTTCACTCAGGACTGGGTATCCATGCCAGGTGTTATACCGGTGGCTTCAGGGGGTATTCATGTTTGGCATATGCCAGCTCTGACCGAAATCTTTGGAGATGATTCTGTATTGCAATTTGGTGGAGGAACTTTAGGACATCCTTGGGGTAATGCACCTGGTGCAGCAGCTAATCGGGTGGCTTTAGAAGCCTGTGTACAAGCTCGTAACGAAGGGCGCGATCTTGCTCGTGAAGGTAATGAAATTATCCGATCAGCTTGCAAATGGAGTCCTGAACTAGCCGCAGCTTGTGAAATATGGAAAGCGATCAAATTCGAGTTCGAGCCGGTAGATAAACTAGATAGCATGGAAGCATTGGTTTATACGTTCCTTTTAGTTTCGACTTTAGGGATAATTTTTTTCGCTATCTTCTTCCGAGAACCACCTAAGGTTCCGACTAAAAAAGTGAAATAATTAGTCCCCGTGTTCTTCGAATGGATCTCTTAATTGTTGAGAGGGTTGCCCAAACGCGGTATATAAGGCATACCCAGTAAAGCTTACAAGTAAACCAGATATGGAGATGGCGACTAAAGTTGCTGTTTCCATATGGAAGTCAATATTCTCGCATTTATTGCTACTGCATTGTTCATTCTAGTTCCTACTGCCTTTTTACTTATTATTTATGTAAAAACAGTCAGCCAAAATGATTAATCAATTGAAGAAGTAATTGGAAAATAAAACAGCAAGTACAAAAATGAGTAATAAACCCCAGTATAGACTGGTACGATTCAATTCAACATTTTGTTCATTCGGGTTTGATTGTGTCATATGCCTAATATACTTAGTTTAACCTGTATTTGTTTTAATTCTGTTATTTATCCGACTAGTTTTTTCTTCGCCAAATTGCCCGAAGCTTATGCCATTTTCAACCCAATCGTGGATTTTATGCCTGTCATACCTGTACTCTTTTTTCTATTAGCCTTTGTTTGGCAAGCTGCTGTAAGTTTTCGATGACTATAGAGATGAACCCAATCCAGAATATGAACCGTAAAAGAAAACACCTATTAAACCAATCACAGCAATACCGGTTACAGTACCTATCAGCCAAAGAGGAATTCTTCCAGTAGTATCGGCCATATGCTTACTCTCAAACTTTTTGTTTATACAGTAGTGATATTCTTTGTTTCCCTCTTTATCTTTGGATTCTTATCTAATGATCCAGGACGTAATCCTGGGCGTGACGAGTAAATGGCTACACAAACCGTTGAAGATAGTTCTAGACCTGGACCAAGACAAACTCGCGTAGGTAATTTATTGAAACCCTTGAATTCGGAATATGGGAAAGTAGCTCCGGGTTGGGGGACTACCCCTTTTATGGGGGTCGCAATGGCTTTATTCGCGGTATTCCTATCTATTATTTTAGAAATTTATAATTCTTCCGTTTTACTGGACGGAATTTTAATGAATTAGTTATCGTTGGATGAACTGCATTGCTGATATTGATCCCAAGAAAAAAACAGTAGGTACAGCTAGTCCGTGAACAGCCAGCCATCGCACTGTAAAAATAGGATAGGTTCGATCTATGGTCATCTAAAAGGATCTACTAAATTCATCGAGTTGTTCTAAAGAATCAAAACGGTCGGTTATTAACGGAATTCCTTGTCGGCTTTCTGTGAAATACTCGTTTGGCCGAGGACTTCCAAACACGTCATAAGCTAAACCCGTACTGACAAATAACCAACCCGCAATGAATAGGGAAGGTATAGTAATGCTATGAATAACCCAGTATCGAATACTGGTAATAATATCAGCAAAAGAACGTTCTCCCGTGCTTCCAGACATATGACTATAGCCCTTGGTAGAGTTACTAAAGAAGAAAATGATTTATTTGATATTATGGACGACTGGTTACGAAGGGACCGTTTTGTTTTTGTAGGATGGTCTGGCCTATTGCTTTTTCCTTGTGCTTATTTCGCTTTAGGAGGTTGGTTTACAGGGACAACTTTTGTAACTTCTTGGTATACCCATGGATTGGCGAGTTCCTATTTGGAAGGTTGCAATTTCTTAACCGCAGCAGTTTCCACCCCTGCCAATAGTTTAGCACACTCTTTGTTGCTACTATGGGGCCCGGAAGCACAAGGGGATTTTACTCGTTGGTGTCAATTAGGTGGTCTGTGGACTTTTGTTGCTCTCCATGGGGCTTTTGCACTAATAGGTTTCATGTTACGTCAATTTGAACTTGCTCGGTCTGTTCAATTGCGGCCTTATAATGCAATTTCATTCTCTGGCCCAATCGCTGTTTTTGTTTCCGTATTCCTGATTTATCCACTGGGGCAATCCGGTTGGTTCTTTGCGCCGAGTTTTGGCGTAGCAGCGATATTTCGATTCATCCTCTTCTTCCAAGGATTTCATAATTGGACGTTGAACCCATTTCATATGATGGGAGTTGCCGGAGTATTAGGCGCGGCTCTGCTATGCGCTATTCATGGGGCAACCGTGGAAAACACTCTATTTGAGGACGGTGATGGTGCAAATACCTTCCGCGCTTTTAACCCAACTCAAGCTGAAGAAACTTATTCAATGGTCACCGCTAATCGCTTTTGGTCCCAAATCTTTGGTGTTGCTTTTTCCAATAAACGTTGGTTACATTTCTTTATGCTATTTGTACCGGTCACCGGTTTATGGATGAGTGCTATTGGCGTAGTCGGCCTGGCTCTGAACCTACGTGCCTATGACTTCGTTTCCCAGGAAATCCGTGCAGCGGAAGATCCTGAATTTGAGACTTTCTACACCAAAAATATTCTTTTAAACGAGGGTATTCGTGCGTGGATGGCAGCTCAGGATCAGCCTCATGAAAATCTTATATTCCCTGAGGAGGTTCTACCACGTGGAAACGCTCTTTAAATGAAAATCTTATATTCCCTGAGGAGGTTCTACCACGTGGAAACGCTCTTTAATGGAACTTTTGTTTTAGCTGGTCGTGACCAAGAAACCACCGGTTTTGCTTGGTGGGCCGGGAATGCCAGACTTATCAATTTGTCGGGTAAACTACTTGGAGCTCACGTAGCCCATGCAGGATTAATCGTATTCTGGGCCGGAGCAATGAACCTATTTGAAGTGGCCCATTTCGTACCAGAAAAACCCATGTATGAACAAGGGTTGATTTTACTTCCGCACTTAGCTACTCTAGGTTGGGGAGTAGGGCCCGGGGGAGAAGTTCTAGATACTTTTCCGTACTTTGTATCTGGAGTACTTCATCTAATTTCCTCCGCAGTCTTAGGCTTCGGTGGCATTTATCACGCGCTTCTGGGACCGGAGACTCTTGAAGAATCTTTTCCATTCTTTGGTTATGTGTGGAAAGATAGAAATAAAATGACTACAATTTTGGGTATTCACCTAATTTTGTTAGGTATAGGTGCTTTTCTTCTAGTACTCAAAGCTCTTTATTTTGGCGGTATATATGATACCTGGGCTCCTGGGGGAGGAGATGTAAGAAAAATTACCAATTTGACCCTTAGCCCCGGTGTTATATTTGGTTATTTACTAAAATCCCCTTTTGGGGGAGAGGGTTGGATTGTTAGTGTGGATGATTTAGAAGATATAATTGGGGGACATGTATGGTTGGGTTTCATTTGTGTATTTGGCGGAATTTGGCATATCTTAACCAAACCCTTCGCATGGGCTCGCCGTGCATTTGTATGGTCTGGAGAAGCTTACTTGTCTTATAGTTTAGGTGCTTTATCTGTCTTTGGTTTTATCGCTTGTTGTTTTGTCTGGTTCAATAATACAGCTTATCCGAGTGAGTTTTATGGACCTACTGGGCCAGAAGCTTCTCAAGCTCAAGCATTTACTTTTCTAGTTAGAGATCAGCGTCTTGGAGCTAATGTGGGATCTGCCCAAGGACCCACAGGTTTAGGTAAATATCTAATGCGTTCCCCAACGGGAGAGGTTATTTTTGGAGGGGAAACTATGCGTTTTTGGGACCTTCGTGCTCCATGGTTAGAACCTCTAAGGGGCCCCAACGGTTTGGACTTGAGTAGGTTGAAAAAAGACATACAACCTTGGCAAGAACGACGTTCGGCAGAATATATGACCCATGCTCCTTTAGGCTCTTTAAATTCTGTGGGTGGCGTAGCTACCGAGATCAATGCAGTTAATTATGTTTCTCCTAGAAGTTGGTTAGCGACTTCCCATTTTGTTCTAGGATTCTTCTTTTTTGTGGGCCATTTGTGGCATGCAGGAAGAGCCCGGGCTGCTGCAGCAGGATTTGAAAAGGGAATCGATCGTGATTTGGAGCCTGTTCTTTACATGACCCCTCTTAACTAATTATCCATTAAGAGATGGAACTTCAAGAGCAGCTAGGTCTAGAGGGAAGTTGTGAGCATTACGTTCGTGCATTACTTCCATACCAAGATTAGCACGGTTGATGATATCAGCCCAAGTATTAATAACGCGACCTTGGCTATCAACTACAGATTGGTTGAAATTGAATCCGTTTAGATTGAAAGCCATAGTACTAATACCTAAAGCAGTGAACCAAATCCCTACTACAGGCCAAGCAGCCAAGAAGAAGTGTAAAGAACGAGAGTTGTTAAAACTAGCATATTGGAAGATTAATCGGCCAAAATAACCATGAGCGGCCACAATATTATAAGTCTCTTCCTCTTGACCAAATCTGTAACCCTCATTAGCAGATTCGTTTTCAGTGGTTTCCCTGATCAAACTAGAGGTTACCAAGGAACCATGCATAGCACTGAATAGGGAACCGCCGAATACACCAGCTACACCTAACATGTGAAATGGATGCATAAGGATGTTATGCTCTGCCTGGAATACAATCATAAAGTTGAAAGTACCAGATATTCCTAAAGGCATACCATCAGAGAAACTTCCTTGACCAATAGGGTAAATCAAGAAAACAGCGGTAGCAGCTGCAACAGGAGCTGAATATGCAACAGCAATCCAAGGACGCATACCCAGACGGAAACTCAGTTCCCACTCACGACCCATATAACAAGCTACACCAAGTAAGAAGTGTAGAACAATTAGCTCATAAGGACCGCCATTGTATAACCACTCATCAACAGATGCAGCTTCCCAAATTGGGTAAAAGTGCAATCCGATCGCCGCAGAAGTAGGAATAATGGCACCAGAGATAATATTGTTTCCGTAAAGTAAAGAACCAGAAACAGGCTCACGAATACCATCAATATCTACTGGAGGGGCAGCGATGAAGGCGATAATAAATACAGAAGTTGCGGTCAATAAGGTAGGGATCATCAAAACACCGAACCATCCGATGTAAAGACGGTTTTCGGTGCTAGTTATCCAGTTGCAGAAGCGACCCCACAGGCTTGTACTTTCGCGTCTCTCTAAAATTGCAGTCATATGATGGATTTTAACTTACCCTCTATTTTCGTGCCTTTAGTAGGCTTAGTATTTCCGGCAATTGCAATGGCTTCTTTATTTCTTTATGTGCAGAAAAATAAGATTGTCTAGTCAATAAGATAGAGCCATGCTGCGGGTTGTCTCAGGTCCTAAATAAACGCGGACACTTAAAAAATCTGTTGGGCAGGCGGATTCGCATCTCTTACAACCCACACAATCTTCGGTTCTTGGCGCGGAAGCAATTTGCTTGGCTTTACATCCATCCCAAGGTATCATTTCTAATACATCTGTTGGACAAGCTCGTACACATTGAGTGCATCCTATACATGTATCATAAATTTTTACGGAATGTGACATTTAACCAAACTTGCCTGATGTTGAGGCAATCAAGAAAGCGGCATAAGTGAATATATAACCCACGGAAAAGTGAGCTAATCCCACCAATCTTGCTTGCACAATGGAAAGAGCCACGGGCTTATCTCTCCAGCGAATTAAATTAGCCAAAGGTGTCCGTTCATGAGCCCATGCTAAAGTCTCAATTAATTCCTGCCAATATCCACGCCAGGAAATTAAGAACATAAATCCAGTCGCCCAAACAAGATGTCCAAATAAGAACATCCACGCCCATACCGATAAACTATTCATCCCAAAAGGATTATATCCATTGATAAGTTGTGAAGAGTTTAACCATAGGTAATCTCTTAACCATCCCATCAAATAAGTGGAGGATTCATTAAATTGTGAAACGTTGCCCTGCCATAATGTGATGTGTTTCCAATGCCAATAAAAAGTAACCCATCCAATGGTATTTAACATCCAGAAAACTGCCAAATAAAACGCGTCCCAAGCAGAAATATCACAAGTACCGCCGCGACCAGGGCCGTCGCAAGGAAAACTATATCCAAAATCTTTTTTATCCGGCATTAATTTGGAACCGCGTGCATCTAAAGCACCCTTTACTAAAATCAATGTAGTTGTATGCAAACCTAAAGCAATAGCATGATGAACCAAGAAATCTCCAGGTCCTATTGTTAAGAAAAGCGAATTACTATTCTCGTTAACAGCATTCAACCATCCGGGTAACCATAGGGTTCGACCCGCATTGAAAGCGGGACCGCTCGTTGAAGATAAGAGTATATCGAACCCATATGTCGTCTTACCATGAGCCGATTGTATCCATTGAGCAAATATAGGTTCGATCAAGATTTGCTTTTCTGGAGTACCAAAAGCAAGCATGACGTCATTATGAACATAAAGGCCCAAGGTATGGAATCCTAGGAAGAGACTAGCCCAACTTAAATGAGATATGATAGCTTCTTTATGGTCTAACATTCTTGCCAATACATTATCCTCATTCTGTTCCGGATTGTAATCTCTAATGAAAAAAATAGCTCCATGAGCAAAAGCCCCTGTCATGATGAACCCTGCAATGTATTGGTGATGAGTATATAAAGCTGCTTGAGTAGTAAAGTCTTGTGCTATGAATGCATAAGAAGGTAAAGAGTACATATGTTGAGCTACTAAGGAAGTAATAACCCCTAAAGAAGCTAGAGCAAGACCTAATTGAAAATGAATCGAATTATTGATTGTGTCGTAAAGGCCCTTATGCCCACGCCCTAATCGACCCCCCGGAGGAGTATGTGCTTCTAAAAGATCTTTGATACTGTGCCCAATTCCGAAGTTAGTTCGATACATATGACCGGCAATGAGAAAAATAAATGCAATAGCTAAATGATGATGAGCAATATCGGTCAGCCACAAACTTTGTGTTTGTGGATGGAATCCCCCAAGAAGAGTTAGAATAGCAGTTCCCGCTCCTTGAGTGGTACCAAATAAATGATTACTCGAATCGGGGTTTTGGGCATAAAGATTCCACTGACCCGTCAGAAGGGGTCCCAACCCCTGTGGATAGGGTAATACATCTAAGAAATTATTCCATCGAACGTACTCTCCCCTGGATGCTGGAATAGCGACATGAACTAAATGTCCTGTCCAAGCCAAAGAACTTACCCCGAAAAGTCCTGACAAATGATGATTGAGACGAGATTCCGCGTTTTTGAACCACGAAAGGCTTGGTTTCCATTTGGGTTGTAGATGTAACCAACCCCCTATTAAGGATAGGGTAGAAAGAAATAATAGAAAAAGAGCTCCTGTATAAAGATCTTCATTGGTCCGTAATCCAATTGTATACCACCACTGATAAACCCCAGAATAGGCGATATTCACTGGACCGGCGGCGCCTCCTCGAGTAAAGGCTTCCACAGCGGGTTGACCAAAATGAGGATCCCAAATCGCATGAGCAATAGGTCTTACGTGTAAAGGATCCTGTATCCATGATTCAAAATTTCCTTGCCAAGCGACATGAAACAGATTTCCGGACGTCCATAGAAAGATTATTGCTAATTGCCCAAAGTGAGAAGCAAAAATGTTCTGATAAAGACGTTCCTCAGTAATATCATCATGACTTTCGAAATCATGTGCGGTAGCAATACCAAACCAAATACGACGAGTAGTGGGGTCCTGAGCTAAGCCTTGGCTAAACCTGGGAAATCTTAATTCCATCTATCCTACTGCAATAATTCTCGCTAAGAAGAATGCCCATGTTGTGGCAATTCCACCCAGAAGGTAATGGGTTACTCCTACAGCACGTCCTTGTATAATGCTCAAGGCTCTAGGCTGAGTAGCAGGAGCAACTTTTAATTTGTTATGAGCCCAAACGATAGATTCAATCAGTTCTTGCCAATAACCACGGCCGCTGAATAAAAACATTAAACTGAAGGCCCAGACAAAATGAGCACCTAAGAAAAAAAGACCATATGCGGATAATGAAGAACCATAAGACTGAATTACTTGGGATGCCTGTGCCCACAAGAAATCTCGGAGCCACCCATTAATCGTAATGGAACTCTGTGCAAAGTTTCCCCCTGTGATATGAGTTACCACCCCTTGATCACTTATAGTACCCCAAACATCCGACTGCATTTTCCAACTGAAATGGAAAATGACTACCGAAATGGAATTGTACATCCAGAATAGACCTAAGAAAACATGATCCCAGGCGGATACTTGACATGTTCCCCCTCGCCCAGGCCCATCGCAAGGGAAGCGAAAACCAAGATTTGCTTTATCGGGTATCAAACGGGAACTGCGAGCAAATAAAACACCTTTCAAAAGTATTAATACAGTCACATGGATTGTAAATGCGTGAATGTGATGGACTAAAAAATCTGCGGTTCCTAATGGAATAGGTAACAAAGCAACTTTGCCGCCTACTGCTACTAACTCGCCACCTCCCCACGTTAAGCTGGTACTTGTTGTTGCACCAGGAGCTGTTACGCTAGGCGCGCCAGCATGGAGATTTTGTACCCATTGAGCAAAGATCGGTTGTAATTGTATGGCGGTATCCGAAAACATATCTTGGGGACGACCTAAAGCACTCATGGTATCATTATGAATGTATAAACCAAAACTGTGAAAACCTAGAAATATACATACCCAGTTAAGGTGGGATATGATTGCATCACGGTGTCTAAGGACACGATCTAATAGATCGTTGTATCGAGTCGTTGGATCATAGTCTCTTACCATAAAAATGGCTGCATGTGCAGCAGCACCAACTATTAGAAATCCGCCAATCCACATGTGGTGTGTGAACAAGGAAAGTTGTGTACCATAGTCAGTAGCTAGGTATGGATAGGGGGGCATAGAGTACATATGATGAGCTACAACAATGGTTGTAGAGCCTAGCATAGCTAGGTTAAGAGATAATTGAGCATGCCATGACGTTGTTAGGATTTCATAGAGACCTTTATGGCCCTGTCCTGTAAATGGGCCTTTATGAGCCTCCAAAATATCTTTCAGGCCATGACCAATACCCCAGTTGGTCCTATACATATGACCTGCGATCAGGAAAAGAATAGCAATAGCTAAATGATGGTGCGCAATATCGCTCAACCATAGACCGCCGGTTATTGGATCTAGCCCTCCGCGAAAACTAAGAAATTCTGCGTATTTGGACCAATTCAAGGTGAAAAAAGGGGTTGCTCCTTCGGCAAAACTAGGATAAAGTTGAGCCAAAAGGTCGCGATTCAAGATAAATTCATGAGGAAGTGGTATCTCCTTAGGATCAACCCCAGCGTCAAGAAATTGGTTAATCGGTAAAGATACATGGATTTGGTGCCCCGCCCAAGAAAGAGACCCAAGTCCTAATAACCCTGCTAAGTGATGATTCAACATGGATTCTACGTCTTGGAACCAGGCTAATTTGGGAGCGGCTTTGTGATAATGGAACCACCCAGCAAAAAGCATTAACGATGCAAAAATCAATGCACCGATTGCGGTACAATAGAGTTGTAATTCACTAGTTATTCCGGATGCTCGCCAAATCTGAAAAAACCCGGAGGTTATTTGGATTCCTCGGAAACCCCCGCCTACATCACCATTCAATATTTCTTGCCCTACGATTGGCCAAACTACCTGAGCACTGGGTCCAATGTGAGTAGGATCACTTAGCCATGCTTCATAATTGGAAAAACGGGCACCATGGAAGTACATGCCACTCAACCAAAGAAAGATAATGGAGAGTTGACCGAAATGAGCACTAAAGACTTTTCGAGAGATCTCCTCCAAATCACCTGTATGACTATCGAAATCGTGAGCATCAGCATGTAGGTTCCAGATCCAAGTGGTAGTATCAGGGCCCTTA---------------GCTATTGTTCTTGAGAAATGGCCGGGTCTGGCCCATTCCTCAAAAGATGTTTTTACAGGATCCCTATCCACAACAATTTTTACTTCTGGTTCCGGCGAACGAATCATCATCTAGAGTCCACTCCTCCCCCATACTACTAGTGAAAGAGAAAATGTAAAGACTACCATTAAAGCAGCCCAAGCGAGACTTACTATATCCATATGCTTACTATAACTAGTTATTTCGGTTTTCTATTGGCTGCTTTAACTCTAACCCTAGCTCTATTTATTGGCTTGAACAAGATACGTCTTATTTGAATGATTGAAGTTTTTCTATTTGGAATCGTCTTAGGCCTAATTCCTATTACTTTAGCGGGATTATTCGTGACTGCGTATTTGCAATACAGACGTGGGGATCAGTTGGATCTTTGAATGGAAAATAGAAATACTTTTTCTTGGGTAAAGGAACAGATGACTCGATCGATTTCTGTATCGATCATGATATACGTAATAACTCGGACATCTATTTCAAATGCATATCCCATTTTTGCGCAGCAAGGTTATGAAAACCCACGAGAAGCAACTGGACGAATTGTATGTGCCAATTGCCATTTAGCGAATAAGCCTGTGGATATTGAAGTTCCCCAAGCAGTGCTTCCCGATACTGTATTTGAAGCAGTTCTTCGAATTCCTTATGATATGCAACTGAAACAAGTTCTTGCTAATGGGAAAAAGGGAGGGTTGAATGTGGGTGCTGTTCTTATTTTGCCCGAGGGATTCGAATTAGCGCCGCCCGACCGTATTTCTCCTGAGTTGAAAGAAAAGATAGGAAATCTCTCTTTTCAGAGTTATCGTCCCAATAAAAAAAATATTCTTGTGATAGGCCCTGTTCCCGGTAAGAAATATAGTGAAATCGTCTTTCCCATTCTTTCCCCCGACCCTGCTATGAAGAAAGACGTTCATTTCTTAAAATATCCCATATATGTGGGGGGAAACCGAGGAAGGGGACAGATCTATCCTGATGGTAGCAAGAGTAACAATACGGTCTATAATGCAACGTCAACAGGTGTAGTAAGAAAAATACTGCGTAAAGAAAAGGGGGGATATGAAATATCCATAGTCGATGCATCGGATGGACGCCAAGTGATTGATCTTATACCTCCCGGTCCAGAACTTCTTGTTTCAGAGGGGGAATCGATCAAGCTTGATCAACCATTAACAAGTAATCCTAATGTGGGAGGGTTTGGTCAGGGGGATGCAGAAATAGTGCTTCAGGATCCATTACGCGTTCAAGGCCTTTTGTTCTTCTTCGCATCCGTTATTTTGGCACAAGTTTTTTTGGTTCTCAAAAAGAAACAGTTTGAAAAGGTTCAATTGTACGAAATGAATTTCTAGCTAATTCACTAATTTGTAGGAAGATACTGGACTTTTGGATTTGAAAAAAGTTTCAGAAGATATGTCTAAAGTAGATGGTGATTGATAGAGCAATTCTTGCTCATAAGTTCCAGTATTAGTACTGCGCCGAACATAAAGCTTGTGGCTGGTAGTAAAACATCGATTTTTCTTTTGAGATAGAGTTCGATCCTCAACTATTTCTCGCGATATCTTCTTACGAAGTTTTGTTAGGGCATCTATAACAGCCTCTGGTTTAGGTGGGCAACCCGGCAAGTAGACGTCCACAGGAATTAACTTATCAACTCCCCGAACAGTACTATAGGAATCCGTACTGAACATTCCACCAGTAATAGTACAAGCTCCCATAGCAATGACGTATTTTGGTTCAGGCATTTGCTCATATAATCTCACTAAAGAGGGAGCCATTTTCATTGTTACTGTACCGGCTGTTAAAATTAGGTCCGCTTGCCTAGGACTTGATCTTGGTACCAATCCATAACGATCAAAGTCGAATCGTGAGCCTATTAATGAAGCAAATTCAATGAAACAACAACTGGTACCATATAGAAGGGGCCATAAACTAGAGAGTCTTGACCAATTCGAAAGATCTTTTAGTGTAGTTGAAATAACGGAATTGGAACTTGTTTGGTCAAGTAGGGGAAACTCAATCAAACTCATTCAATGAGCATCTTGTATTTCATAGAAATTGGGGGTTATATAGTCCTTACGTAAGGGCCAGCCTATCCAACTTTCAGGCATTAGGATACGTTTAAGGCGTGGATGATTATCATAAGAGATTCCCACCATATCAAAAGATTCGCGTTCTTGAAAATCGGAACTTCTCCAAATCCAGAAGACAGATGGGATTCTAGGATTATCCTTTTGGGCAAAGACTTTTATGCATACTTCTTCTGGGTTATCTATACCATACTGTATTCTCGTAAGATGATACACGCTAGCTAAAGATCCACCGGGTGCAACGTCATAAGCACATTGGGAACGTAAATAATTGTAACCATATACATATAAAATGACAGCAATGGAATCCCAATCCTCTGCTTTTATTTGCAAAGTCTCTATTCCTCGATGATCGAAGCCCAAAGATCTATGAACCACCTCATGTTTGACTAGCCAATTAGATAACCAACCCTGCTGCATCTAGTAATCAGTAATCGTTCTTGAATTCCAAGATTTTTCTTCGTCTATTTTACTTTGAGTTGAATTCCTAATTGTTTGAATTGTGTAATCTCCCATTATGGAGATTGGTAACCGACTCAAAGCAATTTGATTGTAATTCAATTCATGACGATCATAAGTAGAAAGTTCATATTCTTCAGTCATTGATAAACAGTTTGTCGGACAGTACTCAACACAATTACCACAAAATATACAAACTCCGAAATCAATACTATAATTAAGCAATTGTTTCCTTTTAATATCCTTTTCAAATCTCCAATCCACAAGAGGTAGATCTATAGGGCATACGCGAACACATACTTCACAAGCAATACATTTATCAAATTCAAAGTGGATTCGCCCCCGGAAACGCTCCGATGTAATTGATTTTTCATAGGGGTAGTGAATCGTTATAGGTAAACGATTTGTGTGGGATAAGGTAATTATGAAACTTTGACCAATGTACCTTGCTGCGCGTATTGTTTGTTGACCATAACTCATGAACCCAGTTACCATAGGGAACATTCAACGATCAACTTCTCCCATAATGATATCTATACTACCTAATATCGTCATGATATCAGCCAATTTCATTTTTTTGACTAGCTGAGGAAGAATTTGCAAATTAATAAAACCGGGTGGACGAATTTTCCATCTCCAGGGGAAAAGACTATCATCTCCTACCAGATAAATTCCTAATTCACCTTTTGGGGCTTCCACTCTTGCATAAAGCTCTTGCTTTGACAATTCAAAATTGGGTGAAGGTTTTTTACCAAGAAATCGATATTCAAAATCATTCCATTCGGAATTCTTTGCTTTCTTAAAGCGTCGGACTTCTAAATTCTCATAAGGGCCCCCAGGAATTTTTTCTACAGCCTGTTGAATAATTTTGATTGATTCCCTCATTTCACCGATTCGTACTAAATAGCGTGCTAATGAATCCCCTTCTTTTTGCCATTGGACTTTCCAATCGAATTGATTGTAAGACTCGTAAAGATCAACTTTACGAAGATCCCATTGTATTCCAGAAGCTCGTAACATGGGGCCCGATAAGCCCCAATTTACAGCTTCTTCTCCGCTAATAAAACCAACTCCCTCAACTCGTTCCAAAAAAATGGGATTCTGTGTAATAAGTTGTTGATATTCAATAACTCCTCGTAAAAAATAATCACAGAAATCTAAACATTTATCGATCCATCCATAAGGCAGATCGGCAGCAACTCCTCCGATGCGAAAGTAATTATGCATCATTCGCATACCTGTAGCAGCTTCAAATAGATCATATATTAATTCTCTCTCTCTAAAAATATAAAAAAAAGGAGTCTGCGCACCGAGATCTGCCATAAAAGGTCCAAGCCATAACAAGTGAGAAGCTATACGGCTCAATTCTAACATAATTACCCTAATATAGCTGGCTCTTTGGGGTATTTGAATATTCTCCAAGAATTCTGGTGCATTTACCGTTATTGCTTCTGTAAACATAGTAGCTAAATAATCCCAACGTGTTACATAAGGTAAGTATTGTATAATAGTTCGGTTTTCCGCGATTTTTTCCATTCCTCTGTGTAAATAGCCTAATATGGGTTCACAATCAATAACATCTTCACCATCGAGAGTAACGATCAGTCGAAGAACACCATGCATTGATGGGTGCTGAGGGCCCATATTGACTATCATGAGATCTTTTCTTGTAAGCGGTAGACTCATTTATTGCCGAGCCATAGTAATTGCACCTATTAAAGAAACTAGAAGAATTATGGAAATGAGTTCAAATGGAAGATAAAAATCGGTTGCTAAATGAATCCCAATTTGTTGAACGTTATTTATGAGACCCTGTTCTACTATTTGGTTTGATCTTGTAGTCCAAAGAATTCCATACCATGACGTATCTGGGATAGTAGTCATTAGTGAAAAAGGAATAGTTATACAAACGAGTGAAGTGAACCCATCTCCAATAGTCCAAAAATTCTTATCTTTAGACCATTCTGAGCCATTTACGAACATTACGGCAAATATGATCAAGACATTTATAGCTCCCACATAAATAAGAAGTTGTGCCACAGCTACAAAGTAGGAATTCAATAAAATATAGAATAAGGATATACAAACAAGAACTAATCCTAGCGAAAAAGCAGAAAAAGTTGGGTTGGTAAGTAATACCACCCCTAGACCCCCTAGTAGAAGAACAAATCCCCCAAATAGCACAAGAATTTCATGTATTGGCCCAGGTAAATCCATTTAAGAAAGAAAAAAGAATAAGAACACAGATACATAACATAAAAAAAAGAATAAATAAGACGAAATTCGACCTCCCCCTACATATTTAATTTCTTCTCCTATACAAAAACTAGCAAGACCTACTCCATTGGTAATTCCATCAATGACACCCTTGTCGAAAAACTGCGTTAGTTCGGTTAATCCTCTTATACCCAAGGTAAAGGTCCTAGTATAGAAAATATCTATATAACCGCGATTATATGACCAACTATATATCTTTTTTTTTAGTTGATGGAAAAAATACTTTTTCGGACCCCCTTTTACAAAGGAATTTATTAAATCCAAATTCTGAAAAAAAGAGTAAGCAGATCCATAAAACATATATG-CTATGAATAGACCAAAAATAGCTAGACTTACAGAAGAAATTGCATTAGTGATAAATTCATATGAATTTATGGAAGAATTAGAACTTTCTTGGAAAAAGTTGATTGAGGGAGTTAGCCACTTTGATAATATGGTTAATTCCCCTATTTCATTATCAAAATGGATTCCTATAGATCCAATAAACAAAGTACAAAGCAGTAATATAAGAAGAGGAAATAGCATAGTATTTCCCGGTTCATGAGGATAGACAAAAGTGTTTTTAGTCCCCAATGAAGTACTAAAGGACCCTATCCTATTTCCTGTATTAACATGAATTTTGGATAGATTTTGTGAAAAAAAAGAAACTCCACTCTTCGCTGTTGATAAAACGAAATCTCTATTGACTCCTTTAGATATCCTTTTTCCCCATAACGATATTGAATACAACGAATCCTCTTTAGTACTACTGTAATTTTGAAAATGAACACGCAAATACCCATCAAAAGTAAGTAAATATATCCGAAACATATAAAACGCAGTTAATCCTGCAGTAAAAGAAGCTATTATTCCAAAAAAGGGTGAATATAACCAACTATTACTAAGGATTTCATCTTTGGACCAGAAGCAAGCAAGAGGTGGAATACCACAAAGAGAAAGGGTACCCCATAAAAAACAAGTTCTTGTAATTGGAATGTATTTTCTTAAACCACCCATAAGAACCATATTCTGACTTTTATCTGGTGAATATCCAACAAGAGGTTCCATTGAATGAATAACAGATCCGGATCCCAAGAATAATAAAGCTTTCGAATAAGCATGAGTGATCAAATGGAATAAAGCAGCTTGATAAGAACCTATACCTAGAGCTAACATCATATAACCCAATTGAGACATTGTAGAATAGGCTAAGCTTCTTTTAATATCTCTCTGAGCAAGAGCTAAAGTGGCTCCTAAGAAAAGTGTTAGTGTACCTATTAAAGAAATGAAACTCATTATCAAAGGTAGGGATATGAAAAGAGGAAGAAGTCGAGCTATAAGAAAAATCCCCGCAGCAACCATAGTTGCTGCGTGTATAAGAGCTGAAATGGGGGTGGGTCCTTCCATAGCATCGGGTAACCATACGTGAAGAGGGAATTGTGCCGATTTCGCAACTGCACCAAGGAATAATAAAAAAGCACACAAAATAGTAAGCAAGGAGTTAATCTCATTAT-TAGGAATCCAGTTATTAGCTATTTTAAACAAATCCCGAAACTCTAAACTACCTGTTATCCAAAAAAAACCTAGAATTCCTAATAACAGACCAAAATCCCCTACACGATTAGTTACAAAAGCTTTTTGACAAGCACTCGCTGCAATTGGCCGTGTAAACCAAAAGCCTATCAATAAATAGGAACACATTCCCACAAGCTCCCAAAAAAAATAAATTTGTATCAAATTGGAACTAGTAACCAATCCCAACATGGAAGTATTGAAAAAACTTATATAAACAAAAAATCTCAAATATCCCTCATCGTGAGACATATAATCATCACTATAAATAAGAACCAGGATTCCTACAGTAGTAATTAGTATTAACATAATAGAAGTAAGCGGGTCGATTAAGTATCCAAATTCTAAGGAAAAATCATTATTGACGGTCCAAGACCATAGATATTGATAGATAGAACTTCCATTTATTTGTTGAATAGACAGGTGAACTGAGAATACCATAGCTATACTTAAAAGTAAAACACTAGGAAAAGCCCATATGCGACGAAGATTTTTTGTTGCTGTTGGAACAAGAAAAAGTCCAAACCCCATTGACATAATAACTGGAAGTGGGAGAAGAGGGATTACCCATGCATATTGATATGTATGTTCCATCTAATTATTCAAAAAATTAGATTGATTGATACGAGTTGATTTCCTATTACGATGGATGGAAGAAAGAATGGATAATCCAATAGCTGCTTCAGCAGCCGCAAGGGCTATAACAAAAATTGCGAAAATGTCTCCTTTTAATTGGCGGCTATCAAATAGATCAGAAAATGTTACGAGATTTAGATTAATTGAATTCAGTATAAGTTCAAGGCATATTAGAGCTCTAACCATGTTTCGGCTTGTGATCAATCCATAGATACCAATCGAAAATAAATAGACACTCAAAAAAAGTACATGCTCAAACATCATCTATTTAGGATAATAATTGGATAACAGAGCCTCTACCCTGTCAACGGATAGCGAGAGAACAAAATCTGGATAAATACCGATTCCTATTACTGGTAAAAAGATACAGATTAAAAGAAAGAGTTCTCGCGGGCCGGAATCCTCAAAATTTTCGTTTGGAACATGAAATAGCTTGTATCCATAGAACATCTGTCGTAACATAGATAATAAATAAATAGGAGTTAATATCATTCCAATTGCCATTACAAAAGTAATTAGCATTTTTGGCATTAACAGAAATTTTGGACTAGTAATTAGTCCAAAAAATACTACTAATTCCGCAACAAAACCACTCATTCCTGGTAAGGCAAGAGAAGCCATTGAAAAGCTACTAAACATGGTAAAAATTTTTGGCATTGGGATAGAAACCCCTCCCAGTTCTTCGAGATAAACAAGGCGCATTCTATCACAAGCCGTTCCCGCTAAGAAAAAAAGTGTAGCCCCAATAAATCCATGGGATAATATTTGTAAAATAGCTCCATT------------------GAGTCCAATGTTGGTTATGGAACCAATTCCTATAATAATGAAACCCATGTGAGAGACGGAGGAGTAGGCTATTCTTTTTTTGAAATTGCGTTGGCCAAG-------AGAAGTTGAAGCTGCATAGATTATTTGCATCGCTCCTATTATTACTAACCAAGGGGAAAATAGATAATGAGCATGAGGTAACAATTCCATATTGATCCGAATCAATCCGTATGCTCCCATCTTTAATAGGATTCCCGCTAAAAGCATACATGTACTGTAATGCGCTTCCCCATGGGTATCTGGTAACCACGTATGTAGGGGTATAATCGGCAATTTGACAGCATAAGCAATAAGGAAGCCAAAATAAAATAGTATTTCCAATGTTGCAGGGTATGATTGATTAATTAATCTTTCCAAATCTAATCTTGGTTCGTTGGAACCGTATAAGCCCATACCTAGAACTCCGATTAAGAAAAAAATGGAACCACCTGCAGTATACAAAATAAACTTTGTAGCTGAATAGAGACGCCTCTTCCCCCCCCACATGGATAAAAGTAAGTAAACAGGAATTAATTCTAACTCCCACATGATAAAAAAAAGTAAAAGGTCTCGCGAAGAAAATAATCCTATTTGACCGCTATACATTGCTAGCATCAGGAAATAGAATAATCGGGAATTCCGGGTAACCGGCCAAGCTGCTAAAGTAGCTAAAGTAGTCATAAATCCTGTCAATAAAATAGATCCTAATGAAAGTCCATCGATTCCCAATCTCCAGTGGAAATTGAAGACATCTATCCATTTAGAATCCTCTTTTAATTGGATTAAGGGATCCTCCAATTGGAAATGATAACAGAATGCATAAGTCATTAGAAGGAATTCTAATAAACAAATAGACATAGTATACCACCTAACGATTTTGTTTCCCCTATGAGGTAAAAAGAAAATTAATGAACCCGCAAATATCGGCAAAACAACAAGTATTGTTAACCAAGGAAAAGAACTCATTTA-----AGACCATTCCAAGGCTCCTTTTCGCCATGCATAAACTAAACCAACAACTAGGATAAGCACGAAAATGAAAGCTTCGATAAAAACGGATATACCCAATACGTCGAAACTCATTGCCCAAGGGTAGAGAAAGACCGTTTCCACATCAAAAACAACAAAAACTAGCGCAAACATGTAATAGCGTATTCGGAATTGTAACCAAGCCCCCCCCATGGGTTCTATACCCGATTCATAACTAGAAAGCTTCT--CTGGTCCTTCACGAACCGGAGCTAAAAGTGCTGAAATCCAAAATGCTAAAATAGGAATAAGGCTTGCTATTATTAGAAATGCCCAAAAAATATCATATTCGTGAAGCAGAAACATC-----------------------------------------------------------------------------------------------------------------------------------------------------------------------------------------------------------------------------------------------------------------------------------------------------------------------------------------------------------------------------------------------------------------------------------------------------------------------------------------------------------------------------------------------------------------------------------------------------------------------------------------------------------------------------------------------------------------------------------------------------------------------------------TCCTTCGTAGACGTCAGGAGTCCATTGATGAAAAGGGGCTGGGGAAAGCTTGAACCCAAGTCCTACAGTGATGGATATAAGCGCAATTGAAATTCCTGGGGAGTTATACATTTGTGTATTGATAAGACCGTTCACAATTTCTTGAAGCTCGATCTCCCCCCCAGATGAACCATATAGCCAAGAGAAACCATGAACCAGAATAGAAGAGCTTGCCCCACCCATGAGTAAATATTTCATAGTAGCCTCATTAGACCGTAGATCTCTCTTGGTATATCCAGACAATAGGTAGGAACATAAACTGAAACATTCTGGAGCTACAAAGATAGTTATTAAATCGTTAGCACCACATAAAAACATTCCCCCTAGAGTAGCTGTTAATACGAATAACAGAAACTCTGTTATAGCCATTTCTGTACATTCAATGTACTCTACGGATAGAGGAATACATAAAGTTGAACATAA-TAAAATAAGAAATTGAAAGATTTCGTTGAAATTGTTCGTTTGGAAATTTCCCGAAAAGCTAATTATAGGTTCTTCTCTCCATCGGAACAATAGGGCCGTTATGCTTATTACTAAACTTGTTGAAGAGATGAAATAGAACCAAGGTCTATCTTTTTGATCAGAGGTTAAATCGATCATCAGAAGAAGAATTAGGCCAAAAATTAGGATACATTCTGGGAAAATGAAACTTCCCTGGAAGAGAAGCAAATGAAACGCTTTCATAAAAATTCTCGTAGAATCGAGAATGAAGTTTTCATTCTGTACATGCCAGATCATCTAAAAGAGGGTATCCTGAGCAATTGCAAGAATGGGGTTCATTGATATTCCTGGTATAGTAGATGCTATCACACATACAGTCATACTCAATTCGATGGAATTGTTTGATCTTAAAGGGGATCTTCTATAATTTCGCACATAAGGGGTTATTTCTTGGTTTCGTCCAGTCATTAATAACTTGACTATTTTTAGATAATAGTAGATAGAAAGAACGCTCGTAAGGAGTCCTATTGAAACCAAGAAATATAGGCCTGCTTGCCATCCACACCAGAATAGATAGAGTTTTCCGAAGAAACCTGCTAGTGGAGGAAGGCCTCCTAGGGATAAGAGACATAGGGCTAAAGAGAGAGCCAAAAAAGGATCTTTCGTGTATAATCCTGCATAATCTCGAATGTTATCAGTTCCGGTACGTAGACCAAATAATACAATGCAAGCAAAAGTTCCTAGATTCATGGAGATATAGAAAAGCATATAAGTTATCATGCTTGCATATCCATCATTTGAGTCTCCAACAATTATTCCAATAATTACATATCCGATTTGCCCTATGGACGAATATGCAAGCATACGTTTCATGCTTGTTTGAGTAATAGCAAGGAGATTCCCCAATATCATGCTAAGAATAGCTAGGATTTCCAGAAGAAGATGCCATTCGTTTGATGAGAAATAAAAAGGAATATCGAGAATTCGCGTGGCTGAAGCTGAAGCAGCAACTTTCGAAGTAACAGAAAGAAAAGCAACGACTGGAGTGGGGGAGTCACGTAGAGATATTGCTAGTACACAAAAAGTTAATGGGATTTCATAACTAATAGATTGAGCGGCAGCTCGTAGACCACCTGAAAAAGAATATTTATTATTTGAGCTATATCCTGCCATAAGAAGACCAATAGGAGCAATACTTGAAATGGCAATCCATAAAAAAACACCAATACTAAGATCCGCTAAAACAAAGCGATATCCCAAAGGAATAACTAAAAAACTTAATAAAATTGATATGACTGCTATAGACGGTCCAATGCTAAATAAGGGAATATCCCCTCGGGATGGCAAGATATCCTCTTTAAAAAGTAGCTTAGTTCCATCTGCTATAGCTTGAAGCAGTCCCAGGGGGCCAGCATATTCAGGACCAATACGTTGTTGTATTGATGCGGATATTTCTCTTTCTAACCAC--ACAATTACGAGTACTTCTATTGTGATTCCCAGTAAGAGGGTCAAAATGGGTAGAATCCATATCAGTCCATAGACTTCTTTTAATAATTCCAAGTTCGAAAAAGAATTGATAGCTTCTACCTGTACCCTGTCTATTATCATTTATAGTGAAACAAGTTGGGAAGAAGTTGTTAATAAGAGATTGCCCAGGGAAATAGGTAAAAGAAATTTCCATCCAAGATTTAATAACTGATCCATTCTCATCCTGGGTAAAGTCCATCTTATTGTGATAGAAATGAAGAGAAATAAATAAGCTTTAGTTAATGTAATAAAGATACTCATTGTCATTTCTAAAATTCCAACCATTTTATTCATTTGGAAAAATCCAAAAAAGGATATATAGGGAATAGACAAATTCCACCCGCCTAAGTAGAGAACTGTTACAAATAAAGAGGAAACTAATAAATTTAGGTAAGAAACAAGATAAAATAAACCATATTTGATACCAGAATATTCGGTTTGATAACCTGCTACTAATTCTTCCTCCGCTTCTGGTAAATCAAAGGGTAATCTTTCACATTCCGCCAAAGAAGAAATTAGAAAAACCAGAAAACCTATAGGCTGACGCCAAAGATTCCATCCAAAAAAACCATATTTTGACTGTGCTTCAACTATATCAACTGTACTTGAACTGTTGGAT-ATTAATTAAGAGGATTCACCAGATCATTGATACGGAGAATATCCAAATACCAAATACGCTCACTGTGCGATCCACGGAAAGAAAAGTAAGTTGTTTTGGCGAACATCAAAGAAAAAACTTGCTCTTCTTCCGTAAAAAATTCTTCTAAAAATACCGAACCCAACCATTGCATAAAAGCTCGTACCGTGCTTTTATGTTTACGAGCTAAAGTTCTAGCGCATGAAAGTCGAAGTATATACTTTAGTCGATACAAAGTCTTCTTTTTTGAAGATCCACTGTGATAATGAAAAAGATTTCTACATATCCGACCAAACCGATCAAGAATATCCCAATCCGATAAATCGGTCCAAATTGGTTTACTAATAGGATGCCCCGATCCAGTACAAAATTGGGCTTTTGCTAAAGATCCAATGAGAGGAGTAACAGGGACTTTGGTATCGAATTTTTTCATTTGAGTATCTATTAGAAATGAATTCTCCAGCATTTGATTCCTTACTAACAAAGAATTTATTGGTACACTTGAAAAGTACCCCAGAAAATCGAAGCAAGAGTTTGCTAATTGGTTTAGATGGATCCTTTGCGGTTGAGTCCAAAAAGAGAAAGAATATTGCCACAAACGGACAAGGTAACATTTCCATTTCTTCTTCAAAAGAAGAGTTCCTTTTGATGCAAGAATTGCCTTTCCTTGATATCGAACATAATGCATAAGGGGATCCATAACGAACCATATGGTTTTCCGAAAAAAAGCAGGGTACATTAACCCAAAATGTTCCATCTTCCTAGAAAAGATGATTCGTTCCAGAAAGGTTCCGGAAGAAGTTAATCGCAAGCAAGAAGATTGTTTACGAAGAAACAACAAGAAAAATTCATATTCTGATACATAAGAGTTATATAGGAACCGAAATAGTCTTTTATTTTCTTTTTTCAAAATAAAAATGGATTTCATTGAAGTAATAAAACTATTCCAATTCGAGTAGTAGTTGAGAAAGAATCGCAATAAATGCAAGGATGGAACATCTTGGATCCGGTATTGAAGGAGTTGAAGCAAGATATCCAAATGGATAGGATAGGGTATTTCTATATGTGCTAGATAATGTAAGTGCAAAAATTTGTCTTCTAAAAAAGGAAATATTGAATGAATAGATCGTAAATTCTGAAACTTTGGTATTTCTTTTTCTTCCGGACAAGACTGTTCTCGTAGCGAGAATGGGATTTCTACAACGATCGCAAACCCCTCAGATAGAATCTGAGAATAAAACTCAGAATAAAAAAAATTGTTGTAATCCAATAATCGATCTTGGTTAGGATGATTAACCAAATTAATCCAAAAATTCTGCTGATACATTCGAATCATTAACCGTTTCACAAGTAGTGAACTAAATTTCTTGTTATTAGAACCAATAATTTCGACAAGTTCGGAACCATTTAATCCATAATCATGGGCAAACACATAAATGTACTCCTGAAAGAGTAGTGGGTAGACGAAATATTGTCTAGGAAATTTAAGTTTTTCTGAATAACCCTCGAATTTTTCCATCTAACCCTTTGAATCTTTGGTATCCTTCAAATCTTCGGTATCCTTCGAGTCTTCGGTACGCTTCGAATCCTTATGGGGAAGTCTATAAATTATACGCCCCTTGCTTGAATCATAACGACTTACTTCAATTTTGACCCTATCCCCCATCAGTATTCGTATAGAACTAGACCGGATCTTTCCTGAAATATAGCCCAGGATGATGGTGTCATTCTCTAGGCGAACGCGGAACATTCCGTTGGGTAGGGCTT------CCATAACTAAACCCTCGAAAGTAATTTTTGCTTCTCTCGGGTTTTTTTTTTCTCTCCTATTTTTCTTTTCTGTCATCTACCAATCCTTAAACATTTCTGGAAACCACACTGGATCAGTATCGCAGTGCTCGTCAAGCATTTCATCCCCTACAATATCGACAAGTCCATAAGCTTTGG----CTTCGTCTGCTGACATAAAAACATCCCTTTCCATGTCTTCGGATACAACCCAAAAAGGCTTGCCTGTTCTTAGTGCATAAACCCTTGTGATCATTTCGCGAACTTTGTGTAACTCTTCCACTTCTAGTAAAAATTCTGGTGTTCTTGCCCGATAATAAGCACTAGCAGGTTGGTGAAGCATAATCCTCGCGTGGGGGAATGCTATACGCTTGGTGGGTTCTCCTCCAAGCAGAATGAAGGACGCCATGGACGCGGCTATTCCGAGGCATATTGTATATATATCTGGTGTCACCGTTTGCATCGTATCAAAAATCGCCATTCCTGAGATTAACCACCCGCCGGGGGAGTTTATAAACAAAAAAATATCGCTAATTCCATCTTCTATACTGAGATATACCATGAGACCTGTAATATGATTCGTGACCTCGCAACGAATCTCTTGACCTAAAAAAAGTGTCCTTTCTCGATACATAACATTGTATAAGTCAACCCAAGTCGCTTCTTCATCTCCGGGAATCCGGTAAGGTACTTTTGGAACACCAATGGGCATATGAAAAAAAAGAAAGCATTGCCTTCTTTCCTATATCTTGTATTTATCGTACTTTTGCCTTGGGGAGTCTCTTTCTCTTTTAACAAATGTCTGGAACTTTGGATTAAGAA---TTGGTGGAATACCAGGCAATCCCAAACTCTCTTAACTGCTATTCAAGAGAAAAGAGTTCTAGAAAGATTCATGGAATTAGAAGACCTTTTTATCTTGGACGAAATGATAAAAGAGAAACCGAATACACATGTACAAAACCCCCCTATAGGAATACGCAAGGAAATAATACAATTGGCCAAAATAGATAATGAGGGTCATCTCCATATCATTTTGCATTTCTCGACAAATATAATCTGTTTGGCTATTCTAAGTGGTTCTTTTTTTCTGGGTAAAGAGGAACTTGTTATTTTGAATTCTTGGGTTCAGGAATTCTTCTATAACTTAAATGACTCAGTAAAAGCTTTTTTTATTCTTTTAGTTACTGATTTTTTTGTTGGATTTCACTCCACCCGCGGTTGGGAACTACTAATTCGTTGGGTCTATAACGATCTTGGATGGGTTCCTAACGAGCTAATTTT-CACTATTTTTGTTTGTAGTTTTCCTGTGATTCTAGATACATGTTTGAAATTTTGGGTCTTTTTTTGTTTAAACCGCCTATCTCCTTCGCTTGTAGTCATTTATCATTCAATTAGTGAAGCATAAATGCTATTTGCAACTTTAGAACATATACTAACTCATATTTCTTTCTCAACAATTTCAATTGTGATTACGATTCATTTAATAACCTTATTAGTTCGT------------GAACTTGGGGGATTGCGTGATTCGTCAGAAAAAGGAATGATAGCCACTTTTTTCTG-------TATAACAGGATTCTTAGTTTCTCGTTGGGCTTCTTCGGGACATTTTCCATTAAGTAATTT--ATATGAGTCATTGATCTTCCTTTCATGGGCTCTGTATATTCTTCATATGATTCCTAAGATACAGAACTCTAAAAATGATTTAAGCACAATAACTACGCCGAGTACTATTTTAACGCAAGGCTTTGCCACGTCGGGTCTTTTAACTGAAATGCATCAATCCACAATACTAGTACCTGCTCTACAATCTCAGTGGTTAATGATGCATGTCAGTATGATGTTACTAAGCTATGCGACTCTTTTGTGCGGATCCTTATTATCCGCCGCTCTTCTAATGATTAGATTTCGAAAGAATTTAGATTTCTTTTCGAAAAAGAAGAAAAATGTTTTAAGCAAAACATTTTTCTTTAATGAGATTGAATATTTCTATGCAAAAAGAAGTGCTTTAAAAAGCACCTTTTTTCCTTTATTTCCAAATTATTACAAATATCAATTAATTGAGCGTTTGGATTCTTGGAGTTATCGTGTCATTAGTCTAGGGTTTACCCTTTTAACCATAGGTATTCTTTGTGGAGCAGTATGGGCTAATGAGGCGTGGGGATCCTACTGGAATTGGGATCCTAAAGAAACTTGGGCATTTATTACTTGGACCATATTTGCAATTTATTTACATAGTAGAACAAATCCAAATTGGAAGGGTACGAAGTCAGCATTTGTAGCTTCCATAGGATTTCTTATAATTTGGATCTGTTATTTTGGTATCAATCTATTAGGAATAGGTTTACATAGTTATGGTTCATTTACATTACCCATCTAAATGAATATTATACCGTGTTCCATTAAAACACTCAAGGGGTTATACGATATATCGGGCGTAGAAGTAGGCCAACACTTCTATTGGCAAATAGGAGGTTTCCAAATTCATGCCCAAGTACTTATCACTTCTTGGGTCGTAATTACTATCTTGCTAGGTTCAGTTATCATAGCTGTTCGCAATCCACAAACCATCCCAACCGATGGTCAGAATTTCTTCGAATATGTCCTTGAGTTTATTCGAGACTTAAGCAAAACTCAGATTGGAGAAGAATACGGTCCCTGGGTTCCCTTTATTGGAACTATGTTCCTTTTTATTTTTGTTTCGAACTGGTCGGGTGCTCTTTTACCTTGGAAAATTATACAGTTACCCCATGGAGAATTAGCAGCGCCCACGAATGATATAAATACTACTGTTGCTTTAGCTTTACTCACGTCAGCGGCATATTTTTATGCGGGTCTTAGCAAAAAAGGATTGAGTTATTTCGAGAAATATATTAAACCAACTCCAATCCTTTTACCAATTAACATATTAGAAGATTTCACAAAACCATTATCGCTTAGTTTTCGACTTTTCGGGAATATATTGGCGGATGAATTAGTCGTTGTTGTTCTTGTTTCTTTAGTCCCCTTAGTAGTTCCTATACCGGTCATGTTTCTTGGATTATTTACAAGCGGTATTCAAGCTCTTATTTTTGCAACGTTAGCCGCAGCCTATATAGGTGAATCCATGGAGGGTCATCATTGAATGAATCCACTAATTGCTGCTGCTTCCGTTATTGCTGCTGGATTGGCCGTAGGTCTTGCTTCTATTGGGCCTGGAGTTGGTCAAGGTACTGCTGCAGGACAAGCTGTAGAAGGTATTGCGAGACAGCCAGAAGCAGAAGGTAAAATACGCGGTACTTTATTGCTTAGTCTAGCTTTTATGGAAGCTTTAACAATTTATGGACTAGTTGTGGCACTGGCGCTTTTATTTGCGAACCCTTTTGTTTAAATGAAAAATGTAACCCATTCTTTCGTTTTTTTAGCTCACTGGCCATCCGCTGGGAGTTTCGGGCTTAATACCGATATTTTAGCAACAAATCTAATAAATCTAACTGTAGTGGTTGGTGTATTGATTTATTTTGGAAAGGGAGTG---------------TTAAAAGATTTATTAGATAATCGAAAACAGAGGATCTTGAGTACTATTCGAAATTCGGAAGAATTGCGTAGAGGAACCATTGAGCAGCTCGAAAAAGCTCGAATTCGATTACAGAAAGTCGAACTAGAAGCGGATGAGTATCGAATGAATGGATACTCTGAGATAGAACGAGAAAAAGCAAATTTGATTAATGCCACTTCTATTAGTTTGGAACAATTAGAAAAGTCTAAAAACGAAACCCTTTATTTTGAAAAACAAAGGGCGATGAATCAGGTCCGACAACGGGTTTTCCAACAAGCCGTACAAGGAGCTCTAGGAACTCTGAATAGTTGTTTGAATACCGAGTTACATTTCCGTACGATTCGTGCTAATATTAGCATTCTCGGGGCCATGGAATGGAAGAGTTAATCAATTAGATGGGGGAATCCAATTAACAGCCTCGACTCGTATCCTAGCTCGTCTGAGAGCTACCTTCGCTTCAACCAATTCTTTCGTACCCTCAGCTCTACTCACGTTAGCTTCGGCTATTTCAAGTGCCTGTTGAGCTTCTTCCGGATCAATGTCACTACCCAGTTCCGCATCATTTCCTAAAATGATGATCTCATTATTAACTATTCTGGCAAAACCGCTCCACAGAACCGCCGTTAACCATTGATCGTTGAGGAGGCGTATTCTCAAGGGACCCATATCTACAGCTGTGTTAATGGGGGCGTGGTTTGGTAATACGCCAATTTGGCCACTATTAGTAGATAAAATGATTTCTTTCACTTCACAATCCCAAATAATTCGCTTAGGAGTCAGTACATAAAGATTTAATTTCATTCATTTCTTCAATTTGTTCTCCTCTTCTAAGTTTATAGCTTTCGTGCTAGCTTCATCGATGTTACCCACCAAATAAAAAGCCTGTTCGGGTAGGCCGTCTAATTCTCCGGAAAGGATTAGTTGAAATCCCCTAATAGTTTCTGCAAGACCAACATACTTTCCCGGAGAACCGGTAAAAACTTCTGCCACAAAAAACGGTTGTGATAAGAAGCGCTCAATTTTTCGTGCTCTTGCTACAGTTAAACGATCCTCCTCCGATAATTCATCCAACCCAAGAATTGCGATAATGTCCTGAAGTTCTTTGTAACGTTGTAAAGTTTGCTTAACTCTTTGCGCAGTTTCATAATGTTCGTTGCCAACGATCCGAGGTTGTAACATAGTTGAGGTTGAATCTAAAGGATCTACTGCAGGATAAATCCCTTTGGAAGCTAATCCTCTGGAAAGTACGGTAGTAGCATCCAAATGTGCAAATGTTGTAGCAGGAGCAGGGTCGGTCAAATCGTCCGCAGGTACATAAACCGCTTGGATCGAAGTTATAGATCCCTTTTTAGTAGAAGTAATTCTTTCTTGCAAAGAACCCATTTCTGTACTAAGAGTAGGTTGATAACCCACTGCAGAGGGCATTCTCCCTAATAAGGCAGATACCTCCGATCCTGCTTGAACAAAACGAAAGATATTATCGATGAATAGAAGCACGTCTTGCTTATTAACATCTCGGAAATATTCTGCCATAGTTAGGGCAGTCAAACCAACTCTCATACGAGCTCCTGGCGGTTCATTCATTTGGCCATAGACTAGAGCTACCTTTGATTCCTCAAGATTTTTTTCATTAATTACTCCAGATTCCTTCATTTCCATATAAAGATCATTTCCTTCACGAGTCCGTTCCCCTACTCCGCCAAATACGGATACGCCCCCGTGAGCTTTAGCAATATTGTTGATTAATTCCATGATGAGTACTGTTTTACCTACTCCAGCTCCCCCAAATAGTCCGATTTTTCCTCCACGCCGATAAGGAGCTAAAAGATCGACCACCTTAATACCAGTTTCAAAGATGGATAATTTCGTATCTAACTCGATAAAGGCGGGCGCGGATCTATGAATAGGGAATGTTGCACTAGTATCTACAGGACCCAAATTGTCAACAGGCTCCCCAAGAACGTTGAAAATTCGTCCAAGAGTAGCTCCACCGACAGGAACACTGAGAGGAGCTCCCGTGTCAATCACTTCCATTCCTCTCATCAACCCATCTGTAGCACTCATAGCTACAGCTCTAACTCGATTATTTCCTAATAATTGTTGTACCTCACAAGTTACATTAATTTGCTTACCGTCAGTGTCTCGACTCTTGACTACCAAAGCATTATAAATATAAGGTAACTTGCCCGGGGGAAAAGTGACATCCAGCACGGGTCCAATAATTTGATCGATACGCCCTGTACTTTTTTCTTCAATTGTAGAAACCCCGGGACGAGAAGTAGTAGGATTGGTTCTCATATGGCAACCCTTCGAGTCGACGAAATTCATAAAATTCTCCGCGAACGTATTGAACAATATAATAGAAAAGTAGGGATTGAGAATATCGGTCGCGTAGTTCAAGTGGGGGATGGGATTGCTCGTATTATAGGTCTTGGTGAAATAATGTCAGGCGAATTAGTCGAATTTGCAGAAGGGACTAGGGGTATTGCTCTGAATTTGGAATCCAAAAATGTTGGGATTGTATTAATGGGCGATGGGTTGATGATACAAGAGGGCAGTTTTGTAAAAGCAACAGGAAGAATTGCTCAGATACCCGTGAGCGAGGCTTACTTGGGTCGTGTTATAAATGCTCTGGCTAAACCTATTGATGGGAGAGGCGAAATTGTAGCTTCGGAATCTCGCTTAATTGAATCTCCTGCTCCGGGTATAATTTCCAGGCGTTCTGTATATGAACCCCTTCAAACGGGGCTTATTGCTATCGATTCGATGATTCCTATTGGGCGCGGTCAGCGAGAGTTAATTATTGGGGACAGACAAACCGGCAAAACAGCAGTAGCTACAGATACAATTCTCAATCAAAAAGGGCAAGATGTAATATGTGTTTATGTAGCTATCGGTCAAAGAGCATCCTCCGTAGCTCAAGTAGTAACTACTTTCCATGAAGAGGGGGCCATGGAATACACTATTGTAGTAGCTGAAATGGCGGATTCCCCTGCTACATTACAATACCTCGCTCCTTATACGGGAGCAGCCCTGGCTGAGTATTTTATGTACCGCGAACGGCATACTTTAATAATTTATGATGATCTCTCCAAACAGGCACAAGCTTATCGCCAAATGTCCCTTCTATTAAGAAGACCCCCCGGCCGCGAAGCTTACCCAGGGGATGTTTTTTATTTGCATTCACGCCTTTTAGAAAGAGCCGCTAAATTAAATTCTCTTTTAGGGGAAGGAAGTATGACTGCTTTACCAATAGTTGAGACTCAATCTGGAGAC-----GTTTCCGCCTATATTCCTACTAATGTAATCTCCATTACAGATGGACAAATATTCTTATCCGCAGATCTATTCAATGCCGGAATTCGGCCTGCTATTAATGTGGGTATTTCCGTTTCCAGAGTAGGATCCGCGGCTCAAATTAAAGCCATGAAACAAGTAGCTGGCAAATCAAAATTGGAATTAGCTCAATTCGCAGAGTTACAAGCCTTTGCACAATTCGCCTCTGCTCTCGATAAAACAAGTCAGAATCAATTGGCAAGGGGCCGACGATTACGAGAATTGCTTAAACAATCCCAAGCAAATCCTCTTCCAGTGGAAGAGCAGATAGCTACTATTTATATCGGAACAAGAGGATATCTTGATTCCTTAGAAATTGGACAGGTAAAGAAATTTCTGGATGAGTTACGTAAACACCTAAAAGATACTAAACCTCAATTCCAAGAAATTATATCTTCTAGCAAGACATTCACCGAGGAAGCGGAAATCCTTTTGAAGGAAGCTATTCAGGAACAACTCGAACGGTTTTCCCTTCAGGAACAAA
	Oryza_longistaminata_KM881641	-----------------------------------------------------------------------------------------------------------------------------------------------------------------------------------------------------------------------------------------------------------------------------------------------------------------------------------------------------------------------------------------------------------------------------------------------------------------------------------------------------------------------------------------------------------------------------------------------------------------------------------------------------------------------------------------------------------------------------------------------------------------------------------------------------------------------------------------------------------------------------------------------------------------------------------------------------------------------------------------------------------------------------------------------------------------------------------------------------------------------------------------------------------------------------------------------------------------------------------------------------------------------------------------------------------------------------------------------------------------------------------------------------------------------------------------------------------------------------------------------------------------------------------------------------------------------------------------------------------------------------------------------------------------------------------------------------------------------------------------------------------------------------------------------------------------------------------------------------------------------------------------------------------------------------------------------------------------------------------------------------------------------------------------------------------------------------------------------------------------------------------------------------------------------------------------------------------------------------------------------------------------------------------------------------------------------------------------------------------------------------------------------------------------------ATGAATTGGCGATCAGAACACATATGGATAGAACTTCTAAAAGGTTCTC--------GAAAAAGAGGTAATTTTTTCTGGGCCTGTATTCTTTTTCTAGGTTCACTAGGATTCTTAGCGGTTGG-----------GGCTTCCAGTTATCTTG-GTAAGAATATTATA---TCTGTACTTCCATCTCAACAAATTCTTTTTT-----------TTCCACAGGGGGTCGTGATGTCTTTCTACGGAATC----------------------------------------------------------------------------------------------------------------------------------GCAGGCCTATTCATTA--------------------------------------------------------------------------------------------------------------------------------------------------------------------------------------------GCGCTTACTTGTGGTGCACTA--------------TTTTGTG---------------------------------------------------------------------------------------------------------GAATGTAGGCAGTGGTTATGA---------------------------------------------------------CCGATTCGATAGAAAAGAGGGAGTAGTGTGCATTTTTCGTT-----------------------------------------------------------------------------------GGGGATTCCCTGGAATAAAACGT------------------------------------------------------------------CGCGTCTTC------------CTTCGATTCCTTAT----------------------------------------------------------------------GCGGGATATCCAATCAATTAGAATTCAG--------------GTTAAAG------------------------------------------AAGGTCTTTTTCCTCGT-----CGTATCC-------------------------------------------TTTATATGGAAATCCGGGG-------------------------CCAGGGGGCCA---------------------------------------------------------------TTCCCTTGACT-------------------------CGTACTGATGAGAAGTT------------------------------------------------TTTTACTCCACGAGA-----------------------------------------------------------AATTGAACAAAAAGCTGCC-----------------------GAATTGGCTTATTTCTTGCGCA----------TACCAATGGAAG----TATTTTGAATGTATACATCTAA-----------------------------------------------------------------------------------------------------------------------------------------------------ACAACCCT-------------TTCATAAATCCAAACAAACTTTTCATAAATCCAAGCAAACTTTTCGTAAATCCAAGCAAACT---------------------------------------------------------------------------------------------------------------------------TTTCGTA-----------------------------------------------------------AATTCAAACAACCTTTTC--------------GCAAACCCAAACAACCTTT----------------TCGTAGGCGTCCTCGG-----------------------------------------------------------------------------------------------------------------------------------------------------------------------------------------------------------------------------------------------------------------------------------------------------------------------------------------------ATTGGCCCGGGG---------------------------------------------------------------------------------------------------------------------GATCGAATT-----------------------------------------------------------------------------------------GATTATAGAAAC-------ATGAGTTTAA--------------------------------------------------------TTAATCGATTTATT-AGTGAACAAGGAAAAATATTATCGAG------------------ACGAATAAATAGATTAACCTTGAAACAAC-------------------------------------------------------AACGATTAATTACTCT---------TGCTATAAAACAGGCTCGTATTTTATCTTTCTTACCATTTCGTAACTATGAGAA--------------------------TGAGAAACAA-----------------------------TTTCAAGC-----------------CCAGTCAATTTCAATAATTA---------------------------------------------------CAGGTCCTAGACCCAGAAAAAATAGACATATTCCTCAATTAACAC-------------------------------------------------------------AAAAGTTCAATTCCAATCGAAACTTAAGAAACTCCAACCAGACTTTAAGAAACAACAATCGG------------------------------------------------AACTTAAGTTCCGATTG----------------------------------TTGAATGAAAA------------------------------------------------------------------------------AGAAAGGAGGT------------------------------------------------------------------------------------------------------------------------AGAAAAATTTTTGGATTTAT---------------------GGTTAAAGAAGAAAAAG-----------------AAGAAAACTGGGGTTCTGTTGAATTTC-----------------------------------AAGTATTCAGTTTCACCAATAAGA---------------------TACGGAGACT-----TGC---------------------------TTCACATTTGGAATTACACAAAAAAGATTT----------------TTCATCGGA--------------------------------AAGAGGTCTCCGAAGACTTTT----------------------GGGAAAACGTCA---------------------------------------------------------------ACGTTTGCTGGCTTATTTGGCAAAG-----------------------------------------------------------------------------------------AAAAATAGAGTACGTTATA------------------------------------------------------------------AGAAATTAATCAGTCAGTTGGATATTAGGGAGCGGTAATTAC-----------CAACTGGA---------TCTTGTTGCAC----------------CCGGTAACAAACATGCATAAACCAT-------------------------TTCTCGAAGTATGTGTCCGGATAGCCCAAAGTCT----------------CGATAGTTA--------------------------------GCTCTAGGTCTTCCGGTCAAAA------------------------------AACAACGTCGATG------AAGGCGTGTCGGTGCACTATTACGTGGCAGGGATTGCAATTTTTCT----------------------------------------------CGCATTTTCGTTTTTTCACTCAAACTCAAAGGGTAAACTTTGCTTCTTATCTTTTTTTTTGA--AGATCGACGAA---------------------TCAAATGATATTTCTGTTC------------------------------------------TAATTTCTGCCGCTTCCTCTCTCTCTGAATCAAACTTTTTTTTGCCATTTACAGACGTCTTTTTTTAGGAGGTCGACACCCATTATGCGGCATAGGTG--------------------------------------------TTACATCGCGTATACAACTTAATCGTA-----------------------------------CACCACTTTTAGC--------AATGGCTCGTAATGCGGCATCTCTTCCACTACCAGCACCCT------------TTACCATAACTTCTGCTCGTT---GCAAACCCACTGTACGA--------ATAGCATCTACAGCTGTTCTTTGACCAGCA------------------TAGGGTGATGCTTT---------------TCTTGAGCTTTTGAATCCACAAGTACCCGCGGAGGACCAGAAAACCACCCGACCTTGCGGATCTGT------------AACAGTTATAATAGTATTGTTGAAACTAG------------------------------------------------------------------------------------------------------------------------------------------CTTGAACATGAATAACTCCTTTTGTTATTC------------------------------------------------------TACGTGCACTCTTCCGTAAACTAAAACGCGCATT-----------------------------------------------------CCTACGCAAACCAATACGTACTTTCCTACG----------------------------TGAACCAATTTTTGGTATAGCTTTTG------------------------------------------------------------------------------------TCATTTACCAT-----------------------------------------------------------------------------------------------------------------------------------------------------------------ATATAAC-----------------------------------ATAAG--------------------------------------------------------------------------------------------------------------------------------------------------------------------------------------------------------------------------------------------------------------------------------------------------ACTTCTCCCCCAATTCTGTTTAG------------------------------TC-----------------------------------GAGCTTCTCGATCTGTCA-----------------------------------------------------------TTATACCTCGAGAAGTAGAAAGA----------------------------------------------------------------------------------------------------------------------------------------------------ATAGCAATTCCCATTC-----------------------------------------------------------------------------------------------------------------------------------------CGCCCAAAACCTTA-------------------------------------------------------------------------------------------------------------------------------------------------------------------------------------------------GGAATTCCTT----------------------------------------------------------------------------------------------------------------------------------------------------------------------------------------------------------------------------------------------GATAGTTGGTATAAATTCGTAAGCCAGGTCGGC---------------------------------------------------------------------------------------------------------------------TGATACGCTTTAAAAAGGTTCT----------------AGTTCTAT-----------------------------------------------------------------------------------ATATTCC-----CTTTCT---------------------------AGTCTTTCTCTTTTGATGTCG-----------------------------------------------------------------------------------CAAAGTTG-------------------------------------------AAACCAAGAAATATCTGTTACTTTCCTGATGTTTCCGAACA-----------------------CTTTCAATAAAACCCTCTCGTAGAAGTATTTTAACAATGTTTTCGGTAATATTTGTAGATAC--------------------------------------------------------------------------TACCCGAACAGTTCCTTTTTTATTC-----------------------ATGTCC---------------GCGTTTCTTATAGAGGTTAGTAAATCAG----CAATAGTGTCCTTGCCCATTTAACGAAAAT--------------------------GTGCAAGAGCTCTATTTGCCTCTG--------------------------------------------------------------------------------------------------------------------------------------------------------------------------------------------------------CCATTCTATGAGTCGCTT-----------------------------------------------------------CCTTTTTGCGTATGGCACCCCCACCCCCTTT-----------GGCAGCATCTACTAATTCGGA----ACTTAATTTGAAAGCCATATTTCGAC--------------------------------------------------------------------------------------------------CCGGACGCTTTTGGGATGCTTCTAATAACCAACGAATGGCAAGTGCTCTTCCTTGTTTA--------------------------GATCCTATTTCAAT--------------------------------------------------------------CGGAACTTTCCGCGTCGATCCTTTT--------------------------------------------------------------------------TTATTACGTCTTGTTT--------------------------------------------------------------------------------------------------------------TTACTCCTATATTGGGAGT-------------------------------------------------TACTCTACGTATT------------------------------------GCTTGACGTAAAACCAATAGTGGATTTGTTTCTGT--------------CTTTTGTTGAATCTTTTTCACGGCTCGATAGAGAATTTGAT-----------AAGCCAATGAT--TTTTTTCCGTCTTTCATAATACGGTTAACCACCATGTTAACT----------------------------------------------------------AATCGATT------------------------------------------------------------------------------------ACGAAAAATT------------------------------------------------------------------------------------------------------------------------------------------------------------------------GGATCGGATTTT----------GCAGTTCTTTTTTCTGCAGTA-----------------------------------------------------------------CCTCGACGTGACATTCAAGTTTGACG--------------------------AGAGTAATATTCTA-----------CAACTAACAACTCATTTATTTTGAGA-----------------------------------------------------CCGACCCACTTCCTATCCAGG----------------------------ATTTTTTTTACTAGTCCTT-------------------------------------------------------------------------------------------------------------------------------------------------------------------------------------------------------------------------------------------------------TATATTGCA-----ATGTGTCAATCGTCAAATGCTTT-----------------------------------------------------------------------------------------GGCAATTTCCCCGGGTCGGATGAAG---------------------------------------------------------------------------------------------------------------------------CAATAGAATT---------------------------------------------------------TTGAACC-------------------------------------------------------------------------------------------------------------------------------------------------------------------------------------------------------AGACGT-----------------------TTTGATCTTTGGTTATCC------------------------------------------------------------------------------------------------------------------TTCGTAGTAATAATATCTCGGGGTTTG-------------------------------------------------------------------------------------------------------------------------------------------------CAACGAAAACTTGGTATATCGACTATACGACCATTAACTAAAATATGTCTATGGTTAACTAATTGCCGGGCCTCGGGAATGG--------------------------------TTGAAGCCATAC-----------CTAATCGAA-------------------------------------AAAGGATATTATCCAAACGCATTT-----------------------------------------------------------CAAGTAATTGTAGTAAAACCT-----------------GACCTGTTGAACT---------------------TTTTGCTTTTC-------------CAGCGA---------------------------------------------------------------------------TATGTACATATCTAAGTAATT-----------------------------GTCGTTCT-------------------------------------------------------------------------------------------------GTCAGACCATAATGAAA----------------------------ACGCAATTTCTGTTTTTC--------TTGAAGACGAA----------------------------TACGATATTGTTCTTTTTTCC---------------------------------------------------------------------------CAGAATGGAATTTCTTTTT-------------------------------------------------------------------------------------------------------------------------------------------------------------------------------------------------------------------------------------CAGATT---------------------------------------------------------------------------------------------------------------------------------------------------------------------------------------------------------------------------------------------ACTTCCGGATT----------------------------TAGGTGT------------------------------------------------------------------------------------------------------------------------------------------------------------TTTTCTAGTGAGTCCTGGTAAAGCTCCCAGACGGCGTATTTTTTTAAAACGA-----------------------------------------------------------------------GGTCCTCGATAACGGGACATTTATTCTTCGTCTACGAA----------------------------------------------------TATCCAAAT--------------------------------------------------------------------------------------------------------------------------------------------------------------------------------------------------------------------------------------------------------------------------------------------------------------------------------------------------------------------------------------------------------TTTAACTCCTAATACTCCATAGATAGTTCGA-----------ATTGG--------------------------------------------------------------------------------------------------------------------------------------------------------------------------------------------------------------------------------------------------------------------------------ATAGCAGCAATAATCAATTT------------------------------------TAGCGCGAATTGTTTGGAGGGGAAG---TCTACCTTTTTTGATGCA-------------------------------------------------------------------------------------------------TTCGGCACGCGCAATT-------------------------------------------------------------------TCTTTTCCCGC----------------------------------------------------GAGACGGCCTGCAATTTTTACTTTT----------ACTCCCTTTATATCTGTTTTTT-------------------------------------------------------------------------------------------------------------------------------------------------TAGTTAATTCAATGG--------------------------------------------------------------------------------------------------------------------------------------------------------------------------CTTTTTTCATTGCCTTTCGGAATGAAACTCTATTTTTTAAT------------------------------------------------------------------------------------------------------------------------------------------------------------TGGAA----------------------------------------------------------------------------------------------------------------------------------------------------------------------------------------------------------------AGCTATATATTCTGCA--------------------------------------------------------------------------------------------------------------------------------------------------------------AGAATGTTAGGTTGTCTATAAG-------------------GTTCTT------------------------------------------------------------------------------------------------------------------------------------------------------------------------------------------------------------------------------------------TCACTTT------------------------TTCGATCCCAATATTAAGTCTCTGGT--------------------------------------------------------------------------------TTACAGAATTAACTTCTTTTTGTA---------------------------------------------------------------------------------------------------------------------------------------------------------------GATCTTTCTCTAATTCTTCGATT-------------------------------------------------------------------------------GCTCCTTTT----------------------------------------------------------------------------------------------------------------------TTCTTTAATAAATTGGGGAATCCAATATGGATT------------ATGACGTGGATTG---------TATCGATTTCTTTTTGAATT--------------------------TCTATATGTGTAA---------------------------TTACTTCGGAACTTGAGCCTGA-----------------------------------------------------------------------------------------------------------------------------------------------------------------------------------------------------------------------------------------------------------------------------------------------------------------------------------------------------------------------------------------------GTCCATTTTTT------TATTATGTGTAATTACT-------TCGAAACTTGAGTCTGCTTCTATTTTTCTAT-------------------------------------------------------------------------------------------TCGAGCCCTTTTTCCTATTCTT------TTGTATATAGTTCTTGATA----------------------------------------------------------------CAATTCCGTATTT----------------------------------------------------------------------------------------------------------------------------------------------------------------------------------------------------------------TTTTATCTTCCTGTAGACCT------------------------------------------------------------------------------------------------------------------------------------------------------------------TCAGAATAATTTTTTGGTTGTGCGA---------------------------ACCAAAAGGAATGGTGAT--------------------------------------------------------------------------------------------------------------------------------------------------------------------------------------------------------------------TTTGGGTTGTACCAAGTCTGAAACCA-----------------------------------------------------------------------------------------------------------------------------------------------------------------------------------AGTGGATTTATTTT---------------------------------------------------------------------------------------------------------------------------------------------------------------------------------------------------------------------------------------------------------------------------------------------------------------------------------------------------------------------------------------------------------------------------------------------------------------------------------------------------------------------------------------------------------------------------------------------------------------------------------------------------------------------------------------------------------------------------------------------------------------------------------TTGTCCCATA------------------------------------------------------------------TGACAAGAAGATATTG---------------------------------------------------------------------GAACATCAATTTGAAAG---------------------------------------------------------------------------------------------------------------------------------------------------------------------------------------------------------------------------------------------------------------------------------------------------------------------------------------AGATGATAGAAGCGGGAGTTCATTT----------------------------------------------------------------------------------------------------------------------------------------------------------------------------------------------------------------------------------------------------------------------------TGGTCA-------------------------------------------TGGTATTAAGAAATGGAAT----------------------------------------------------------------------CCTAAAATGGCCCCT----------TACATCTCGGCA------------------------------------------------------------AAGCGTAAAGGTACTCATATTACAAATCTCGCTAGAACCA--------CCCGTTTTTTATCAGAAGC-----------------------------------------------------------------------------------TTGTGATTTAGTTTTTGATGC----------------------------AGCAAGTCAGG--------------------------GAAAAAGCTTCTTAATTG-------------------------------------------------------------------------------------------------------TTGG---------------------------------------TACCAAAAAAAGA-----------------------------------------------------------------------------------------------------------GCAGCGGATTTAGTAGCATCAGCTGCAA----------------TAAGGGCTCGTTGTCATTATGTTAATAA-------------AAAGTGGTTCA----------------GTGGTATGTTAACGAATTGGTCGATT---------------ACTAAAACTAGACTTTCTCAATTTAGAGACTTAAGAG-------------------------------------------------------------------------CAGAAGAAAAGATGGAAAAATTCCACCATC----------------------------------------------TCCCAAAAAGAGATGTGGCAA------------------------------TCTTGAAGAGAAAATTATCTACCTTGCAAAG-----------------------------------------ATATCTCGGCGGGATCAAA---------------TATATGACGAGGTTGCCTGACAT------------------------------------------------------------------------------------------------------------------------------------------------------------------TGTGATCGTCCTCGATCAGCAAAAAGAGTATATAGCTCTTCGGGA------------------------------------ATGTGCCATTTTGG----------------------------------------------------------GGATTCCTA--------------------------------------------CTATTTCTTTAGCCGATACA-------------AATTGTGACCCAGATCTCGCGAATATATCGATTCC----AGCCAACGATGAC-------------------------------ACTATGACTTCAATTCGATTGATT---CTTAACAAATTA--------------------------------------------------------------------------------------------------------------------------------------------------------------------------------------------GTATTTGCAATTT----------------------GTGAGGGCCGTTCT-------------------------------------------------------------CTCTATATAAGAAATCATTGAATGGCGGAACGGGCCAATCTGGTCTTTCATAATAAA-------------GAGATAGATGGAACTGCTATGAAACGACTTA------------------------------------------------------------------------------------------------------------------------------------------------------------------------------------------------------------------------------------------------------------------------------------------------------------------------------------------------------------------------------------------------------------------------------------------------------------------------------------------------------------------------------------------------TTAGCAGATTAATAGATCATT---------------TCGGAATGGGATA-------------------------------------TACATCCC-----------------------------------------------------------------------------------------------------------------------------------------------------------------------------------------------------------------------------------------------------ATATACTGGATCAA--------------------------------------------------------------------------------------------------------------------------------------------------------------------------------------------------------------------------------------------------------------------------------------------ATAAAAACGCTGGGCTTCCATCA-------------------------------------------------------------------AGCCACTACTA--------------------------------------------------------------------------------------------------------------------------------------------------------------------------------------------------------------------------------------------------------CATCGATTTCATTAGGAATCGA------------GGATCTTTTAA----------------------------------------------------------------------------------------------------------------------------------------------------------------------------------------------------------------------------------------------------------------------------------------------------------------------------------------------------------------------------------CAATACCCTCTA-----------------------------------------------------------------------------------------------------------------------------------------------------------------------AGGGATGGTTAGTCCAAGATGCGGAACAA----------------------------------------------------------------------------CAGAGTTTTCTT----------------------------------------------------------TTGGAAA-----AACACTATTATTATGGGGC-------------------------------------------------------------------------------TGT----------------------------------------------------------ACACGCGGTAGAAAAATTACGCCAATCC-------------------------------------------------------------------------GTTGAAATCTGGTATGCTACAAGTG--------------------------------------------AATATTTGAAACACGAAAT------------------------------GAATTCGAAT--------------------------------------------------------------------------------------------TTTCGGATAAC----------------AGATCCTTCTAATCCA-------------------------------GTCTATCTAATGTC-----------------------TTTTTCAGGAGCTAGAGGA-----------AATGCATCGCAGGTACACCAATTAGTAGGTATGCGAGGATTAATGGC--------------------------------------------------------------------------------------------------------------------------------------------GGATCC-----TCAAGGACAAATGATTGATTT----------------------------------------------------------------------ACCTATT-------------------------------------------------------------------------------------------------------------------------------CAAAGCAATTTACGCGAGGGACTT------------------------------TCTTTGACAGAATA-------------------------------------------------------------------------------------------------------------------------------------------------TATAA-------------------TTTCCTGCTACG-------------------------------------------------GAGCCCGCAAAGGGGTTG---------------------------------------------------------------------------------------TAGATACTGCTG--------------------------------------------------------------TACGAACGGC----------------------------------------------------------------------------------------------------------------------------------------------------------------------------------------------------------------------------------------------------------------------------------------------------------------------------------------------------------------------------------------------------------GGATGCTGGATAT------------------------------------------------------------------------------------------------------------------------------------------------------------------------------CTTACACGTAGACTTGTTGAA---------------------------------------------------------GTAGTTCAA----------CATATTATTGTGCGTAGAAGAGATTGTGGTACT--------------------------------------------------------------------------ATCCAAGCTATTTCTGTGAGTCCTCAA--------------------------------------------------------------------------------------------AATGGGATGACGG---------------------------------------------AAAAACTTTTTGTACAAAC-----------------------------------------------------------------------------------------------------------------------------------------------------------------------------------------------------------------------------------------ATTAATTGGTCGTGT---------------------------------------------------------------------------------------------------------------------------------------------------------------------------------------------------------------------------------------------------------------------------------------------------------------ATTAGCA-----------------------------------------AACGATAT-----------------------------------------------------------------ATATATCGGTT------------------------------------------------------------------------------------------------------------CACGGTGCATTG---------------------------------------------------------------------------------------------------------------------------------------CCACTCGAA--------------------------------------------------------------------------------------------------------------------------------ATCAAGAT--------------------------------------------------------ATTGGAATTGGGTTAGTCAAT---------------------------------------------------------------------------------------CGATTCATAACCACCTTTCGAGCACAGCCATTTC------------------------------------------------------------------------------------------------------------------------------------------------------GAGCACAACCAATATATATTAGA---------------------------------------------------------------------------------------------------------------------------------------------------------------------------------------------------------------------------------------------------------------------------ACCCCCTTTACTTGCCGGA--GCACATCTTGGATCTGTCAATT------ATGTTATGGTCGGAGTTC----CACTCATGGCGATCTGGTCGAATT------------------------------------------------------------------------------------------------------------------------GGGGGAAGCTGTAGGTGTTATTGCG------------------------------------------------------------GGTCAATCTATTGGGGAGCCAGGGAC------------------------------------------------------------------------------------------------------TCAACTAACATTAAGAACTTTTCATACTGGTGGGGTAT---------------------------TCACAGGGGGTACTGCCGACCTTG---------------------------------TACGATCCCCTTCAAATGGA-------------------------------AAAATCCAATTCAATG----------------------------------GGGATTTGGTTCACCCCACACGTACCCGTCAT-----------------------------GGGCAGCCTGCTTTTCT--------------------------------------ATGTTATATAGACTTGC------ATATAACTATTCAGAGTCAGGATATTCTACATAGTGTGACTATTCCTTCAAAAAGCTTGA----------TTCTAGTGCAAAATGATCAAT---------ATGTAGAATCCGAACAAG------------------------------------TAATTGCGGAGATTCGTGCCGGAACGTCCGCTTTGCATTTT------------------------------------------------------------------AAAGAAAAGGTACAA------------------------------------------------------------------------------------------------AAACATATTTATTCC---------------------------------------------------------------------------------------------GAATCAGATGGGGAAATGCACTGGAGT-----ACCGATGTTTATCATGCGCCCGAATATC----------------------------------------------------------------------------------------------------------------------------------------------------------------------------------------------------------------------------------------------------------------------------------------------------------------------------------------------------------------------------------------------------------------------------------------------------------------------------------------------------------------------------------------------------------------------------------------------------------------------------------------------------------------------------------------------------------------------------------------------------------------------------------------------------------------------------------------------------------------------------------------------------------------------------------------------------------------------------------------------------------------------------------------------------------------------------------------------------------------------------------------------------------------------------------------------------------------------------------------------------------------------------------------------------------------------------------------------------------------------------------------------------------------------------------------------------------------------------------------------------------------------------------------------------------------------------------AATATGG-------------------------------------------------------------------------------------------------------------------------------------------------------------------------------------------------------------------------------------------------------------------------------------------------------------------------------------------------------------------------------------------------------------------------------------------------------------------------------------------------------------------------------------------------------------------------------------------------------------------------------------------------------------------------------------------------------------------------------------------------------------------------------------------------------------------------------------------------------------------------------------------------------------------------------------------------------------------------------------------------------------------------------------------------TAATCTTCGTCGATTACCAAAAACAAGCC---------ATTTATGGATATTGTCAGTAAGTATGTGCAGATCTAGTA--------------------------------------------------TAGCTTCTT---------TTTCGCTCCACAAGGATCAAGATCAAATGAATACTTATTCCTTTTCTG------------------------------------------------------------------------------------------------------------------------------------TTGACGGAAGGTATATCTTTGGCCT------CTCGATGGCTGATGATGAGGTAAGACATAGACTGTTGGATACTTTTGGTAAAAAAGATAAGGAAATT---CTTGATTATTCAACGCCGGATCGAATCATGTCCAATGGTCATTGG---------------------AATTTTGTCTATCCTTC---------TATTCTTCAAAATAATTTGGATTTGTTAGCGAAAAA--------------------------------------------------------GCGAAGAAATAGGTTCGC--------------------------------------------------------------------------------------CATTCCATTACAGTATCATCAAGAACAAGAGAAAGAACCAATA----TCCTGTTTT-------------GGGATTTCGATTGAAATAC------CCTTTATGGGTGTTTTACGTAGAAATACTATAGTTGCTTATTTT---------GACGACCCAC---------------------------------------GATACAAAA-----------------------------------------------------------------------------------AAGATAAAAAGGG-------------------------------------------------------------------------------------------------------------------------TTCAGGAATTGTTAAATTTAGATATA---------------GGACCCTAGAGGACGAAT-----ATAGGACTCGAGAGAAAGACTCAGAG------------------------------AACGAATACGGGAGCCCAGAAAACGAATATAGGACCCGAGAG----------------------------------------------------------------------------------GAAGAATGTAAAACCCTAGAAGACGAATATAGGACTCGAGAGGAGGAGTATGA-------------------------------------------------------------------------------------------------------------AACCCTAGAAGATGAAT------------------------------------------------------ATGGGATCCCAG--------------------------------------------------------------------AGAACGAATATGAAACCCTAGAAGATGAATATGGAATCCTAGAGGACGAATATA------------------------------------------------------------------------------------GGACTCGAGAGG----------------------------------------------------------------------------------------------------------------------------------------------------------------------------------------------------------------------------------------------AGGAA---------------------------TCCGAGGACGAATATGGGAGTCCAGA---------------------------------------------------------------GAACAAATATAGGCCCCG------AGAGGATAAATATGGCACTTTAGAGG------------------------------------------------------AAGACTCAGAGGACGAACATGGGACTTTAGAGGAAGACTCAGAGGAAGACTCAGAGGA------------------------------------------------------------------------------------------CGAATATGGGAACCCGGAGGAA--------------GATTCCGTCTTAAAAAAGGGG-------GTTTTGATTGAGCATCGAGGAACAAAAGAATTTAGTCTAAAATACCAAAAAGAAGT-----------------------------------AGATCGGTTTTTTTTCATTCTCCAAGAACTGCATATCTTGCCGAGATCCTCATCCCTAAAGGTACTTGACAATAGTATTATTGGAGTGGATACACAACTCACAAAAAATACAAG----------------------------AAGTCGGCTGGGTGGATTGGTTC---------------------------------------------------------------------------------------GAGTGAAGAGAAAAAAAAGC--------------------------------------------------CATACGGAACTAAAAATCTT-----------------------------------------------------------------------------------------------------------------------------------------------------------------------------------------------------------------------------------------------------TTCTGGAGATATTCATTTTCCTGAAGAGGCGGATAAGATATTAGGTGGCAGTT--------------------TGATACCACTAGAAAGAGAAAAAAAAGATTCGAAGGAATCAAAAAAAAGGGAAAATTGGGTCTATGTTCAGTGGAAAAAAAT---------------------------------------------------------------------------------------------------------TCTCAAGAGCAAGGAAAAGT----------------ATTTTGTTTTGGTTCGACCTGCAGTCGCGTATGAA-------------------ATGAACGAAGG-------------------------------------------GAGAAAT-------------------------------------TTAGCAACACTTTTCCCACAGGATCTCTTGCAGGAAGAGGGTAATCTCCAACTTCGACTTGTCAATTTTATTTCTCATGAAAAT------------------------AGCAAGTTAACTCAAAGAATTTATC----------------ATACGAATAGTCAA------------TTCGTTCGAACTTGCTTAGTATTG-----------------------------------------------------------------------------------------AATTGGGAACAAGAAGA-------------------------------------------------AAAAGA-------------------------------------------------------------------------GGAGGCTCGTGCTTCCCT-----------------------------------------------------------------------------------TGTTGAGATAAGAGC-----------------------------------------AAATGGTCTGAT---------------------------------------------------------------------------------------------------------------------------------------------------------TCGCGATTTC-----------------------------CTAAGAATTGGGTTAATCAAATCCACTATTTCGTATACA------------------------------------------------------CGAAAAAGGTATG-----------------------------------------------------------------------------ATAGCAGAAGTG------------------------------------------------------------------------------------------CAGGACTGATTCTCCATAATAGGTTAGATCGCACCAATACCAATTCC-------------------TTTTATTCCAA-------------------------------------------------------GGCGAAGATTCAATCACTTAG--------------------------CCAACATCAAGAAGCTATTGGTACC--------------------------------------------------------------------------------------------------------------------------------------------------TTGTTGAATCGAAAT------AAAGAATACCAATCTTTGATGGTTTTGTCGGCATCCAACTGTTCTC-------------------GAATTGGTTTTTTTAAGAATTCAAAAAATCCCAATGGGGTAAAAGAATCGAATCCTAGAATTCCTATTCCAAAATTTT-----ATGATTGACCAATATAAACATCAACAACTTCAAATTGGACTCGTTTCCCCTCAACAAATAAAGGCTTGGGCTAACAAAACACTACCTAATGGGGAAGTCGTTGGCGAAGTCACAAGGCCCTCCACTTTTCATTATAAAACCGATAAACCAGAAAAAGATGGATTGTTTTGCGAAAGAATCTTTGGACCCATAAAAAGCAGAATTTGTGCTTGTGGAAATTCTCGAGCGAGCGGAGCTGAAAACGAAGACGAAAGATTTTGCCAAAAATGCGGAGTAGAATTTGTTGATTCTCGGATACGAAGATATCAAATGGGATACATCAAACTCGCATGTCCCGTGACTCATGTGTGGTATTTAAAAGGTCTTCCTAGTTATATCGCGAATCTTTTAGATAAACCCCTTAAGAAATTGGAGGGCCTAGTATATGGCGATTTCTCTTTTGCTAGGCCCAGTGCTAAAAAACCAACTTTCTTACGATTACGAGGTTTATTCGAGGATGAAATTTCATCCTGTAACCATAGCATTTCCCCCTTTTTTTCTACCCCAGGCTTTACAACATTTCGAAATCGGGAAATTGCGACAGGAGCAGGTGCTATTAGAGAACAATTAGCAGATTTGGATTTGCGAATTATTTTAGAGAATTCCTCGGTCGAATGGAAGGAATTAGAAGACGAGGGGTATAGTGGAGATGAATGGGAAGATAGAAAAAGACGAATAAGAAAAGTTTTTTTGATTAGACGCATGCAATTGGCGAAACATTTTATTCAAACAAATGTAGAACCAGAATGGATGGTTTTGTGCTTATTACCAGTTCTTCCTCCCGAATTAAGACCCATTGTTTATAGGTCTGGGGATAAAGTAGTGACTTCGGATATTAATGAACTTTATAAGAGAGTTATCCGTCGGAACAACAATCTTGCCTATCTATTAAAAAGAAGTGAATTAGCGCCAGCAGATTTAGTAATGTGCCAGGAAAAATTGGTACAAGAAGCCGTGGATACACTTCTTGATAGTGGGTCCCGCGGGCAACCAACGAGGGATGGTCACAATAAAGTATACAAATCACTTTCAGATGTAATTGAAGGTAAAGAGGGGAGGTTTCGCGAAACTCTGCTTGGGAAACGGGTCGATTACTCGGGGCGTTCTGTCATTGTTGTGGGTCCTTCACTTTCATTACATCAATGTGGGTTACCTCTAGAGATAGCAATAAAGCTTTTTCAGCTATTTGTAATTCGCGATTTAATCACGAAACGTGCTACTTCTAATGTTAGGATTGCTAAAAGGAAAATTTGGGAAAAGGAACCTATTGTATGGGAAATACTTCAAGAAGTTATGAGGGGACATCCTGTACTGTTGAATAGAGCACCTACCCTGCATAGATTAGGCATACAGGCTTTCCAACCCACTTTAGTAGAGGGGCGTACTATTTGTTTACACCCATTAGTGTGTAAAGGTTTCAATGCAGACTTTGATGGGGATCAAATGGCTGTTCATCTACCTTTATCCTTGGAAGCTCAGGCGGAAGCTCGTTTACTTATGTTTTCTCATATGAATCTCCTATCTCCCGCTATTGGGGATCCTATTTGCGTACCAACCCAAGACATGCTTATCGGACTTTATGTATTAACGATTGGAAACCGTCGAGGTATTTGTGCAAATAGATATAATAGTTGCGGAAACTATCCAAACCAAAAAGTAAATTACAATAATAATAATCCTAAG------TATACGAAAGATAAAGAATCTCTTTTTTCTAGTTCCTATGATGCACTGGGAGCTTATAGACAGAAACAAATCTGTTTAGACAGTCCCTTGTGGCTCCGATGGAAACTAGATCAACGCGTCATTGGGTTAAGAGAAGTTCCGATTGAAGTTCAATATGAATCTTTGGGGACTTATCGTGAGATTTATGCCCACTATCTAGTAGTGGGAAATAGAAAAAAGGAAATCCGTTCTATATACATTCGCACCACTCTTGGTCATATTTCTTTTTATAGAGAAATAGAGGAAGCCATACAAGGATTTAGTCAGGCCTATTCATACACTCTAGAACTTATTCTTAGGTAAATCCATTGGGAGATGCTTCTCTAGAGTGTCCCATATCTGTTTTCCATCTTGCATACGAAAACTGTCAATTCTCATCAGATCTTCTTCCGTCTTACTCAAAAGGTCCAATAGTGTATGGATATTGGCCCTTTTGAGACAATTATACGTTCTAGAAGGCAGTTCTAATTGATCAATAAAAATACAATTCAATGGAATTCTTTTTTTGTTTTTCTTTAGATTAGTTAATCTTTTTTGAAAGCTTAAAAGGGGGGAAGTAAACCTGTTTTTATTTTCTTGGAAACGAGTACCCTCTTCCTCCGTGTGAAGAAAAGGAAGAAATAA--ATCAATCAAATTACGAGAAGCCTCATAAAGCGCTTCCTTAGGGGTTAAACTTCCATTGGTCCATATTTCTAGAAAAAGTATCTCATATTTTGCATTTCCATTCCCACAAGCAAAAATACTATAATTCACATTTCGAACAGGCATGGATACAGCATCTATAGGATAACTTCCATCTTGAGTGTTCTTTCTGACTTCCGTGTGATATCCGCGATCTCTCTTGATCCGTAACTCAATACGGAAATCCGTGGGTTCTGTCAAGTTAGCTATAGGTTGTGCCGTATCAACGATTTCTACGGAAGGCGGTAAGATAATATCTTGGGCAGTTATGTATCTAGGACCTTTGACGCAAATTGATGCGGTTCTAACTCCATAGAGATTACTTCTCAATACAATTTCTTTCAAATTTAGTAAAATTTCTTGTACCGATTCTTCAATACCTGCTATTGTAGAATATTCGTGCGGCACGCTCCCAAATTTTGCATGTGTGATACATGTTCCTTCTGTTTCTCCAAGTAAAGCTCTTCGCAAGGCAATACCAACGGTATCCGCTTGACCTTTTCTAAGCGGGGACAGAATGAAACGACCATAATAAAGACGCTTACTATCTACTCTTGATTCAACACACTTCCACTGTAGTGTTTGAGTGGATCCTGCTACCTCCTCTCGAACCATATGACTCTAATTCGTCCACGCCTACGAATCAGTCGACATTTTGTACAAATTTTACGAACAGAAGCTCTTATTTTCATATGGCCAAGGGGAAAGATGTTAGAATCAGAGTTATTTTGCAATGTGTGAGTTGTGTTCGAAAAGGGGCCAATGAGGAGTCGGCAGGGATTTCTAGATATAGTACTCAAAAGAATCGCCACAATACACCCGGACAATTAGAATTAAGAAAATTTTGTCGTTATTGTCGTAAGCATACGATTCATGCCGAAATAAAGAAATAGATGGCAGTTCCAAAAAAACGTACTTCGATGTCAAAAAAGCGTATTCGTAAAAATCTTTGGAAGAAAAAGACTTATTTTTCCATAGTACAATCTTATTCTTTAGCAAAATCAAGATCATTTTCTGGCGTCAGCGAGCATCCAAAACCAAAGGGTTTTTCTCGGCAACATTAGTTTTTTTCTCTATCTAGAAGTGGAATAGAATAACCCGGTTGAAGGGTAATGATCATACGTCTGTAATGCATTGTATGTCCTAGAATAGGGCCCATTCTTCTACCCTTTCCGGGTAGTCGATGGCTATTCACAGCTACTACCTTAACACCAAAGAAGAGTTCGACCCAATGCTTTATTTCTGTCTTAGTGAATCCCGATTCGACATTAAAAGTATATTGATTCTTTCCCAATAAACGAAGACTTTTTTCTGTAAATACTGCGTATTTGATTCCATCCATTTATTTCGATTTCTTTACTATATTTAGTACAATTGTTATATGACACATGGTTTTTTTTATGGGAGAACTACGTCCTCGAGCCCGAGGTCTGAATTTATTCATAATAGTACTCCTACTGACTTCGGCTTTAGTGATGAATAAATTTGCTTTGTCGAAATCCCTATAATGAGTAGCATTTGCTGCTGCCGAATAAACCAACTTTAAGATGGGATAAGATGCTCGATAAGGCATGAGGTTCAATATCATAACAGTTTCTTCGTAGTAACGCCAACGAATCTCATCCAGAACTCTTTGTACTTTGAAAACGGACATGTGGATGCGTTTTTGTGCTTTGAAAACCCGTTCGAACTTAAGTAGACGATCGGTTGGTACTTTTCTTGCGAGTTTCCTTAGCCCACTCTTCTTCTTCTTTATCCTAGGGGTATACTTTACCAGTTTGAAACTTGTCATTTAATTGATAATCTTTATTTTATTGGAAATCGTGTAAAGATTATTTGGATTTAATACAGCTACTTGTGCAAGGATTTTACGATTAAGAATCAATTCTTTCTTGTAAAGATTGTGTATTAATTTACTATAATTATCGAATACTTTATGTATCCGCGTTGCTGCGTTTATCCGACTGATCCACAAACGCCGAAAATCCCTCTTTTGCCTGACTCTATCTCGATGAGAGGAAACAAACGCTCTTCTTACCTGTTGAGTAATCATTCGATTAAGTCTTAAATGAGCCCCTCTAAAGTTTGAGGCAAATGAACGCATTTTTGCCCGTCGTCTCCGAGCTATATATCCTCGCGGAACTCTGGTCATTTATATTTCTAACCGAAGAAATTGACTTCGTATGGGCATTTTGCTGGCAGCTATGGAAATAGCTGCTCTAGCTACAGTTTCGGATACTCCGCCCATTTCATAAAGTATTCGACCTGGTTTAACAACGGCTACCCAATATTCGGGGGATCCCTTTCCCGAACCCATACGTGTTTCGGTCGGTCTTATTGTAACCGGTTTGTCGGGAAATATACGTACCCAGATTTTTCCACCACGACGTGCATATCGTGTCATTGCTCTTCGTCCTGCTTCTATCTGCCTCGCCGTAATCCAAGTGGGTTCAAGTGCTTGAAGAGCATATCTACCAAAACAAATACAATTGCCTCGGTAGGATTTTCCCTTCATTTATAATACTTCAGGAGCTAATGAAACTATTTTAGTAAAATTCAATTCTCTCAATTCCTCGGCGATCGCGCCAAAAACGCGAGTTCCTTTTGGATTTCCTTTTTGATCAATGATAACCGCTGCATTGTCGTCATAGCGTATTATTATACCGTCTTCGCATTTGAACTCTTTACATGTACGTACAATTACAGCTCGAATTACTTCGGATCTTTCTAGAGGCATTTGGGGCACTGCGTCTTTGATTACAGCAACAATAACATCACCAATACGAGCATATCGCTGATTACTAGCAGCTCCTATGACTCGAATACACATCAATTTTCGAGCTCCACTGTTATCTGCTACATTTAAAAGGGTCTGAGGTTGAATCATATGTCACCACAAACAGAAACTAAAGCAAGTGTTGGATTTAAAGCTGGTGTTAAGGATTATAAATTGACTTACTACACCCCGGAGTACGAAACCAAGGACACTGATATCTTGGCAGCATTCCGAGTAACTCCTCAGCCGGGGGTTCCGCCCGAAGAAGCAGGGGCTGCAGTAGCTGCCGAATCTTCTACTGGTACATGGACAACTGTTTGGACTGATGGACTTACCAGTCTTGATCGTTACAAAGGCCGATGCTATCACATCGAGCCCGTTGTTGGGGAGGATAATCAATATATCGCTTATGTAGCTTATCCATTAGACCTATTTGAAGAGGGTTCTGTTACTAACATGTTTACTTCCATTGTGGGTAACGTATTTGGTTTCAAAGCCCTACGCGCTCTACGTCTGGAGGATCTGCGAATTCCCCCTACTTATTCAAAAACTTTCCAAGGTCCGCCTCATGGTATCCAAGTTGAAAGGGATAAGTTGAACAAATACGGTCGTCCTTTATTGGGATGTACTATTAAACCAAAATTGGGATTATCTGCAAAAAATTATGGTAGAGCATGTTATGAGTGTCTACGCGGTGGACTTGATTTTACCA-AAGATGATGAAAACGTAAACTCACAACCATTTAT-----------GCGTTGGAGGGACCGTTTTGTCTTTTGTGCCGAAGCTATTTATAAATCACAGGCCGAAACCGGTGAAATTAAGGGGCATTACTTGAATGCGACTGCAGGTACATGCGAAGAAATGATTAAAAGAGCTGTATTTGCGAGGGAATTAGGGGTTCCTATTGTAATGCATGACTACTTAACCGGGGGATTCACCGCAAATACTAGTTTGGCTCATTATTGCCGCGACAACGGCCTACTTCTTCACATTCACCGAGCAATGCATGCAGTTATTGATAGACAGAAAAATCATGGTATGCATTTCCGTGTATTAGCTAAAGCATTGCGTATGTCTGGGGGAGATCATATCCACGCTGGTACAGTAGTAGGTAAGTTAGAAGGGGAACGCGAAATGACTTTAGGTTTTGTTGATTTATTGCGCGATGATTTTATTGAAAAAGATCGTGCTCGCGGTATCTTTTTCACTCAGGACTGGGTATCCATGCCAGGTGTTATACCGGTGGCTTCAGGGGGTATTCATGTTTGGCATATGCCAGCTCTGACCGAAATCTTTGGAGATGATTCTGTATTGCAATTTGGTGGAGGAACTTTAGGACATCCTTGGGGTAATGCACCTGGTGCAGCAGCTAATCGGGTGGCTTTAGAAGCCTGTGTACAAGCTCGTAACGAAGGGCGCGATCTTGCTCGTGAAGGTAATGAAATTATCCGATCAGCTTGCAAATGGAGTCCTGAACTAGCCGCAGCTTGTGAAATATGGAAAGCGATCAAATTCGAGTTCGAGCCGGTAGATAAACTAGATAGCATGGAAGCATTGGTTTATACGTTCCTTTTAGTTTCGACTTTAGGGATAATTTTTTTCGCTATCTTCTTCCGAGAACCACCTAAGGTTCCGACTAAAAAAGTGAAATAATTAGTCCCCGTGTTCTTCGAATGGATCTCTTAATTGTTGAGAGGGTTGCCCAAACGCGGTATATAAGGCATACCCAGTAAAGCTTACAAGTAAACCAGATATGGAGATGGCGACTAAAGTTGCTGTTTCCATATGGAAGTCAATATTCTCGCATTTATTGCTACTGCATTGTTCATTCTAGTTCCTACTGCCTTTTTACTTATTATTTATGTAAAAACAGTCAGCCAAAATGATTAATCAATTGAAGAAGTAATTGGAAAATAAAACAGCAAGTACAAAAATGAGTAATAAACCCCAGTATAGACTGGTACGATTCAATTCAACATTTTGTTCATTCGGGTTTGATTGTGTCATATGCCTAATATACTTAGTTTAACCTGTATTTGTTTTAATTCTGTTATTTATCCGACTAGTTTTTTCTTCGCCAAATTGCCCGAAGCTTATGCCATTTTCAACCCAATCGTGGATTTTATGCCTGTCATACCTGTACTCTTTTTTCTATTAGCCTTTGTTTGGCAAGCTGCTGTAAGTTTTCGATGACTATAGAGATGAACCCAATCCAGAATATGAACCGTAAAAGAAAACACCTATTAAACCAATCACAGCAATACCGGTTACAGTACCTATCAGCCAAAGAGGAATTCTTCCAGTAGTATCGGCCATATGCTTACTCTCAAACTTTTTGTTTATACAGTAGTGATATTCTTTGTTTCCCTCTTTATCTTTGGATTCTTATCTAATGATCCAGGACGTAATCCTGGGCGTGACGAGTAAATGGCTACACAAACCGTTGAAGATAGTTCTAGACCTGGACCAAGACAAACTCGCGTAGGTAATTTATTGAAACCCTTGAATTCGGAATATGGGAAAGTAGCTCCGGGTTGGGGGACTACCCCTTTTATGGGGGTCGCAATGGCTTTATTCGCGGTATTCCTATCTATTATTTTAGAAATTTATAATTCTTCCGTTTTACTGGACGGAATTTTAATGAATTAGTTATCGTTGGATGAACTGCATTGCTGATATTGATCCCAAGAAAAAAACAGTAGGTACAGCTAGTCCGTGAACAGCCAGCCATCGCACTGTAAAAATAGGATAGGTTCGATCTATGGTCATCTAAAAGGATCTACTAAATTCATCGAGTTGTTCTAAAGAATCAAAACGGTCGGTTATTAACGGAATTCCTTGTCGGCTTTCTGTGAAATACTCGTTTGGCCGAGGACTTCCAAACACGTCATAAGCTAAACCCGTACTGACAAATAACCAACCCGCAATGAATAGGGAAGGTATAGTAATGCTATGAATAACCCAGTATCGAATACTGGTAATAATATCAGCAAAAGAACGTTCTCCCGTGCTTCCAGACATATGACTATAGCCCTTGGTAGAGTTACTAAAGAAGAAAATGATTTATTTGATATTATGGACGACTGGTTACGAAGGGACCGTTTTGTTTTTGTAGGATGGTCTGGCCTATTGCTTTTTCCTTGTGCTTATTTCGCTTTAGGAGGTTGGTTTACAGGGACAACTTTTGTAACTTCTTGGTATACCCATGGATTGGCGAGTTCCTATTTGGAAGGTTGCAATTTCTTAACCGCAGCAGTTTCCACCCCTGCCAATAGTTTAGCACACTCTTTGTTGCTACTATGGGGCCCGGAAGCACAAGGGGATTTTACTCGTTGGTGTCAATTAGGTGGTCTGTGGACTTTTGTTGCTCTCCATGGGGCTTTTGCACTAATAGGTTTCATGTTACGTCAATTTGAACTTGCTCGGTCTGTTCAATTGCGGCCTTATAATGCAATTTCATTCTCTGGCCCAATCGCTGTTTTTGTTTCCGTATTCCTGATTTATCCACTGGGGCAATCCGGTTGGTTCTTTGCGCCGAGTTTTGGCGTAGCAGCAATATTTCGATTCATCCTCTTCTTCCAAGGATTTCATAATTGGACGTTGAACCCATTTCATATGATGGGAGTTGCCGGAGTATTAGGCGCGGCTCTGCTATGCGCTATTCATGGGGCAACCGTGGAAAACACTCTATTTGAGGACGGTGATGGTGCAAATACCTTCCGCGCTTTTAACCCAACTCAAGCTGAAGAAACTTATTCAATGGTCACCGCTAATCGCTTTTGGTCCCAAATCTTTGGTGTTGCTTTTTCCAATAAACGTTGGTTACATTTCTTTATGCTATTTGTACCGGTCACCGGTTTATGGATGAGTGCTATTGGCGTAGTCGGCCTGGCTCTGAACCTACGTGCCTATGACTTCGTTTCCCAGGAAATCCGTGCAGCGGAAGATCCTGAATTTGAGACTTTCTACACCAAAAATATTCTTTTAAACGAGGGTATTCGTGCGTGGATGGCAGCTCAGGATCAGCCTCATGAAAATCTTATATTCCCTGAGGAGGTTCTACCACGTGGAAACGCTCTTTAAATGAAAATCTTATATTCCCTGAGGAGGTTCTACCACGTGGAAACGCTCTTTAATGGAACTTTTGTTTTAGCTGGTCGTGACCAAGAAACCACCGGTTTTGCTTGGTGGGCCGGGAATGCCAGACTTATCAATTTGTCGGGTAAACTACTTGGAGCTCACGTAGCCCATGCAGGATTAATCGTATTCTGGGCCGGAGCAATGAACCTATTTGAAGTGGCCCATTTCGTACCAGAAAAACCCATGTATGAACAAGGGTTGATTTTACTTCCGCACTTAGCTACTCTAGGTTGGGGAGTAGGGCCCGGGGGAGAAGTTCTAGATACTTTTCCGTACTTTGTATCTGGAGTACTTCATCTAATTTCCTCCGCAGTCTTAGGCTTCGGTGGCATTTATCACGCGCTTCTGGGACCGGAGACTCTTGAAGAATCTTTTCCATTCTTTGGTTATGTGTGGAAAGATAGAAATAAAATGACTACAATTTTGGGTATTCACCTAATTTTGTTAGGTATAGGTGCTTTTCTTCTAGTACTCAAAGCTCTTTATTTTGGCGGTATATATGATACCTGGGCTCCTGGGGGAGGAGATGTAAGAAAAATTACCAATTTGACCCTTAGCCCCGGTGTTATATTTGGTTATTTACTAAAATCCCCTTTTGGGGGAGAGGGTTGGATTGTTAGTGTGGATGATTTAGAAGATATAATTGGGGGACATGTATGGTTGGGTTTCATTTGTGTATTTGGCGGAATTTGGCATATCTTAACCAAACCCTTCGCATGGGCTCGCCGTGCATTTGTATGGTCTGGAGAAGCTTACTTGTCTTATAGTTTAGGTGCTTTATCTGTCTTTGGTTTTATCGCTTGTTGTTTTGTCTGGTTCAATAATACAGCTTATCCGAGTGAGTTTTATGGACCTACTGGGCCAGAAGCTTCTCAAGCTCAAGCATTTACTTTTCTAGTTAGAGATCAGCGTCTTGGAGCTAATGTGGGATCTGCCCAAGGACCCACAGGTTTAGGTAAATATCTAATGCGTTCCCCAACGGGAGAGGTTATTTTTGGAGGGGAAACTATGCGTTTTTGGGACCTTCGTGCTCCATGGTTAGAACCTCTAAGGGGCCCCAACGGTTTGGACTTGAGTAGGTTGAAAAAAGACATACAACCTTGGCAAGAACGACGTTCGGCAGAATATATGACCCATGCTCCTTTAGGCTCTTTAAATTCTGTGGGTGGCGTAGCTACCGAGATCAATGCAGTTAATTATGTTTCTCCTAGAAGTTGGTTAGCGACTTCCCATTTTGTTCTAGGATTCTTCTTTTTTGTGGGCCATTTGTGGCATGCAGGAAGAGCCCGGGCTGCTGCAGCAGGATTTGAAAAGGGAATCGATCGTGATTTGGAGCCTGTTCTTTACATGACCCCTCTTAACTAATTATCCATTAAGAGATGGAACTTCAAGAGCAGCTAGGTCTAGAGGGAAGTTGTGAGCATTACGTTCGTGCATTACTTCCATACCAAGATTAGCACGGTTGATGATATCAGCCCAAGTATTAATAACGCGACCTTGGCTATCAACTACAGATTGGTTGAAATTGAATCCGTTTAGATTGAAAGCCATAGTACTAATACCTAAAGCAGTGAACCAAATCCCTACTACAGGCCAAGCAGCCAAGAAGAAGTGTAAAGAACGAGAGTTGTTAAAACTAGCATATTGGAAGATTAATCGGCCAAAATAACCATGAGCGGCCACAATATTATAAGTCTCTTCCTCTTGACCAAATCTGTAACCCTCATTAGCAGATTCGTTTTCAGTGGTTTCCCTGATCAAACTAGAGGTTACCAAGGAACCATGCATAGCACTGAATAGGGAACCGCCGAATACACCAGCTACACCTAACATGTGAAATGGATGCATAAGGATGTTATGCTCTGCCTGGAATACAATCATAAAGTTGAAAGTACCAGATATTCCTAAAGGCATACCATCAGAGAAACTTCCTTGACCAATAGGGTAAATCAAGAAAACAGCGGTAGCAGCTGCAACAGGAGCTGAATATGCAACAGCAATCCAAGGACGCATACCCAGACGGAAACTCAGTTCCCACTCACGACCCATATAACAAGCTACACCAAGTAAGAAGTGTAGAACAATTAGCTCATAAGGACCGCCATTGTATAACCACTCATCAACAGATGCAGCTTCCCAAATTGGGTAAAAGTGCAATCCGATCGCCGCAGAAGTAGGAATAATGGCACCAGAGATAATATTGTTTCCGTAAAGTAAAGAACCAGAAACAGGCTCACGAATACCATCAATATCTACTGGAGGGGCAGCGATGAAGGCGATAATAAATACAGAAGTTGCGGTCAATAAGGTAGGGATCATCAAAACACCGAACCATCCGATGTAAAGACGGTTTTCGGTGCTAGTTATCCAGTTGCAGAAGCGACCCCACAGGCTTGTACTTTCGCGTCTCTCTAAAATTGCAGTCATATGATGGATTTTAACTTACCCTCTATTTTCGTGCCTTTAGTAGGCTTAGTATTTCCGGCAATTGCAATGGCTTCTTTATTTCTTTATGTGCAGAAAAATAAGATTGTCTAGTCAATAAGATAGAGCCATGCTGCGGGTTGTCTCAGGTCCTAAATAAACGCGGACACTTAAAAAATCTGTTGGGCAGGCGGATTCGCATCTCTTACAACCCACACAATCTTCGGTTCTTGGCGCGGAAGCAATTTGCTTGGCTTTACATCCATCCCAAGGTATCATTTCTAATACATCTGTTGGACAAGCTCGTACACATTGAGTGCATCCTATACATGTATCATAAATTTTTACGGAATGTGACATTTAACCAAACTTGCCTGATGTTGAGGCAATCAAGAAAGCGGCATAAGTGAATATATAACCCACGGAAAAGTGAGCTAATCCCACCAATCTTGCTTGCACAATGGAAAGAGCCACGGGCTTATCTCTCCAGCGAATTAAATTAGCCAAAGGTGTCCGTTCATGAGCCCATGCTAAAGTCTCAATTAATTCCTGCCAATATCCACGCCAGGAAATTAAGAACATAAATCCAGTCGCCCAAACAAGATGTCCAAATAAGAACATCCACGCCCATACCGATAAACTATTCATCCCAAAAGGATTATATCCATTGATAAGTTGTGAAGAGTTTAACCATAGGTAATCTCTTAACCATCCCATCAAATAAGTGGAGGATTCATTAAATTGTGAAACGTTGCCCTGCCATAATGTGATGTGTTTCCAATGCCAATAAAAAGTAACCCATCCAATGGTATTTAACATCCAGAAAACTGCCAAATAAAACGCGTCCCAAGCAGAAATATCACAAGTACCGCCGCGACCAGGGCCGTCGCAAGGAAAACTATATCCAAAATCTTTTTTATCCGGCATTAATTTGGAACCGCGTGCATCTAAAGCACCCTTTACTAAAATCAATGTAGTTGTATGCAAACCTAAAGCAATAGCATGATGAACCAAGAAATCTCCAGGTCCTATTGTTAAGAAAAGCGAATTACTATTCTCGTTAACAGCATTCAACCATCCGGGTAACCATAGGGTTCGACCCGCATTGAAAGCGGGACCGCTCGTTGAAGATAAGAGTATATCGAACCCATATGTCGTCTTACCATGAGCCGATTGTATCCATTGAGCAAATATAGGTTCGATCAAGATTTGCTTTTCTGGAGTACCAAAAGCAAGCATGACGTCATTATGAACATAAAGGCCTAAGGTATGGAATCCTAGGAAGAGACTAGCCCAACTTAAATGAGATATGATAGCTTCTTTATGGTCTAACATTCTTGCCAATACATTATCCTCATTCTGTTCCGGATTGTAATCTCTAATGAAAAAAATAGCTCCATGAGCAAAAGCCCCTGTCATGATGAACCCTGCAATGTATTGGTGATGAGTATATAAAGCTGCTTGAGTAGTAAAGTCTTGTGCTATGAATGCATAAGAAGGTAAAGAGTACATATGTTGAGCTACTAAGGAAGTAATAACCCCTAAAGAAGCTAGAGCAAGACCTAATTGAAAATGAATCGAATTATTGATTGTGTCGTAAAGGCCCTTATGCCCACGCCCTAATCGACCCCCCGGAGGAGTATGTGCTTCTAAAAGATCTTTGATACTGTGCCCAATTCCGAAGTTAGTTCGATACATATGACCGGCAATGAGAAAAATAAATGCAATAGCTAAATGATGATGAGCAATATCGGTCAGCCACAAACTTTGTGTTTGTGGATGGAATCCCCCAAGAAGAGTTAGAATAGCAGTTCCCGCTCCTTGAGTGGTACCAAATAAATGATTACTCGAATCGGGGTTTTGGGCATAAAGATTCCACTGACCCGTCAGAAGGGGTCCCAACCCCTGTGGATAGGGTAATACATCTAAGAAATTATTCCATCGAACGTACTCTCCCCTGGATGCTGGAATAGCGACATGAACTAAATGTCCTGTCCAAGCCAAAGAACTTACCCCGAAAAGTCCTGACAAATGATGATTGAGACGAGATTCCGCGTTTTTGAACCACGAAAGGCTTGGTTTCCATTTGGGTTGTAGATGTAACCAACCCCCTATTAAGGATAGGGTAGAAAGAAATAATAGAAAAAGAGCTCCTGTATAAAGATCTTCATTGGTCCGTAATCCAATTGTATACCACCACTGATAAACCCCAGAATAGGCGATATTCACTGGACCGGCGGCGCCTCCTCGAGTAAAGGCTTCCACAGCGGGTTGACCAAAATGAGGATCCCAAATCGCATGAGCAATAGGTCTTACGTGTAAAGGATCCTGTATCCATGATTCAAAATTTCCTTGCCAAGCGACATGAAACAGATTTCCGGACGTCCATAGAAAGATTATTGCTAATTGCCCAAAGTGAGAAGCAAAAATGTTCTGATAAAGACGTTCCTCAGTAATATCATCATGACTTTCGAAATCATGTGCGGTAGCAATACCAAACCAAATACGACGAGTAGTGGGGTCCTGAGCTAAGCCTTGGCTAAACCTGGGAAATCTTAATTCCATCTATCCTACTGCAATAATTCTCGCTAAGAAGAATGCCCATGTTGTGGCAATTCCACCCAGAAGGTAATGGGTTACTCCTACAGCACGTCCTTGTATAATGCTCAAGGCTCTAGGCTGAGTAGCAGGAGCAACTTTTAATTTGTTATGAGCCCAAACGATAGATTCAATCAGTTCTTGCCAATAACCACGGCCGCTGAATAAAAACATTAAACTGAAGGCCCAGACAAAATGAGCACCTAAGAAAAAAAGACCATATGCGGATAATGAAGAACCATAAGACTGAATTACTTGGGATGCCTGTGCCCACAAGAAATCTCGGAGCCACCCATTAATCGTAATGGAACTCTGTGCAAAGTTTCCCCCTGTGATATGAGTTACCACCCCTTGATCACTTATAGTACCCCAAACATCCGACTGCATTTTCCAACTGAAATGGAAAATGACTACCGAAATGGAATTGTACATCCAGAATAGACCTAAGAAAACATGATCCCAGGCGGATACTTGACATGTTCCCCCTCGCCCAGGCCCATCGCAAGGGAAGCGAAAACCAAGATTTGCTTTATCGGGTATCAAACGGGAACTGCGAGCAAATAAAACACCTTTCAAAAGTATTAATACAGTCACATGGATTGTAAATGCGTGAATGTGATGGACTAAAAAATCTGCGGTTCCTAATGGAATAGGTAACAAAGCAACTTTGCCGCCTACTGCTACTAACTCGCCACCTCCCCACGTTAAGCTGGTACTTGTTGTTGCACCAGGAGCTGTTACGCTAGGCGCGCCAGCATGGAGATTTTGTACCCATTGAGCAAAGATCGGTTGTAATTGTATGGCGGTATCCGAAAACATATCTTGGGGACGACCTAAAGCACTCATGGTATCATTATGAATGTATAAACCAAAACTGTGAAAACCTAGAAATATACATACCCAGTTAAGGTGGGATATGATTGCATCACGGTGTCTAAGGACACGATCTAATAGATCGTTGTATCGAGTCGTTGGATCATAGTCTCTTACCATAAAAATGGCTGCATGTGCAGCAGCACCAACTATTAGAAATCCGCCAATCCACATGTGGTGTGTGAACAAGGAAAGTTGTGTACCATAGTCAGTAGCTAGGTATGGATAGGGGGGCATAGAGTACATATGATGAGCTACAACAATGGTTGTAGAGCCTAGCATAGCTAGGTTAAGAGATAATTGAGCATGCCATGACGTTGTTAGGATTTCATAGAGACCTTTATGGCCCTGTCCTGTAAATGGGCCTTTATGAGCCTCCAAAATATCTTTCAGGCCATGACCAATACCCCAGTTGGTCCTATACATATGACCTGCGATCAGGAAAAGAATAGCAATAGCTAAATGATGGTGCGCAATATCGCTCAACCATAGACCGCCGGTTATTGGATCTAGCCCTCCGCGAAAACTAAGAAATTCTGCGTATTTGGACCAATTCAAGGTGAAAAAAGGGGTTGCTCCTTCGGCAAAACTAGGATAAAGTTGAGCCAAAAGGTCGCGATTCAAGATAAATTCATGAGGAAGTGGTATCTCCTTAGGATCAACCCCAGCGTCAAGAAATTGGTTAATCGGTAAAGATACATGGATTTGGTGCCCCGCCCAAGAAAGAGACCCAAGTCCTAATAACCCTGCTAAGTGATGATTCAACATGGATTCTACGTCTTGGAACCAGGCTAATTTGGGAGCGGCTTTGTGATAATGGAACCACCCAGCAAAAAGCATTAACGATGCAAAAATCAATGCACCGATTGCGGTACAATAGAGTTGTAATTCACTAGTTATTCCGGATGCTCGCCAAATCTGAAAAAACCCGGAGGTTATTTGGATTCCTCGGAAACCCCCGCCTACATCACCATTCAATATTTCTTGCCCTACGATTGGCCAAACTACCTGAGCACTGGGTCCAATGTGAGTAGGATCACTTAGCCATGCTTCATAATTGGAAAAACGGGCACCATGGAAGTACATGCCACTCAACCAAAGAAAGATAATGGAGAGTTGACCGAAATGAGCACTAAAGACTTTTCGAGAGATCTCCTCCAAATCACCTGTATGACTATCGAAATCGTGAGCATCAGCATGTAGGTTCCAGATCCAAGTGGTAGTATCAGGGCCCTTA---------------GCTATTGTTCTTGAGAAATGGCCGGGTCTGGCCCATTCCTCAAAAGATGTTTTTACAGGATCCCTATCCACAACAATTTTTACTTCTGGTTCCGGCGAACGAATCATCATCTAGAGTCCACTCCTCCCCCATACTACTAGTGAAAGAGAAAATGTAAAGACTACCATTAAAGCAGCCCAAGCGAGACTTACTATATCCATATGCTTACTATAACTAGTTATTTCGGTTTTCTATTGGCTGCTTTAACTCTAACCCTAGCTCTATTTATTGGCTTGAACAAGATACGTCTTATTTGAATGATTGAAGTTTTTCTATTTGGAATCGTCTTAGGCCTAATTCCTATTACTTTAGCGGGATTATTCGTGACTGCGTATTTGCAATACAGACGTGGGGATCAGTTGGATCTTTGAATGGAAAATAGAAATACTTTTTCTTGGGTAAAGGAACAGATGACTCGATCGATTTCTGTATCGATCATGATATACGTAATAACTCGGACATCTATTTCAAATGCATATCCCATTTTTGCGCAGCAAGGTTATGAAAACCCACGAGAAGCAACTGGACGAATTGTATGTGCCAATTGCCATTTAGCGAATAAGCCTGTGGATATTGAAGTTCCCCAAGCAGTGCTTCCCGATACTGTATTTGAAGCAGTTCTTCGAATTCCTTATGATATGCAACTGAAACAAGTTCTTGCTAATGGGAAAAAGGGAGGGTTGAATGTGGGTGCTGTTCTTATTTTGCCCGAGGGATTCGAATTAGCGCCGCCCGACCGTATTTCTCCTGAGTTGAAAGAAAAGATAGGAAATCTCTCTTTTCAGAGTTATCGTCCCAATAAAAAAAATATTCTTGTGATAGGCCCTGTTCCCGGTAAGAAATATAGTGAAATCGTCTTTCCCATTCTTTCCCCCGACCCTGCTATGAAGAAAGACGTTCATTTCTTAAAATATCCCATATATGTGGGGGGAAACCGAGGAAGGGGACAGATCTATCCTGATGGTAGCAAGAGTAACAATACGGTCTATAATGCAACGTCAACAGGTGTAGTAAGAAAAATACTGCGTAAAGAAAAGGGGGGATATGAAATATCCATAGTCGATGCATCGGATGGACGCCAAGTGATTGATCTTATACCTCCCGGTCCAGAACTTCTTGTTTCAGAGGGGGAATCGATCAAGCTTGATCAACCATTAACAAGTAATCCTAATGTGGGAGGGTTTGGTCAGGGGGATGCAGAAATAGTGCTTCAGGATCCATTACGCGTTCAAGGCCTTTTGTTCTTCTTCGCATCCGTTATTTTGGCACAAGTTTTTTTGGTTCTCAAAAAGAAACAGTTTGAAAAGGTTCAATTGTACGAAATGAATTTCTAGCTAATTCACTAATTTGTAGGAAGATACTGGACTTTTGGATTTGAAAAAAGTTTCAGAAGATATGTCTAAAGTAGATGGTGATTGATAGAGCAATTCTTGCTCATAAGTTCCAGTATTAGTACTGCGCCGAACATAAAGCTTGTGGCTGGTAGTAAAACATCGATTTTTCTTTTGAGATAGAGTTCGATCCTCAACTATTTCTCGCGATATCTTCTTACGAAGTTTTGTTAGGGCATCTATAACAGCCTCTGGTTTAGGTGGGCAACCCGGCAAGTAGACGTCCACAGGAATTAACTTATCAACTCCCCGAACAGTACTATAGGAATCCGTACTGAACATTCCACCAGTAATAGTACAAGCTCCCATAGCAATGACGTATTTTGGTTCAGGCATTTGCTCATATAATCTCACTAAAGAGGGAGCCATTTTCATTGTTACTGTACCGGCTGTTAAAATTAGGTCCGCTTGCCTAGGACTTGATCTTGGTACCAATCCATAACGATCAAAGTCGAATCGTGAGCCTATTAATGAAGCAAATTCAATGAAACAACAACTGGTACCATATAGAAGGGGCCATAAACTAGAGAGTCTTGACCAATTCGAAAGATCTTTTAGTGTAGTTGAAATAACGGAATTGGAACTTGTTTGGTCAAGTAGGGGAAACTCAATCAAACTCATTCAATGAGCATCTTGTATTTCATAGAAATTGGGGGTTATATAGTCCTTACGTAAGGGCCAGCCTATCCAACTTTCAGGCATTAGGATACGTTTAAGGCGTGGATGATTATCATAAGAGATTCCCACCATATCAAAAGATTCGCGTTCTTGAAAATCGGAACTTCTCCAAATCCAGAAGACAGATGGGATTCTAGGATTATCCTTTTGGGCAAAGACTTTTATGCATACTTCTTCTGGGTTATCTATACCATACTGTATTCTCGTAAGATGATACACGCTAGCTAAAGATCCACCGGGTGCAACGTCATAAGCACATTGGGAACGTAAATAATTGTAACCATATACATATAAAATGACAGCAATGGAATCCCAATCCTCTGCTTTTATTTGCAAAGTCTCTATTCCTCGATGATCGAAGCCCAAAGATCTATGAACCACCTCATGTTTGACTAGCCAATTAGATAACCAACCCTGCTGCATCTAGTAATCAGTAATCGTTCTTGAATTCCAAGATTTTTCTTCGTCTATTTTACTTTGAGTTGAATTCCTAATTGTTTGAATTGTGTAATCTCCCATTATGGAGATTGGTAACCGACTCAAAGCAATTTGATTGTAATTCAATTCATGACGATCATAAGTAGAAAGTTCATATTCTTCAGTCATTGATAAACAGTTTGTCGGACAGTACTCAACACAATTACCACAAAATATACAAACTCCGAAATCAATACTATAATTAAGCAATTGTTTCCTTTTAATATCCTTTTCAAATCTCCAATCCACAAGAGGTAGATCTATAGGGCATACGCGAACACATACTTCACAAGCAATACATTTATCAAATTCAAAGTGGATTCGCCCCCGGAAACGCTCCGATGTAATTGATTTTTCATAGGGGTAGTGAATCGTTATAGGTAAACGATTTGTGTGGGATAAGGTAATTATGAAACTTTGACCAATGTACCTTGCTGCGCGTATTGTTTGTTGACCATAACTCATGAACCCAGTTACCATAGGGAACATTCAACGATCAACTTCTCCCATAATGATATCTATACTACCTAATATCGTCATGATATCAGCCAATTTCATTTTTTTGACTAGCTGAGGAAGAATTTGCAAATTAATAAAACCGGGTGGACGAATTTTCCATCTCCAGGGGAAAAGACTATCATCTCCTACCAGATAAATTCCTAATTCACCTTTTGGGGCTTCCACTCTTGCATAAAGCTCTTGCTTTGACAATTCAAAATTGGGTGAAGGTTTTTTACCAAGAAATCGATATTCAAAATCATTCCATTCGGAATTCTTTGCTTTCTTAAAGCGTCGGACTTCTAAATTCTCATAAGGGCCCCCAGGAATTTTTTCTACAGCCTGTTGAATAATTTTGATTGATTCCCTCATTTCACCGATTCGTACTAAATAGCGTGCTAATGAATCCCCTTCTTTTTGCCATTGGACTTTCCAATCGAATTGATTGTAAGACTCGTAAAGATCAACTTTACGAAGATCCCATTGTATTCCAGAAGCTCGTAACATGGGGCCCGATAAGCCCCAATTTACAGCTTCTTCTCCGCTAATAAAACCAACTCCCTCAACTCGTTCCAAAAAAATGGGATTCTGTGTAATAAGTTGTTGATATTCAATAACTCCTCGTAAAAAATAATCACAGAAATCTAAACATTTATCGATCCATCCATAAGGCAGATCGGCAGCAACTCCTCCGATGCGAAAGTAATTATGCATCATTCGCATACCTGTAGCAGCTTCAAATAGATCATATATTAATTCTCTCTCTCTAAAAATATAAAAAAAAGGAGTCTGCGCACCGAGATCTGCCATAAAAGGTCCAAGCCATAACAAGTGAGAAGCTATACGGCTCAATTCTAACATAATTACCCTAATATAGCTGGCTCTTTGGGGTATTTGAATATTCTCCAAGAATTCTGGTGCATTTACCGTTATTGCTTCTGTAAACATAGTAGCTAAATAATCCCAACGTGTTACATAAGGTAAGTATTGTATAATAGTTCGGTTTTCCGCGATTTTTTCCATTCCTCTGTGTAAATAGCCTAATATGGGTTCACAATCAATAACATCTTCACCATCGAGAGTAACGATCAGTCGAAGAACACCATGCATTGATGGGTGCTGAGGGCCCATATTGACTATCATGAGATCTTTTCTTGTAAGCGGTAGACTCATTTATTGCCGAGCCATAGTAATTGCACCTATTAAAGAAACTAGAAGAATTATGGAAATGAGTTCAAATGGAAGATAAAAATCGGTTGCTAAATGAATCCCAATTTGTTGAACGTTATTTATGAGACCCTGTTCTACTATTTGGTTTGATCTTGTAGTCCAAAGAATTCCATACCATGACGTATCTGGGATAGTAGTCATTAGTGAAAAAGGAATAGTTATACAAACGAGTGAAGTGAACCCATCTCCAATAGTCCAAAAATTCTTATCTTTAGACCATTCTGAGCCATTTACGAACATTACGGCAAATATGATCAAGACATTTATAGCTCCCACATAAATAAGAAGTTGTGCCACAGCTACAAAGTAGGAATTCAATAAAATATAGAATAAGGATATACAAACAAGAACTAATCCTAGCGAAAAAGCAGAAAAAGTTGGGTTGGTAAGTAATACCACCCCTAGACCCCCTAGTAGAAGAACAAATCCCCCAAATAGCACAAGAATTTCATGTATTGGCCCAGGTAAATCCATTTAAGAAAGAAAAAAGAATAAGAACACAGATACATAACATAAAAAAAAGAATAAATAAGACGAAATTCGACCTCCCCCTACATATTTAATTTCTTCTCCTATACAAAAACTAGCAAGACCTACTCCATTGGTAATTCCATCAATGACACCCTTGTCGAAAAACTGCGTTAGTTCGGTTAATCCTCTTATACCCAAGGTAAAGGTCCTAGTATAGAAAATATCTATATAACCGCGATTATATGACCAACTATATATCTTTTTTTTTAGTTGATGGAAAAAATACTTTTTCGGACCCCCTTTTACAAAGGAATTTATTAAATCCAAATTCTGAAAAAAAGAGTAAGCAGATCCATAAAACATATATG-CTATGAATAGACCAAAAATAGCTAGACTTACAGAAGAAATTGCATTAGTGATAAATTCATATGAATTTATGGAAGAATTAGAACTTTCTTGGAAAAAGTTGATTGAGGGAGTTAGCCACTTTGATAATATGGTTAATTCCCCTATTTCATTATCAAAATGGATTCCTATAGATCCAATAAACAAAGTACAAAGCAGTAATATAAGAAGAGGAAATAGCATAGTATTTCCCGGTTCATGAGGATAGACAAAAGTGTTTTTAGTCCCCAATGAAGTACTAAAGGACCCTATCCTATTTCCTGTATTAACATGAATTTTGGATAGATTTTGTGAAAAAAAAGAAACTCCACTCTTCGCTGTTGATAAAACGAAATCTCTATTGACTCCTTTAGATATCCTTTTTCCCCATAACGATATTGAATACAACGAATCCTCTTTAGTACTACTGTAATTTTGAAAATGAACACGCAAATACCCATCAAAAGTAAGTAAATATATCCGAAACATATAAAACGCAGTTAATCCTGCAGTAAAAGAAGCTATTATTCCAAAAAAGGGTGAATATAACCAACTATTACTAAGGATTTCATCTTTGGACCAGAAGCAAGCAAGAGGTGGAATACCACAAAGAGAAAGGGTACCCCATAAAAAACAAGTTCTTGTAATTGGAATGTATTTTCTTAAACCACCCATAAGAACCATATTCTGACTTTTATCTGGTGAATATCCAACAAGAGGTTCCATTGAATGAATAACAGATCCGGATCCCAAGAATAATAAAGCTTTCGAATAAGCATGAGTGATCAAATGGAATAAAGCAGCTTGATAAGAACCTATACCTAGAGCTAACATCATATAACCCAATTGAGACATTGTAGAATAGGCTAAGCTTCTTTTAATATCTCTCTGAGCAAGAGCTAAAGTGGCTCCTAAGAAAAGTGTTAGTGTACCTATTAAAGAAATGAAACTCATTATCAAAGGTAGGGATATGAAAAGAGGAAGAAGTCGAGCTATAAGAAAAATCCCCGCAGCAACCATAGTTGCTGCGTGTATAAGAGCTGAAATGGGGGTGGGTCCTTCCATAGCATCGGGTAACCATACGTGAAGAGGGAATTGTGCCGATTTCGCAACTGCACCAAGGAATAATAAAAAAGCACACAAAATAGTAAGCAAGGAGTTAATCTCATTAT-TAGGAATCCAGTTATTAGCTATTTTAAACAAATCCCGAAACTCTAAACTACCTGTTATCCAAAAAAAACCTAGAATTCCTAATAACAGACCAAAATCCCCTACACGATTAGTTACAAAAGCTTTTTGACAAGCACTCGCTGCAATTGGCCGTGTAAACCAAAAGCCTATCAATAAATAGGAACACATTCCCACAAGCTCCCAAAAAAAATAAATTTGTATCAAATTGGAACTAGTAACCAATCCCAACATGGAAGTATTGAAAAAACTTATATAAACAAAAAATCTCAAATATCCCTCATCGTGAGACATATAATCATCACTATAAATAAGAACCAGGATTCCTACAGTAGTAATTAGTATTAACATAATAGAAGTAAGCGGGTCGATTAAGTATCCAAATTCTAAGGAAAAATCATTATTGACGGTCCAAGACCATAGATATTGATAGATAGAACTTCCATTTATTTGTTGAATAGACAGGTGAACTGAGAATACCATAGCTATACTTAAAAGTAAAACACTAGGAAAAGCCCATATGCGACGAAGATTTTTTGTTGCTGTTGGAACAAGAAAAAGTCCAAACCCCATTGACATAATAACTGGAAGTGGGAGAAGAGGGATTACCCATGCATATTGATATGTATGTTCCATCTAATTATTCAAAAAATTAGATTGATTGATACGAGTTGATTTCCTATTACGATGGATGGAAGAAAGAATGGATAATCCAATAGCTGCTTCAGCAGCCGCAAGGGCTATAACAAAAATTGCGAAAATGTCTCCTTTTAATTGGCGGCTATCAAATAGATCAGAAAATGTTACGAGATTTAGATTAATTGAATTCAGTATAAGTTCAAGGCATATTAGAGCTCTAACCATGTTTCGGCTTGTGATCAATCCATAGATACCAATCGAAAATAAATAGACACTCAAAAAAAGTACATGCTCAAACATCATCTATTTAGGATAATAATTGGATAACAGAGCCTCTACCCTGTCAACGGATAGCGAGAGAACAAAATCTGGATAAATACCGATTCCTATTACTGGTAAAAAGATACAGATTAAAAGAAAGAGTTCTCGCGGGCCGGAATCCTCAAAATTTTCGTTTGGAACATGAAATAGCTTGTATCCATAGAACATCTGTCGTAACATAGATAATAAATAAATAGGAGTTAATATCATTCCAATTGCCATTACAAAAGTAATTAGCATTTTTGGCATTAACAGAAATTTTGGACTAGTAATTAGTCCAAAAAATACTACTAATTCCGCAACAAAACCACTCATTCCTGGTAAGGCAAGAGAAGCCATTGAAAAGCTACTAAACATGGTAAAAATTTTTGGCATTGGGATAGAAACCCCTCCCAGTTCTTCGAGATAAACAAGGCGCATTCTATCACAAGCCGTTCCCGCTAAGAAAAAAAGTGTAGCCCCAATAAATCCATGGGATAATATTTGTAAAATAGCTCCATT------------------GAGTCCAATGTTGGTTATGGAACCAATTCCTATAATAATGAAACCCATGTGAGAGACGGAGGAGTAGGCTATTCTTTTTTTGAAATTGCGTTGGCCAAG-------AGAAGTTGAAGCTGCATAGATTATTTGCATCGCTCCTATTATTACTAACCAAGGGGAAAATAGATAATGAGCATGAGGTAACAATTCCATATTGATCCGAATCAATCCGTATGCTCCCATCTTTAATAGGATTCCCGCTAAAAGCATACATGTACTGTAATGCGCTTCCCCATGGGTATCTGGTAACCACGTATGTAGGGGTATAATCGGCAATTTGACAGCATAAGCAATAAGGAAGCCAAAATAAAATAGTATTTCCAATGTTGCAGGGTATGATTGATTAATTAATCTTTCCAAATCTAATCTTGGTTCGTTGGAACCGTATAAGCCCATACCTAGAACTCCGATTAAGAAAAAAATGGAACCACCTGCAGTATACAAAATAAACTTTGTAGCTGAATAGAGACGCCTCTTCCCCCCCCACATGGATAAAAGTAAGTAAACAGGAATTAATTCTAACTCCCACATGATAAAAAAAAGTAAAAGGTCTCGCGAAGAAAATAATCCTATTTGACCGCTATACATTGCTAGCATCAGGAAATAGAATAATCGGGAATTCCGGGTAACCGGCCAAGCTGCTAAAGTAGCTAAAGTAGTCATAAATCCTGTCAATAAAATAGATCCTAATGAAAGTCCATCGATTCCCAATCTCCAGTGGAAATTGAAGACATCTATCCATTTAGAATCCTCTTTTAATTGGATTAAGGGATCCTCCAATTGGAAATGATAACAGAATGCATAAGTCATTAGAAGGAATTCTAATAAACAAATAGACATAGTATACCACCTAACGATTTTGTTTCCCCTATGAGGTAAAAAGAAAATTAATGAACCCGCAAATATCGGCAAAACAACAAGTATTGTTAACCAAGGAAAAGAACTCATTTA-----AGACCATTCCAAGGCTCCTTTTCGCCATGCATAAACTAAACCAACAACTAGGATAAGCACGAAAATGAAAGCTTCGATAAAAACGGATATACCCAATACGTCGAAACTCATTGCCCAAGGGTAGAGAAAGACCGTTTCCACATCAAAAACAACAAAAACTAGCGCAAACATGTAATAGCGTATTCGGAATTGTAACCAAGCCCCCCCCATGGGTTCTATACCCGATTCATAACTAGAAAGCTTCT--CTGGTCCTTCACGAACCGGAGCTAAAAGTGCTGAAATCCAAAATGCTAAAATAGGAATAAGGCTTGCTATTATTAGAAATGCCCAAAAAATATCATATTCGTGAAGCAGAAACATC-----------------------------------------------------------------------------------------------------------------------------------------------------------------------------------------------------------------------------------------------------------------------------------------------------------------------------------------------------------------------------------------------------------------------------------------------------------------------------------------------------------------------------------------------------------------------------------------------------------------------------------------------------------------------------------------------------------------------------------------------------------------------------------TCCTTCGTAGACGTCAGGAGTCCATTGATGAAAAGGGGCTGGGGAAAGCTTGAACCCAAGTCCTACAGTGATGGATATAAGCGCAATTGAAATTCCTGGGGAGTTATACATTTGTGTATTGATAAGACCGTTCACAATTTCTTGAAGCTCGATCTCCCCCCCAGATGAACCATATAGCCAAGAGAAACCATGAACCAGAATAGAAGAGCTTGCCCCACCCATGAGTAAATATTTCATAGTAGCCTCATTAGACCGTAGATCTCTCTTGGTATATCCAGACAATAGGTAGGAACATAAACTGAAACATTCTGGAGCTACAAAGATAGTTATTAAATCGTTAGCACCACATAAAAACATTCCCCCTAGAGTAGCTGTTAATACGAATAACAGAAACTCTGTTATAGCCATTTCTGTACATTCAATGTACTCTACGGATAGAGGAATACATAAAGTTGAACATAA-TAAAATAAGAAATTGAAAGATTTCGTTGAAATTGTTCGTTTGGAAATTTCCCGAAAAGCTAATTATAGGTTCTTCTCTCCATCGGAACAATAGGGCCGTTATGCTTATTACTAAACTTGTTGAAGAGATGAAATAGAACCAAGGTCTATCTTTTTGATCAGAGGTTAAATCGATCATCAGAAGAAGAATTAGGCCAAAAATTAGGATACATTCTGGGAAAATGAAACTTCCCTGGAAGAGAAGCAAATGAAACGCTTTCATAAAAATTCTCGTAGAATCGAGAATGAAGTTTTCATTCTGTACATGCCAGATCATCTAAAAGAGGGTATCCTGAGCAATTGCAAGAATGGGGTTCATTGATATTCCTGGTATAGTAGATGCTATCACACATACAGTCATACTCAATTCGATGGAATTGTTTGATCTTAAAGGGGATCTTCTATAATTTCGCACATAAGGGGTTATTTCTTGGTTTCGTCCAGTCATTAATAACTTGACTATTTTTAGATAATAGTAGATAGAAAGAACGCTCGTAAGGAGTCCTATTGAAACCAAGAAATATAGGCCTGCTTGCCATCCACACCAGAATAGATAGAGTTTTCCGAAGAAACCTGCTAGTGGAGGAAGGCCTCCTAGGGATAAGAGACATAGGGCTAAAGAGAGAGCCAAAAAAGGATCTTTCGTGTATAATCCTGCATAATCTCGAATGTTATCAGTTCCGGTACGTAGACCAAATAATACAATGCAAGCAAAAGTTCCTAGATTCATGGAGATATAGAAAAGCATATAAGTTATCATGCTTGCATATCCATCATTTGAGTCTCCAACAATTATTCCAATAATTACATATCCGATTTGCCCTATGGACGAATATGCAAGCATACGTTTCATGCTTGTTTGAGTAATAGCAAGGAGATTCCCCAATATCATGCTAAGAATAGCTAGGATTTCCAGAAGAAGATGCCATTCGTTTGATGAGAAATAAAAAGGAATATCGAGAATTCGCGTGGCTGAAGCTGAAGCAGCAACTTTCGAAGTAACAGAAAGAAAAGCAACGACTGGAGTGGGGGAGTCACGTAGAGATATTGCTAGTACACAAAAAGTTAATGGGATTTCATAACTAATAGATTGAGCGGCAGCTCGTAGACCACCTGAAAAAGAATATTTATTATTTGAGCTATATCCTGCCATAAGAAGACCAATAGGAGCAATACTTGAAATGGCAATCCATAAAAAAACACCAATACTAAGATCCGCTAAAACAAAGCGATATCCCAAAGGAATAACTAAAAAACTTAATAAAATTGATATGACTGCTATAGACGGTCCAATGCTAAATAAGGGAATATCCCCTCGGGATGGCAAGATATCCTCTTTAAAAAGTAGCTTAGTTCCATCTGCTATAGCTTGAAGCAGTCCCAGGGGGCCAGCATATTCAGGACCAATACGTTGTTGTATTGATGCGGATATTTCTCTTTCTAACCAC--ACAATTACGAGTACTTCTATTGTGATTCCCAGTAAGAGGGTCAAAATGGGTAGAATCCATATCAGTCCATAGACTTCTTTTAATAATTCCAAGTTCGAAAAAGAATTGATAGCTTCTACCTGTACCCTGTCTATTATCATTTATAGTGAAACAAGTTGGGAAGAAGTTGTTAATAAGAGATTGCCCAGGGAAATAGGTAAAAGAAATTTCCATCCAAGATTTAATAACTGATCCATTCTCATCCTGGGTAAAGTCCATCTTATTGTGATAGAAATGAAGAGAAATAAATAAGCTTTAGTTAATGTAATAAAGATACTCATTGTCATTTCTAAAATTCCAACCATTTTATTCATTTGGAAAAATCCAAAAAAGGATATATAGGGAATAGACAAATTCCACCCGCCTAAGTAGAGAACTGTTACAAATAAAGAGGAAACTAATAAATTTAGGTAAGAAACAAGATAAAATAAACCATATTTGATACCAGAATATTCGGTTTGATAACCTGCTACTAATTCTTCCTCCGCTTCTGGTAAATCAAAGGGTAATCTTTCACATTCCGCCAAAGAAGAAATTAGAAAAACCAGAAAACCTATAGGCTGACGCCAAAGATTCCATCCAAAAAAACCATATTTTGACTGTGCTTCAACTATATCAACTGTACTTGAACTGTTGGAT-ATTAATTAAGAGGATTCACCAGATCATTGATACGGAGAATATCCAAATACCAAATACGCTCACTGTGCGATCCACGGAAAGAAAAGTAAGTTGTTTTGGCGAACATCAAAGAAAAAACTTGCTCTTCTTCCGTAAAAAATTCTTCTAAAAATACCGAACCCAACCATTGCATAAAAGCTCGTACCGTGCTTTTATGTTTACGAGCTAAAGTTCTAGCGCATGAAAGTCGAAGTATATACTTTAGTCGATACAAAGTCTTCTTTTTTGAAGATCCACTGTGATAATGAAAAAGATTTCTACATATCCGACCAAACCGATCAAGAATATCCCAATCCGATAAATCGGTCCAAATTGGTTTACTAATAGGATGCCCCGATCCAGTACAAAATTGGGCTTTTGCTAAAGATCCAATGAGAGGAGTAACAGGGACTTTGGTATCGAATTTTTTCATTTGAGTATCTATTAGAAATGAATTCTCCAGCATTTGATTCCTTACTAACAAAGAATTTATTGGTACACTTGAAAAGTACCCCAGAAAATCGAAGCAAGAGTTTGCTAATTGGTTTAGATGGATCCTTTGCGGTTGAGTCCAAAAAGAGAAAGAATATTGCCACAAACGGACAAGGTAACATTTCCATTTCTTCTTCAAAAGAAGAGTTCCTTTTGATGCAAGAATTGCCTTTCCTTGATATCGAACATAATGCATAAGGGGATCCATAACGAACCATATGGTTTTCCGAAAAAAAGCAGGGTACATTAACCCAAAATGTTCCATCTTCCTAGAAAAGATGATTCGTTCCAGAAAGGTTCCGGAAGAAGTTAATCGCAAGCAAGAAGATTGTTTACGAAGAAACAACAAGAAAAATTCATATTCTGATACATAAGAGTTATATAGGAACCGAAATAGTCTTTTATTTTCTTTTTTCAAAATAAAAATGGATTTCATTGAAGTAATAAAACTATTCCAATTCGAGTAGTAGTTGAGAAAGAATCGCAATAAATGCAAGGATGGAACATCTTGGATCCGGTATTGAAGGAGTTGAAGCAAGATATCCAAATGGATAGGATAGGGTATTTCTATATGTGCTAGATAATGTAAGTGCAAAAATTTGTCTTCTAAAAAAGGAAATATTGAATGAATAGATCGTAAATTCTGAAACTTTGGTATTTCTTTTTCTTCCGGACAAGACTGTTCTCGTAGCGAGAATGGGATTTCTACAACGATCGCAAACCCCTCAGATAGAATCTGAGAATAAAACTCAGAATAAAAAAAATTGTTGTAATCCAATAATCGATCTTGGTTAGGATGATTAACCAAATTAATCCAAAAATTCTGCTGATACATTCGAATCATTAACCGTTTCACAAGTAGTGAACTAAATTTCTTGTTATTAGAACCAATAATTTCGACAAGTTCGGAACCATTTAATCCATAATCATGGGCAAACACATAAATGTACTCCTGAAAGAGTAGTGGGTAGACGAAATATTGTCTAGGAAATTTAAGTTTTTCTGAATAACCCTCGAATTTTTCCATCTAACCCTTTGAATCTTTGGTATCCTTCAAATCTTCGGTATCCTTCGAGTCTTCGGTACGCTTCGAATCCTTATGGGGAAGTCTATAAATTATACGCCCCTTGCTTGAATCATAACGACTTACTTCAATTTTGACCCTATCCCCCATCAGTATTCGTATAGAACTAGACCGGATCTTTCCTGAAATATAGCCCAGGATGATGGTGTCATTCTCTAGGCGAACGCGGAACATTCCGTTGGGTAGGGCTT------CCATAACTAAACCCTCGAAAGTAATTTTTGCTTCTCTCGGGTTTTTTTTTTCTCTCCTATTTTTCTTTTCTGTCATCTACCAATCCTTAAACATTTCTGGAAACCACACTGGATCAGTATCGCAGTGCTCGTCAAGCATTTCATCCCCTACAATATCGACAAGTCCATAAGCTTTGG----CTTCGTCTGCTGACATAAAAACATCCCTTTCCATGTCTTCGGATACAACCCAAAAAGGCTTGCCTGTTCTTAGTGCATAAACCCTTGTGATCATTTCGCGAACTTTGTGTAACTCTTCCACTTCTAGTAAAAATTCTGGTGTTCTTGCCCGATAATAAGCACTAGCAGGTTGGTGAAGCATAATCCTCGCGTGGGGGAATGCTATACGCTTGGTGGGTTCTCCTCCAAGCAGAATGAAGGACGCCATGGACGCGGCTATTCCGAGGCATATTGTATATATATCTGGTGTCACCGTTTGCATCGTATCAAAAATCGCCATTCCTGAGATTAACCACCCGCCGGGGGAGTTTATAAACAAAAAAATATCGCTAATTCCATCTTCTATACTGAGATATACCATGAGACCTGTAATATGATTCGTGACCTCGCAACGAATCTCTTGACCTAAAAAAAGTGTCCTTTCTCGATACATAACATTGTATAAGTCAACCCAAGTCGCTTCTTCATCTCCGGGAATCCGGTAAGGTACTTTTGGAACACCAATGGGCATATGAAAAAAAAGAAAGCATTGCCTTCTTTCCTATATCTTGTATTTATCGTACTTTTGCCTTGGGGAGTCTCTTTCTCTTTTAACAAATGTCTGGAACTTTGGATTAAGAA---TTGGTGGAATACCAGGCAATCCCAAACTCTCTTAACTGCTATTCAAGAGAAAAGAGTTCTAGAAAGATTCATGGAATTAGAAGACCTTTTTATCTTGGACGAAATGATAAAAGAGAAACCGAATACACATGTACAAAACCCCCCTATAGGAATACGCAAGGAAATAATACAATTGGCCAAAATAGATAATGAGGGTCATCTCCATATCATTTTGCATTTCTCGACAAATATAATCTGTTTGGCTATTCTAAGTGGTTCTTTTTTTCTGGGTAAAGAGGAACTTGTTATTTTGAATTCTTGGGTTCAGGAATTCTTCTATAACTTAAATGACTCAGTAAAAGCTTTTTTTATTCTTTTAGTTACTGATTTTTTTGTTGGATTTCACTCCACCCGCGGTTGGGAACTACTAATTCGTTGGGTCTATAACGATCTTGGATGGGTTCCTAACGAGCTAATTTT-CACTATTTTTGTTTGTAGTTTTCCTGTGATTCTAGATACATGTTTGAAATTTTGGGTCTTTTTTTGTTTAAACCGCCTATCTCCTTCGCTTGTAGTCATTTATCATTCAATTAGTGAAGCATAAATGCTATTTGCAACTTTAGAACATATACTAACTCATATTTCTTTCTCAACAATTTCAATTGTGATTACGATTCATTTAATAACCTTATTAGTTCGT------------GAACTTGGGGGATTGCGTGATTCGTCAGAAAAAGGAATGATAGCCACTTTTTTCTG-------TATAACAGGATTCTTAGTTTCTCGTTGGGCTTCTTCGGGACATTTTCCATTAAGTAATTT--ATATGAGTCATTGATCTTCCTTTCATGGGCTCTGTATATTCTTCATATGATTCCTAAGATACAGAACTCTAAAAATGATTTAAGCACAATAACTACGCCGAGTACTATTTTAACGCAAGGCTTTGCCACGTCGGGTCTTTTAACTGAAATGCATCAATCCACAATACTAGTACCTGCTCTACAATCTCAGTGGTTAATGATGCATGTCAGTATGATGTTACTAAGCTATGCGACTCTTTTGTGCGGATCCTTATTATCCGCCGCTCTTCTAATGATTAGATTTCGAAAGAATTTAGATTTCTTTTCGAAAAAGAAGAAAAATGTTTTAAGCAAAACATTTTTCTTTAATGAGATTGAATATTTCTATGCAAAAAGAAGTGCTTTAAAAAGCACCTTTTTTCCTTTATTTCCAAATTATTACAAATATCAATTAATTGAGCGTTTGGATTCTTGGAGTTATCGTGTCATTAGTCTAGGGTTTACCCTTTTAACCATAGGTATTCTTTGTGGAGCAGTATGGGCTAATGAGGCGTGGGGATCCTACTGGAATTGGGATCCTAAAGAAACTTGGGCATTTATTACTTGGACCATATTTGCAATTTATTTACATAGTAGAACAAATCCAAATTGGAAGGGTACGAAGTCAGCATTTGTAGCTTCCATAGGATTTCTTATAATTTGGATCTGTTATTTTGGTATCAATCTATTAGGAATAGGTTTACATAGTTATGGTTCATTTACATTACCCATCTAAATGAATATTATACCGTGTTCCATTAAAACACTCAAGGGGTTATACGATATATCGGGCGTAGAAGTAGGCCAACACTTCTATTGGCAAATAGGAGGTTTCCAAATTCATGCCCAAGTACTTATCACTTCTTGGGTCGTAATTACTATCTTGCTAGGTTCAGTTATCATAGCTGTTCGCAATCCACAAACCATCCCAACCGATGGTCAGAATTTCTTCGAATATGTCCTTGAGTTTATTCGAGACTTAAGCAAAACTCAGATTGGAGAAGAATACGGTCCCTGGGTTCCCTTTATTGGAACTATGTTCCTTTTTATTTTTGTTTCGAACTGGTCGGGTGCTCTTTTACCTTGGAAAATTATACAGTTACCCCATGGAGAATTAGCAGCGCCCACGAATGATATAAATACTACTGTTGCTTTAGCTTTACTCACGTCAGCGGCATATTTTTATGCGGGTCTTAGCAAAAAAGGATTGAGTTATTTCGAGAAATATATTAAACCAACTCCAATCCTTTTACCAATTAACATATTAGAAGATTTCACAAAACCATTATCGCTTAGTTTTCGACTTTTCGGGAATATATTGGCGGATGAATTAGTCGTTGTTGTTCTTGTTTCTTTAGTCCCCTTAGTAGTTCCTATACCGGTCATGTTTCTTGGATTATTTACAAGCGGTATTCAAGCTCTTATTTTTGCAACGTTAGCCGCAGCCTATATAGGTGAATCCATGGAGGGTCATCATTGAATGAATCCACTAATTGCTGCTGCTTCCGTTATTGCTGCTGGATTGGCCGTAGGTCTTGCTTCTATTGGGCCTGGAGTTGGTCAAGGTACTGCTGCAGGACAAGCTGTAGAAGGTATTGCGAGACAGCCAGAAGCAGAAGGTAAAATACGCGGTACTTTATTGCTTAGTCTAGCTTTTATGGAAGCTTTAACAATTTATGGACTAGTTGTGGCACTGGCGCTTTTATTTGCGAACCCTTTTGTTTAAATGAAAAATGTAACCCATTCTTTCGTTTTTTTAGCTCACTGGCCATCCGCTGGGAGTTTCGGGCTTAATACCGATATTTTAGCAACAAATCTAATAAATCTAACTGTAGTGGTTGGTGTATTGATTTATTTTGGAAAGGGAGTG---------------TTAAAAGATTTATTAGATAATCGAAAACAGAGGATCTTGAGTACTATTCGAAATTCGGAAGAATTGCGTAGAGGAACCATTGAGCAGCTCGAAAAAGCTCGAATTCGATTACAGAAAGTCGAACTAGAAGCGGATGAGTATCGAATGAATGGATACTCTGAGATAGAACGAGAAAAAGCAAATTTGATTAATGCCACTTCTATTAGTTTGGAACAATTAGAAAAGTCTAAAAACGAAACCCTTTATTTTGAAAAACAAAGGGCGATGAATCAGGTCCGACAACGGGTTTTCCAACAAGCCGTACAAGGAGCTCTAGGAACTCTGAATAGTTGTTTGAATACCGAGTTACATTTCCGTACGATTCGTGCTAATATTAGCATTCTCGGGGCCATGGAATGGAAGAGTTAATCAATTAGATGGGGGAATCCAATTAACAGCCTCGACTCGTATCCTAGCTCGTCTGAGAGCTACCTTCGCTTCAACCAATTCTTTCGTACCCTCAGCTCTACTCACGTTAGCTTCGGCTATTTCAAGTGCCTGTTGAGCTTCTTCCGGATCAATGTCACTACCCAGTTCCGCATCATTTCCTAAAATGATGATCTCATTATTAACTATTCTGGCAAAACCGCTCCACAGAACCGCCGTTAACCATTGATCGTTGAGGAGGCGTATTCTCAAGGGACCCATATCTACAGCTGTGTTAATGGGGGCGTGGTTTGGTAATACGCCAATTTGGCCACTATTAGTAGATAAAATGATTTCTTTCACTTCACAATCCCAAATAATTCGCTTAGGAGTCAGTACATAAAGATTTAATTTCATTCATTTCTTCAATTTGTTCTCCTCTTCTAAGTTTATAGCTTTCGTGCTAGCTTCATCGATGTTACCCACCAAATAAAAAGCCTGTTCGGGTAGGCCGTCTAATTCTCCGGAAAGGATTAGTTGAAATCCCCTAATAGTTTCTGCAAGACCAACATACTTTCCCGGAGAACCGGTAAAAACTTCTGCCACAAAAAACGGTTGTGATAAGAAGCGCTCAATTTTTCGTGCTCTTGCTACAGTTAAACGATCCTCCTCCGATAATTCATCCAACCCAAGAATTGCGATAATGTCCTGAAGTTCTTTGTAACGTTGTAAAGTTTGCTTAACTCTTTGCGCAGTTTCATAATGTTCGTTGCCAACGATCCGAGGTTGTAACATAGTTGAGGTTGAATCTAAAGGATCTACTGCAGGATAAATCCCTTTGGAAGCTAATCCTCTGGAAAGTACGGTAGTAGCATCCAAATGTGCAAATGTTGTAGCAGGAGCAGGGTCGGTCAAATCGTCCGCAGGTACATAAACCGCTTGGATCGAAGTTATAGATCCCTTTTTAGTAGAAGTAATTCTTTCTTGCAAAGAACCCATTTCTGTACTAAGAGTAGGTTGATAACCCACTGCAGAGGGCATTCTCCCTAATAAGGCAGATACCTCCGATCCTGCTTGAACAAAACGAAAGATATTATCGATGAATAGAAGCACGTCTTGCTTATTAACATCTCGGAAATATTCTGCCATAGTTAGGGCAGTCAAACCAACTCTCATACGAGCTCCTGGCGGTTCATTCATTTGGCCATAGACTAGAGCTACCTTTGATTCCTCAAGATTTTTTTCATTAATTACTCCAGATTCCTTCATTTCCATATAAAGATCATTTCCTTCACGAGTCCGTTCCCCTACTCCGCCAAATACGGATACGCCCCCGTGAGCTTTAGCAATATTGTTGATTAATTCCATGATGAGTACTGTTTTACCTACTCCAGCTCCCCCAAATAGTCCGATTTTTCCTCCACGCCGATAAGGAGCTAAAAGATCGACCACCTTAATACCAGTTTCAAAGATGGATAATTTCGTATCTAACTCGATAAAGGCGGGCGCGGATCTATGAATAGGGAATGTTGCACTAGTATCTACAGGACCCAAATTGTCAACAGGCTCCCCAAGAACGTTGAAAATTCGTCCAAGAGTAGCTCCACCGACAGGAACACTGAGAGGAGCTCCCGTGTCAATCACTTCCATTCCTCTCATCAACCCATCTGTAGCACTCATAGCTACAGCTCTAACTCGATTATTTCCTAATAATTGTTGTACCTCACAAGTTACATTAATTTGCTTACCGTCAGTGTCTCGACTCTTGACTACCAAAGCATTATAAATATAAGGTAACTTGCCCGGGGGAAAAGTGACATCCAGCACGGGTCCAATAATTTGATCGATACGCCCTGTACTTTTTTCTTCAATTGTAGAAACCCCGGGACGAGAAGTAGTAGGATTGGTTCTCATATGGCAACCCTTCGAGTCGACGAAATTCATAAAATTCTCCGCGAACGTATTGAACAATATAATAGAAAAGTAGGGATTGAGAATATCGGTCGCGTAGTTCAAGTGGGGGATGGGATTGCTCGTATTATAGGTCTTGGTGAAATAATGTCAGGCGAATTAGTCGAATTTGCAGAAGGGACTAGGGGTATTGCTCTGAATTTGGAATCCAAAAATGTTGGGATTGTATTAATGGGCGATGGGTTGATGATACAAGAGGGCAGTTTTGTAAAAGCAACAGGAAGAATTGCTCAGATACCCGTGAGCGAGGCTTACTTGGGTCGTGTTATAAATGCTCTGGCTAAACCTATTGATGGGAGAGGCGAAATTGTAGCTTCGGAATCTCGCTTAATTGAATCTCCTGCTCCGGGTATAATTTCCAGGCGTTCTGTATATGAACCCCTTCAAACGGGGCTTATTGCTATCGATTCGATGATTCCTATTGGGCGCGGTCAGCGAGAGTTAATTATTGGGGACAGACAAACCGGCAAAACAGCAGTAGCTACAGATACAATTCTCAATCAAAAAGGGCAAGATGTAATATGTGTTTATGTAGCTATCGGTCAAAGAGCATCCTCCGTAGCTCAAGTAGTAACTACTTTCCATGAAGAGGGGGCCATGGAATACACTATTGTAGTAGCTGAAATGGCGGATTCCCCTGCTACATTACAATACCTCGCTCCTTATACGGGAGCAGCCCTGGCTGAGTATTTTATGTACCGCGAACGGCATACTTTAATAATTTATGATGATCTCTCCAAACAGGCACAAGCTTATCGCCAAATGTCCCTTCTATTAAGAAGACCCCCCGGCCGCGAAGCTTACCCAGGGGATGTTTTTTATTTGCATTCACGCCTTTTAGAAAGAGCCGCTAAATTAAATTCTCTTTTAGGGGAAGGAAGTATGACTGCTTTACCAATAGTTGAGACTCAATCTGGAGAC-----GTTTCCGCCTATATTCCTACTAATGTAATCTCCATTACAGATGGACAAATATTCTTATCCGCAGATCTATTCAATGCCGGAATTCGGCCTGCTATTAATGTGGGTATTTCCGTTTCCAGAGTAGGATCCGCGGCTCAAATTAAAGCCATGAAACAAGTAGCTGGCAAATCAAAATTGGAATTAGCTCAATTCGCAGAGTTACAAGCCTTTGCACAATTCGCCTCTGCTCTCGATAAAACAAGTCAGAATCAATTGGCAAGGGGCCGACGATTACGAGAATTGCTTAAACAATCCCAAGCAAATCCTCTTCCAGTGGAAGAGCAGATAGCTACTATTTATATCGGAACAAGAGGATATCTTGATTCCTTAGAAATTGGACAGGTAAAGAAATTTCTGGATGAGTTACGTAAACACCTAAAAGATACTAAACCTCAATTCCAAGAAATTATATCTTCTAGCAAGACATTCACCGAGGAAGCGGAAATCCTTTTGAAGGAAGCTATTCAGGAACAACTCGAACGGTTTTCCCTTCAGGAACAAA
	Oryza_punctata_KM103375	-----------------------------------------------------------------------------------------------------------------------------------------------------------------------------------------------------------------------------------------------------------------------------------------------------------------------------------------------------------------------------------------------------------------------------------------------------------------------------------------------------------------------------------------------------------------------------------------------------------------------------------------------------------------------------------------------------------------------------------------------------------------------------------------------------------------------------------------------------------------------------------------------------------------------------------------------------------------------------------------------------------------------------------------------------------------------------------------------------------------------------------------------------------------------------------------------------------------------------------------------------------------------------------------------------------------------------------------------------------------------------------------------------------------------------------------------------------------------------------------------------------------------------------------------------------------------------------------------------------------------------------------------------------------------------------------------------------------------------------------------------------------------------------------------------------------------------------------------------------------------------------------------------------------------------------------------------------------------------------------------------------------------------------------------------------------------------------------------------------------------------------------------------------------------------------------------------------------------------------------------------------------------------------------------------------------------------------------------------------------------------------------------------------------------ATGAATTGGCGATCAGAACACATATGGATAGAACTTCTAAAAGGTTCTC--------GAAAAAGAGGTAATTTTTTCTGGGCCTGTATTCTTTTTCTAGGTTCACTAGGATTCTTAGCGGTTGG-----------GGCTTCCAGTTATCTTG-GTAAGAATATTATA---TCTGTACTTCCATCTCAACAAATTCTTTTTT-----------TTCCACAGGGGGTCGTGATGTCTTTCTACGGAATC----------------------------------------------------------------------------------------------------------------------------------GCAGGCCTATTCATTA--------------------------------------------------------------------------------------------------------------------------------------------------------------------------------------------GCGCTTACTTGTGGTGCACTA--------------TTTTGTG---------------------------------------------------------------------------------------------------------GAATGTAGGCAGTGGTTATGA---------------------------------------------------------CCGATTCGATAGAAAAGAGGGAGTAGTGTGCATTTTTCGTT-----------------------------------------------------------------------------------GGGGATTCCCTGGAATAAAACGT------------------------------------------------------------------CGCGTCTTC------------CTTCGATTCCTTAT----------------------------------------------------------------------GCGGGATATCCAATCAATTAGAATTCAG--------------GTTAAAG------------------------------------------AGGGTCTTTTTCCTCGT-----CGTATCC-------------------------------------------TTTATATGGAAATCCGGGG-------------------------CCAGGGGGCCA---------------------------------------------------------------TTCCCTTGACT-------------------------CGTACTGATGAGAAGTT------------------------------------------------TTTTACTCCACGAGA-----------------------------------------------------------AATTGAACAAAAAGCTGCC-----------------------GAATTGGCTTATTTCTTGCGCA----------TACCAATGGAAG----TATTTTGAATGTATACATCTAA-----------------------------------------------------------------------------------------------------------------------------------------------------ACAACCCT-------------TTCATAAATCCAAGCAAACTTTTCATAAATCCAAGCAAACTTTTCGTAAATCCAAGCAAACT---------------------------------------------------------------------------------------------------------------------------TTTCGTA-----------------------------------------------------------AATTCAAACAACCTTTTC--------------GCAAACCCAAACAACCTTT----------------TCGTAGGCGTCCTCGG-----------------------------------------------------------------------------------------------------------------------------------------------------------------------------------------------------------------------------------------------------------------------------------------------------------------------------------------------ATTGGCCCGGGG---------------------------------------------------------------------------------------------------------------------GATCGAATT-----------------------------------------------------------------------------------------GATTATAGAAAC-------ATGAGTTTAA--------------------------------------------------------TTAATCGATTTATT-AGTGAACAAGGAAAAATATTATCGAG------------------ACGAATAAATAGATTAACCTTGAAACAAC-------------------------------------------------------AACGATTAATTACTCT---------TGCTATAAAACAGGCTCGTATTTTATCTTTCTTACCATTTCGTAACTATGAGAA--------------------------TGAGAAACAA-----------------------------TTTCAAGC-----------------CCAGTCAATTTCAATAATTA---------------------------------------------------CAGGTCCTAGACCCAGAAAAAATAGACATATTCCTCAATTAACAC-------------------------------------------------------------AAAAGTTCAATTCCAATCGAAACTTAAGAAACTCCAACCAGACTTTAAGAAACAACAATCGG------------------------------------------------AACTTAAGTTCCGATTG----------------------------------TTGAATGAAAA------------------------------------------------------------------------------AGAAAGGAGGT------------------------------------------------------------------------------------------------------------------------AGAAAAATTTTTGGATTTAT---------------------GGTTAAAGAAGAAAAAG-----------------AAGAAAACTGGGGTTCTGTTGAATTTC-----------------------------------AAGTATTCAGTTTCACCAATAAGA---------------------TACGGAGACT-----TGC---------------------------TTCACATTTGGAATTACACAAAAAAGATTT----------------TTCATCGGA--------------------------------AAGAGGTCTCCGAAGACTTTT----------------------GGGAAAACGTCA---------------------------------------------------------------ACGTTTGCTGGCTTATTTGGCAAAG-----------------------------------------------------------------------------------------AAAAATAGAGTACGTTATA------------------------------------------------------------------AGAAATTAATCAGTCAGTTGGATATTAGGGAGCGGTAATTAC-----------CAACTGGA---------TCTTGTTGCAC----------------CCGGTAACAAACATGCATAAACCAT-------------------------TTCTCGAAGTATGTGTCCGGATAGCCCAAAGTCT----------------CGATAGTTA--------------------------------GCTCTAGGTCTTCCGGTCAAAA------------------------------AACAACGTCGATG------AAGGCGTGTCGGTGCACTATTACGTGGCAGGGATTGCAATTTTTCT----------------------------------------------CGCATTTTCGTTTTTTCACTCAAACTCAAAGGGTAAACTTTGCTTCTTATCTTTTTTTTTGA--AGATCGACGAA---------------------TCAAATGATATTTCTGTTC------------------------------------------TAATTTCTGCCGCTTCCTCTCTCTCTGAATCAAACTTTTTTTTGCCATTTACAGACGTCTTTTTTTAGGAGGTCGACACCCATTATGCGGCATAGGTG--------------------------------------------TTACATCGCGTATACAACTTAATCGTA-----------------------------------CACCACTTTTAGC--------AATGGCTCGTAATGCGGCATCTCTTCCACTACCAGCACCCT------------TTACCATAACTTCTGCTCGTT---GCAAACCCACTGTACGA--------ATAGCATCTACAGCTGTTCTTTGACCAGCA------------------TAGGGTGATGCTTT---------------TCTTGAGCTTTTGAATCCACAAGTACCCGCGGAAGACCAGAAAACCACCCGACCTTGCGGATCTGT------------AACAGTTATAATAGTATTGTTGAAACTAG------------------------------------------------------------------------------------------------------------------------------------------CTTGAACATGAATAACTCCTTTTGTTATTC------------------------------------------------------TACGTGCACTCTTCCGTAAACTAAAACGCGCATT-----------------------------------------------------CCTACGCAAACCAATACGTACTTTCCTACG----------------------------TGAACCAATTTTTGGTATAGCTTTTG------------------------------------------------------------------------------------TCATTTACCAT-----------------------------------------------------------------------------------------------------------------------------------------------------------------ATATAAC-----------------------------------ATAAG--------------------------------------------------------------------------------------------------------------------------------------------------------------------------------------------------------------------------------------------------------------------------------------------------ACTTCTCCCCCAATTCTGTTTAG------------------------------TC-----------------------------------GAGCTTCTCGATCTGTCA-----------------------------------------------------------TTATACCTCGAGAAGTAGAAAGA----------------------------------------------------------------------------------------------------------------------------------------------------ATAGCAATTCCCATTC-----------------------------------------------------------------------------------------------------------------------------------------CGCCCAAAACCTTA-------------------------------------------------------------------------------------------------------------------------------------------------------------------------------------------------GGAATTCCTT----------------------------------------------------------------------------------------------------------------------------------------------------------------------------------------------------------------------------------------------GATAGTTGGCATAAATTCGTAAGCCAGGTCGGC---------------------------------------------------------------------------------------------------------------------TGATACGCTTTAAAAAGGTTCT----------------AGTTCTAT-----------------------------------------------------------------------------------ATATTCC-----CTTTCT---------------------------AGTCTTTCTCTTTTGATGTCG-----------------------------------------------------------------------------------CAAAGTTG-------------------------------------------AAACCAAGAAATATCTGTTACTTTCCTGATGTTTCCGAACA-----------------------CTTTCAATAAAACCCTCTCGTAGAAGTATTTTAACAATGTTTTCGGTAATATTTGTAGATAC--------------------------------------------------------------------------TACCCGAACAGTTCCTTTTTTATTC-----------------------ATGGCC---------------GCGTTTCTTATAGAGGTTAGTAAATCAG----CAATAGTGTCCTTGCCCATTTAACGAAAAT--------------------------GTGCAAGAGCTCTATTTGCCTCTG--------------------------------------------------------------------------------------------------------------------------------------------------------------------------------------------------------CCATTCTATGAGTCGCTT-----------------------------------------------------------CCTTTTTGCGTATGGCACCCCCACCCCCTTT-----------GGCAGCATCTACTAATTCGGA----ACTTAATTTGAAAGCCATATTTCGAC--------------------------------------------------------------------------------------------------CCGGACGCTTTTGGGATGCTTCTAATAACCAACGAATGGCAAGTGCTCTTCCTTGTTTA--------------------------GATCCTATTTCAAT--------------------------------------------------------------CGGAACTTTCCGCGTCGATCCTTTT--------------------------------------------------------------------------TTATTACGTCTTGTTT--------------------------------------------------------------------------------------------------------------TTACTCCTATATTGGGAGT-------------------------------------------------TACTCTACGTATT------------------------------------GCTTGACGTAAAACCAATAGTGGATTTGTTTCTGT--------------CTTTTGTTGAATCTTTTTCACGGCTCGATAGAGAATTTGAT-----------AAGCCAATGAT--TTTTTTCCGTCTTTCATAATACGGTTAACCACCATGTTAACT----------------------------------------------------------AATCGATT------------------------------------------------------------------------------------ACGAAAAATT------------------------------------------------------------------------------------------------------------------------------------------------------------------------GGATCGGATTTT----------GCAGTTCTTTTTTCTGCAGTA-----------------------------------------------------------------CCTCGACGTGACATTCAAGTTTGACG--------------------------AGAGTAATATTCTA-----------CAACTAACAACTCATTTATTTTGAGA-----------------------------------------------------CCGACCCACTTCCTATCCAGG----------------------------ATTTTTTTTACTAGTCCTT-------------------------------------------------------------------------------------------------------------------------------------------------------------------------------------------------------------------------------------------------------TATATTGCA-----ATGTGTCAATCGTCAAATGCTTT-----------------------------------------------------------------------------------------GGCAATTTCCCCGGGTCGGATGAAG---------------------------------------------------------------------------------------------------------------------------CAATAGAATT---------------------------------------------------------TTGAACC-------------------------------------------------------------------------------------------------------------------------------------------------------------------------------------------------------AGACGT-----------------------TTTGATCTTTGGTTATCC------------------------------------------------------------------------------------------------------------------TTCGTAGTAATAATATCTCGGGGTTTG-------------------------------------------------------------------------------------------------------------------------------------------------CAACGAAAACTTGGTATATCGACTATACGACCATTAACTAAAATATGTCGATGGTTAACTAATTGCCGGGCCTCGGGAATGG--------------------------------TTGAAGCCATAC-----------CTAATCGAA-------------------------------------AAAGGATATTATCCAAACGCATTT-----------------------------------------------------------CAAGTAATTGTAGTAAAACCT-----------------GACCTGTTGAACT---------------------TTTTGCTTTTC-------------CAGCGA---------------------------------------------------------------------------TATGTACATATCTAAGTAGTT-----------------------------GTCGTTCT-------------------------------------------------------------------------------------------------GTCAGACCATAATGAAA----------------------------ACGCAATTTCTGTTTTTC--------TTGAAGACGAA----------------------------TACGATATTGTTCTTTTTTCC---------------------------------------------------------------------------CAGAATGGAATTTCTTTTT-------------------------------------------------------------------------------------------------------------------------------------------------------------------------------------------------------------------------------------CAGATT---------------------------------------------------------------------------------------------------------------------------------------------------------------------------------------------------------------------------------------------ACTTCCGGATT----------------------------TAGGTGT------------------------------------------------------------------------------------------------------------------------------------------------------------TTTTCTAGTGAGTCCTGGTAAAGCTCCCAGACGGCGTATTTTTTTAAAACGA-----------------------------------------------------------------------GGTCCTCGATAACGGGACATTTATTCTTCGTCTACGAA----------------------------------------------------TATCCAAAT--------------------------------------------------------------------------------------------------------------------------------------------------------------------------------------------------------------------------------------------------------------------------------------------------------------------------------------------------------------------------------------------------------TTTAACTCCTAATACTCCATAGATAGTTCGA-----------ATTGG--------------------------------------------------------------------------------------------------------------------------------------------------------------------------------------------------------------------------------------------------------------------------------ATAGCAGCAATAATCAATTT------------------------------------TAGCGCGAATTGTTTGGAGGGGAAG---TCTACCTTTTTTGATGCA-------------------------------------------------------------------------------------------------TTCGGCACGCGCAATT-------------------------------------------------------------------TCTTTTCCCGC----------------------------------------------------GAGACGGCCTGCAATTTTTACTTTT----------ACTCCCTTTATATCCGTTTTTT-------------------------------------------------------------------------------------------------------------------------------------------------TAGTTAATTCAATGG--------------------------------------------------------------------------------------------------------------------------------------------------------------------------CTTTTTTCATTGCCTTTCGGAATGAAACTCTATTTTTTAAT------------------------------------------------------------------------------------------------------------------------------------------------------------TGGAA----------------------------------------------------------------------------------------------------------------------------------------------------------------------------------------------------------------AGCTATATATTCTGCA--------------------------------------------------------------------------------------------------------------------------------------------------------------AGAATGTTAGGTTGTCTATAAG-------------------GTTCTT------------------------------------------------------------------------------------------------------------------------------------------------------------------------------------------------------------------------------------------TCACTTT------------------------TTCGATCCCAATATTAAGTCTCTGGT--------------------------------------------------------------------------------TTACAGAATTAACTTCTTTTTGTA---------------------------------------------------------------------------------------------------------------------------------------------------------------GATCTTTCTCTAATTCTTCGATT-------------------------------------------------------------------------------GCTCCTTTT----------------------------------------------------------------------------------------------------------------------TTCTTTAATAAATTGGGGAATCCAATATGGATT------------ATGACGTGGATTG---------TATCGATTTCTTTTTGAATT--------------------------TCTATATGTGTAA---------------------------TTACTTCGGAACTTGAGCCTGA-----------------------------------------------------------------------------------------------------------------------------------------------------------------------------------------------------------------------------------------------------------------------------------------------------------------------------------------------------------------------------------------------GTCCATTTTTT------TATTATGTGTAATTACT-------TCGAAACTTGAGTCTGCTTCTATTTTTCTAT-------------------------------------------------------------------------------------------TCGAGCCCTTTTTCCTATTCTT------TTGTATATAGTTCTTGATA----------------------------------------------------------------CAATTCCGTATTT----------------------------------------------------------------------------------------------------------------------------------------------------------------------------------------------------------------TTTTATCTTCCTGTAGACCT------------------------------------------------------------------------------------------------------------------------------------------------------------------TCAGAATAATTTTTTGGTTGTGCGA---------------------------ACCAAAAGGAATGGTGAT--------------------------------------------------------------------------------------------------------------------------------------------------------------------------------------------------------------------TTTGGGTTGTACCAAGTCTGAAACCA-----------------------------------------------------------------------------------------------------------------------------------------------------------------------------------AGTGGATTTATTTT---------------------------------------------------------------------------------------------------------------------------------------------------------------------------------------------------------------------------------------------------------------------------------------------------------------------------------------------------------------------------------------------------------------------------------------------------------------------------------------------------------------------------------------------------------------------------------------------------------------------------------------------------------------------------------------------------------------------------------------------------------------------------------TTGTCCCATA------------------------------------------------------------------TGACAAGAAGATATTG---------------------------------------------------------------------GAACATCAATTTGAAAG---------------------------------------------------------------------------------------------------------------------------------------------------------------------------------------------------------------------------------------------------------------------------------------------------------------------------------------AGATGATAGAAGCGGGAGTTCATTT----------------------------------------------------------------------------------------------------------------------------------------------------------------------------------------------------------------------------------------------------------------------------TGGTCA-------------------------------------------TGGTATTAAGAAATGGAAT----------------------------------------------------------------------CCTAAAATGGCCCCT----------TACATCTCGGCA------------------------------------------------------------AAGCGTAAAGGTACTCATATTACAAATCTCGCTAGAACCA--------CCCGTTTTTTATCAGAAGC-----------------------------------------------------------------------------------TTGTGATTTAGTTTTTGATGC----------------------------AGCAAGTCAGG--------------------------GAAAAAGCTTCTTAATTG-------------------------------------------------------------------------------------------------------TTGG---------------------------------------TACCAAAAAAAGA-----------------------------------------------------------------------------------------------------------GCAGCGGATTTAGTAGCATCAGCTGCAA----------------TAAGGGCTCGGTGTCATTATGTTAATAA-------------AAAGTGGTTCA----------------GTGGTATGTTAACGAATTGGTCGATT---------------ACTAAAACTAGACTTTCTCAATTTAGAGACTTAAGAA-------------------------------------------------------------------------CAGAAGAAAAGATGGAAAAATTCCACCATC----------------------------------------------TCCCAAAAAGAGATGTGGCAA------------------------------TCTTGAAGAGAAAATTATCTACCTTGCAAAG-----------------------------------------ATATCTCGGCGGGATCAAA---------------TATATGACGAGGTTGCCTGACAT------------------------------------------------------------------------------------------------------------------------------------------------------------------TGTGATCGTCCTCGATCAGCAAAAAGAGTATATAGCTCTTCGGGA------------------------------------ATGTGCCATTTTGG----------------------------------------------------------GGATTCCTA--------------------------------------------CTATTTCTTTAGCCGATACA-------------AATTGTGACCCAGATCTCGCGAATATATCGATTCC----AGCCAACGATGAC-------------------------------ACTATGACTTCAATTCGATTGATT---CTTAACAAATTA--------------------------------------------------------------------------------------------------------------------------------------------------------------------------------------------GTATTTGCAATTT----------------------GTGAGGGCCGTTCT-------------------------------------------------------------CTCTATATAAGAAATCATTGAATGGCGGAACGGGCCAATCTGGTCTTTCATAATAAA-------------GAGATAGATGGAACTGCTATGAAACGACTTA------------------------------------------------------------------------------------------------------------------------------------------------------------------------------------------------------------------------------------------------------------------------------------------------------------------------------------------------------------------------------------------------------------------------------------------------------------------------------------------------------------------------------------------------TTAGCAGATTAATAGATCATT---------------TCGGAATGGGATA-------------------------------------TACATCCC-----------------------------------------------------------------------------------------------------------------------------------------------------------------------------------------------------------------------------------------------------ATATACTGGATCAA--------------------------------------------------------------------------------------------------------------------------------------------------------------------------------------------------------------------------------------------------------------------------------------------ATAAAAACGCTGGGCTTCCATCA-------------------------------------------------------------------AGCCACTACTA--------------------------------------------------------------------------------------------------------------------------------------------------------------------------------------------------------------------------------------------------------CATCGATTTCATTAGGAATCGA------------GGATCTTTTAA----------------------------------------------------------------------------------------------------------------------------------------------------------------------------------------------------------------------------------------------------------------------------------------------------------------------------------------------------------------------------------CAATACCCTCTA-----------------------------------------------------------------------------------------------------------------------------------------------------------------------AGGGATGGTTAGTCCAAGATGCGGAACAA----------------------------------------------------------------------------CAGAGTTTTCTT----------------------------------------------------------TTGGAAA-----AACACTATTATTATGGGGC-------------------------------------------------------------------------------TGT----------------------------------------------------------ACACGCGGTAGAAAAATTACGCCAATCC-------------------------------------------------------------------------GTTGAAATCTGGTATGCTACAAGTG--------------------------------------------AATATTTGAAACACGAAAT------------------------------GAATTCGAAT--------------------------------------------------------------------------------------------TTTCGGATAAC----------------AGATCCTTCTAATCCA-------------------------------GTCTATCTAATGTC-----------------------TTTTTCAGGAGCTAGAGGA-----------AATGCATCTCAGGTACACCAATTAGTAGGTATGCGAGGATTAATGGC--------------------------------------------------------------------------------------------------------------------------------------------GGATCC-----TCAAGGACAAATGATTGATTT----------------------------------------------------------------------ACCTATT-------------------------------------------------------------------------------------------------------------------------------CAAAGCAATTTACGCGAGGGACTT------------------------------TCTTTGACAGAATA-------------------------------------------------------------------------------------------------------------------------------------------------TATAA-------------------TTTCCTGCTACG-------------------------------------------------GAGCCCGCAAAGGGGTTG---------------------------------------------------------------------------------------TAGATACTGCTG--------------------------------------------------------------TACGAACGGC----------------------------------------------------------------------------------------------------------------------------------------------------------------------------------------------------------------------------------------------------------------------------------------------------------------------------------------------------------------------------------------------------------GGATGCTGGATAT------------------------------------------------------------------------------------------------------------------------------------------------------------------------------CTTACACGTAGACTTGTTGAA---------------------------------------------------------GTAGTTCAA----------CATATTATTGTGCGTAGAAGAGACTGTGGTACT--------------------------------------------------------------------------ATCCAAGCTATTTCTGTGAGTCCTCAA--------------------------------------------------------------------------------------------AATGGGATGACGG---------------------------------------------AAAAACTTTTTGTACAAAC-----------------------------------------------------------------------------------------------------------------------------------------------------------------------------------------------------------------------------------------ATTAATTGGTCGTGT---------------------------------------------------------------------------------------------------------------------------------------------------------------------------------------------------------------------------------------------------------------------------------------------------------------ATTAGCA-----------------------------------------AACGATAT-----------------------------------------------------------------ATATATCGGTT------------------------------------------------------------------------------------------------------------CACGATGCATTG---------------------------------------------------------------------------------------------------------------------------------------CCACTCGAA--------------------------------------------------------------------------------------------------------------------------------ATCAAGAT--------------------------------------------------------ATTGGAATTGGGTTAGTCAAT---------------------------------------------------------------------------------------CGATTCATAACCGCCTTTCGAGCACAGCCATTTC------------------------------------------------------------------------------------------------------------------------------------------------------GAGCACAACCAATATATATTAGA---------------------------------------------------------------------------------------------------------------------------------------------------------------------------------------------------------------------------------------------------------------------------ACCCCCTTTACTTGCCGGA--GCACATCTTGGATCTGTCAATT------ATGTTATGGTCGGAGTTC----CACTCATGGCGATCTGGTCGAATT------------------------------------------------------------------------------------------------------------------------GGGGGAAGCTGTAGGTGTTATTGCG------------------------------------------------------------GGTCAATCTATTGGGGAGCCAGGGAC------------------------------------------------------------------------------------------------------TCAACTAACATTAAGAACTTTTCATACTGGTGGGGTAT---------------------------TCACAGGGGGTACTGCCGACCTTG---------------------------------TACGATCCCCTTCAAATGGA-------------------------------AAAATCCAATTCAATG----------------------------------GGGATTTGGTTCACCCCACACGTACCCGTCAT-----------------------------GGGCAGCCTGCTTTTCT--------------------------------------ATGTTATATAGACTTGC------ATATAACTATTCAGAGTCAGGATATTCTACATAGTGTGACTATTCCTTCAAAAAGCTTGA----------TTCTAGTGCAAAATGATCAAT---------ATGTAGAATCCGAACAAG------------------------------------TAATTGCGGAGATTCGTGCCGGAACGTCCGCTTTGCATTTT------------------------------------------------------------------AAAGAAAAGGTACAA------------------------------------------------------------------------------------------------AAACATATTTATTCC---------------------------------------------------------------------------------------------GAATCAGACGGGGAAATGCACTGGAGT-----ACCAATGTTTATCATGCGCCCGAATATC----------------------------------------------------------------------------------------------------------------------------------------------------------------------------------------------------------------------------------------------------------------------------------------------------------------------------------------------------------------------------------------------------------------------------------------------------------------------------------------------------------------------------------------------------------------------------------------------------------------------------------------------------------------------------------------------------------------------------------------------------------------------------------------------------------------------------------------------------------------------------------------------------------------------------------------------------------------------------------------------------------------------------------------------------------------------------------------------------------------------------------------------------------------------------------------------------------------------------------------------------------------------------------------------------------------------------------------------------------------------------------------------------------------------------------------------------------------------------------------------------------------------------------------------------------------------------------AATATGG-------------------------------------------------------------------------------------------------------------------------------------------------------------------------------------------------------------------------------------------------------------------------------------------------------------------------------------------------------------------------------------------------------------------------------------------------------------------------------------------------------------------------------------------------------------------------------------------------------------------------------------------------------------------------------------------------------------------------------------------------------------------------------------------------------------------------------------------------------------------------------------------------------------------------------------------------------------------------------------------------------------------------------------------------TAATCTTCGTCGATTACCAAAAACAAGCC---------ATTTATGGATATTGTCAGTAAGTATGTGCAGATCTAGTA--------------------------------------------------TAGCTTCTT---------TTTCGCTCCACAAGGATCAAGATCAAATGAATACTTATTCTTTTTCTG------------------------------------------------------------------------------------------------------------------------------------TTGACAGAAGGTATATCTTTGGCCT------CTCGATGGCTGATGATGAGGTAAGACATAGACTGTTGGATACTTTTGGTAAAAAAGATAGGGAAATT---CTTGATTATTCAACGCCGGATCGAATCATGTCCAATGGTCATTGG---------------------AATTTTGTCTATCCTTC---------TATTCTTCAAAATAATTCGGATTTGTTAGCGAAAAA--------------------------------------------------------GCGAAGAAATAGGTTCGC--------------------------------------------------------------------------------------CATTCCATTACAGTATCATCAAGAACAAGAGAAAGAACCAATA----TCCTGTTTT-------------GGTATTTCAATTGAAATAC------CCTTTATGGGTGTTTTACGTAGAAATACTATAGTTGCTTATTTT---------GACGACCCAC---------------------------------------GATACAAAA-----------------------------------------------------------------------------------AAGATAAAAAGGG-------------------------------------------------------------------------------------------------------------------------TTCGGGAATTGTTAAATTTAGATATA---------------GGACCCTAGAGGACGAAT-----ACAGGACTCGAGAGAAAGACTCAGAG------------------------------AACGAATACGGGAGCCCAGAAAACGAATATAGGACCCGAGAG----------------------------------------------------------------------------------GAAGAATGTAAAACCCTAGAAGACGAATATAGGACTCTAGAGGACGAGTATGA-------------------------------------------------------------------------------------------------------------AACCCTAGAAGATGAAT------------------------------------------------------ATGGGATCCCAG--------------------------------------------------------------------AGAACGAATATGAAACCCTAGAAGATGAATATGGAATCTTAGAGGACGAATATA------------------------------------------------------------------------------------GGACTCGAGAGG----------------------------------------------------------------------------------------------------------------------------------------------------------------------------------------------------------------------------------------------AGGAA---------------------------TCCGAGGACGAATATGGGAGTCCAGA---------------------------------------------------------------GAACAAATATAGGCCCCG------AGAGGATAAATACGGCACTTTAGAGA------------------------------------------------------AAGACTCAGAGGACGAACATGGGACTTTAGAGGAAGACTCAGAGGAAGACTCGGAGGA------------------------------------------------------------------------------------------CGAATATGGGAACCCGGAGGAA--------------GATTCCGTCTTAAAAAAGGGG-------GTTTTGATTGAGCATCGAGGAACAAAAGAATTTAGTCTAAAATACCAAAAAGAAGT-----------------------------------AGATCGGTTTTTTTTCATTCTCCAAGAACTGCATATCTTGCCGAGATCCTCATCCCTAAAGGTACTTGACAATAGTATTATTGGAGTGGATACACAACTCACAAAAAATACAAG----------------------------AAGTCGGCTGGGTGGATTGGTTC---------------------------------------------------------------------------------------GAGTGAAGAGAAAAAAAAGC--------------------------------------------------CATACGGAACTAAAAATCTT-----------------------------------------------------------------------------------------------------------------------------------------------------------------------------------------------------------------------------------------------------TTCTGGAGATATTCATTTTCCCGAAGAGGCGGATAAGATATTAGGTGGCAGTT--------------------TGATACCACTAGAAAGAGAAAAAAAAGATTCGAAGGAATCAAAAAAAAGGAAAAATTGGGTCTATGTTCAATGGAAAAAAAT---------------------------------------------------------------------------------------------------------TCTCAAGAGCAAGGAAAAGT----------------ATTTTGTTTTGGTTCGACCTGCAGTCGCGTATGAA-------------------ATGAACGAAGG-------------------------------------------GAGAAAT-------------------------------------TTAGCAACACTTTTCCCACAGGATCTATTGCAGGAAGAGGGTAATCTCCAACTTCGACTTGTCAATTTTATTTCTCATGAAAAT------------------------AGCAAGTTAACTCAAAGAATTTATC----------------ATACGAATAGTCAA------------TTCGTTCGAACTTGCTTAGTATTG-----------------------------------------------------------------------------------------AATTGGGAACAAGAAGA-------------------------------------------------AAAAGA-------------------------------------------------------------------------GGAGGCTCGTGCTTCCCT-----------------------------------------------------------------------------------TGTTGAGATAAGAGC-----------------------------------------AAATGGTCTGAT---------------------------------------------------------------------------------------------------------------------------------------------------------TCGTGATTTC-----------------------------CTAAGAATTGGGTTAATCAAATCCACTATTTCGTATACA------------------------------------------------------CGAAAAAGGTATG-----------------------------------------------------------------------------ATAGCACAAGTG------------------------------------------------------------------------------------------CAGGACTGATTCTCCATAATAGGTTAGATCGCACCAATACCAATTCC-------------------TTTTATTCCAA-------------------------------------------------------GGCGAAGATTCAATCACTTAG--------------------------CCAACATCAAGAAGCTATTGGTACC--------------------------------------------------------------------------------------------------------------------------------------------------TTGTTGAATCGAAAT------AAAGAATACCAATCTTTGATGGTTTTGTCGGCATCCAACTGTTCTC-------------------GAATTGGTTTTTTCAAGAATTCAAAAAATCCCAATGGGGTAAAAGAATCGAATCCTAGAATTCCTATTCCAAAATTTT-----ATGATTGACCAATATAAACATCAACAACTTCAAATTGGACTCGTTTCCCCTCAACAAATAAAGGCTTGGGCTAACAAAACACTACCTAATGGGGAAGTCGTTGGCGAAGTCACAAGGCCCTCCACTTTTCATTATAAAACCGATAAACCAGAAAAAGATGGATTGTTTTGCGAAAGAATCTTTGGACCCATAAAAAGCAGAATTTGTGCTTGTGGAAATTCTCGAGCGAGCGGAGCTGAAAACGAAGACGAAAGATTTTGCCAAAAATGCGGAGTAGAATTTGTTGATTCTCGGATACGAAGATATCAAATGGGATACATCAAACTCGCATGTCCCGTGACTCATGTGTGGTATTTGAAAGGTCTTCCTAGTTATATCGCGAATCTTTTAGATAAACCCCTTAAGAAATTGGAGGGCCTAGTATATGGCGATTTCTCTTTTGCTAGGCCCGGTGCTAAAAAACCAACTTTCTTACGATTACGAGGTTTATTCGAGGATGAAATTTCATCCTGTAACCATAGCATTTCCCCTTTTTTTTCTACCCCAGGCTTTACAACATTTCGAAATCGGGAAATTGCGACAGGAGCAGGTGCTATTAGAGAACAATTAGCAGATTTGGATTTGCGAATTATTTTAGAGAATTCCTCGGTCGAATGGAAGGAATTAGAAGACGAGGGGTATAGTGGAGATGAATGGGAAGATAGAAAAAGACGAATAAGAAAAGTTTTTTTGATTAGACGCATGCAATTGGCAAAACATTTTATTCAAACAAATGTAGAACCAGAATGGATGGTTTTGTGCTTATTACCAGTTCTTCCTCCCGAATTAAGACCCATTGTTTATAGGTCTGGGGATAAAGTAGTGACTTCGGATATTAATGAACTTTATAAGAGAGTTATCCGTCGGAACAACAATCTTGCCTATCTATTAAAAAGAAGTGAATTAGCGCCAGCAGATTTAGTAATGTGCCAGGAAAAATTGGTACAAGAAGCCGTGGATACACTTCTTGATAGTGGGTCCCGCGGGCAACCAACGAGGGATGGTCACAATAAAGTATACAAATCACTTTCAGATGTAATTGAAGGTAAAGAGGGGAGGTTTCGCGAAACTCTGCTTGGGAAACGGGTCGATTACTCGGGGCGTTCTGTCATTGTTGTGGGTCCTTCACTTTCATTACATCAATGTGGGTTACCTCTAGAGATAGCAATAAAGCTTTTTCAGCTATTTGTAATTCGCGATTTAATCACGAAACGTGCTACTTCTAATGTTAGGATTGCTAAAAGGAAAATTTGGGAAAAGGAACCCATTGTATGGGAAATACTTCAAGAAGTTATGAGGGGACATCCTGTACTGTTGAATAGAGCACCTACCCTGCATAGATTAGGCATACAGGCTTTCCAACCCACTTTAGTAGAGGGGCGTACTATTTGTTTACACCCATTAGTGTGTAAAGGTTTCAATGCGGACTTTGATGGGGATCAAATGGCTGTTCATCTACCTTTATCCTTGGAAGCTCAGGCGGAAGCTCGTTTACTTATGTTTTCTCATATGAATCTCCTATCTCCCGCTATTGGAGATCCTATTTGCGTACCAACCCAAGACATGCTTATCGGACTTTATGTATTAACGATTGGAAACCGTCGAGGTATTTGTGCAAATAGATATAATAGTTGCGGAAACTATCCAAACCAAAAAGTAAATTACAATAATAATAATCCTAAG------TATACGAAAGATAAAGAATCTCTTTTTTCTAGTTCCTATGATGCACTGGGAGCTTATAGACAGAAACAAATCTGTTTAGACAGTCCCTTGTGGCTCCGATGGAAACTAGATCAACGCGTCATTGGGTTAAGAGAAGTTCCGATTGAAGTTCAATATGAATCTTTGGGGACTTATCGTGAGATTTATGCCCACTATCTAGTAGTGGGAAATAGAAAAAAGGAAATCCGTTCTATATACATTCGCACCACTCTTGGTCATATTTCTTTTTATAGAGAAATAGAGGAAGCCATACAAGGATTTAGTCAGGCCTATTCATACACTCTAGAACTTATTCTTAGGTAAATCCATTGGGAGATGCTTCTCTAGAGTGTCCCATATCTGTTTTCCATCTTGCATACGAAAACTGTCAATTCTCATCAGATCTTCTTCCGTCTTACTCAAAAGGTCCAATAGTGTATGGATATTGGCCCTTTTGAGACAATTATACGTTCTAGAAGGCAGTTCTAATTGATCAATAAAAATACAATTCAATGGAATTCTTTTTTTGTTTTTCTTTAGATTAGTTAATCTTTTTTGAAAGCTTAAAAGGGGTGAAGTAAACCTGTTTTTATTTTCTTGGAAACGAGTACCCTCTTCCTCCGTGTGAAGAAAAGGAAGAAATAA--ATCAATCAAATTACGAGAAGCCTCATAAAGCGCTTCCTTAGGGGTTAAACTTCCATTGGTCCATATTTCTAGAAAAAGTATCTCATATTTTGCATTTCCATTCCCACAAGAAAAAATACTATAATTCACATTTCGAACAGGCATGGATACAGCATCTATAGGATAACTTCCATCTTGAGTGTTCTTTCTGACTTCCGTGTGATATCCGCGATCTCTCTTGATCCGTAACTCAATACGGAAATCCTCGGGTTCTGTCAAGTTAGCTATAGGTTGTGCCGTATCAACGATTTCTACGGAAGGCGGTAAGATAATATCTTGGGCAGTTATGTATCTAGGACCTTTGACGCAAATTGATGCGTTTCTAACTCCATAGAGATTACTTCTCAATACAATTTCTTTCAAATTTAGTAAAATTTCTTGTACTGATTCTTCAATACCTGCTATTGTAGAATATTCGTGTGGCACGCTCCCAAATTTTGCATGTGTGATACATGTTCCTTCTGTTTCTCCAAGTAAAGCTCTTCGCAAGGCAATGCCAACGGTATCCGCTTGACCTTTTCTAAGCGGGGACAGAATGAAACGACCATAATAAAGACGCTTACTATCTACTCTTGATTCAACACACTTCCACTGTAGTGTTTGAGTGGATCCTGCTACCTCCTCTCGAACCATATGACTCTAATTCGTCCACGCCTACGAATCAGTCGACATTTTGTACAAATTTTACGAACAGAAGCTCTTATTTTCATATGGCCAAGGGGAAAGATGTTAGAATGAGAGTTATTTTGCAGTGTGTGAGTTGTGTTCGAAAAGGCGCCAATGAGGAGTCGGCAGGGATTTCTAGATATAGTACTCAAAAGAATCGCCACAATACACCCGGACAATTAGAATTAAGAAAATTTTGTCGTTATTGTCGTAAGCATACGATTCATGCCGAAATAAAGAAATAGATGGCAGTTCCAAAAAAACGTACTTCGATGTCAAAAAAGCGTATTCGTAAAAATCTTTGGAAGAAAAAGACTTATTTTTCCATAGTACAATCTTATTCTTTAGCAAAATCAAGATCATTTTCTGGCGTCAGCGAGCATCCAAAACCAAAGGGTTTTTCTCGGCAACATTAGTTTTTTTCTCTATCTAGAAGTGGAATAGAATAACCCGGTTGAAGGGTAATGATCATACGTCTGTAATGCATTGTATGTCCTAGAATAGGGCCCATTCTTCTACCCTTTCCGGGTAGTCGATGGCTATTCACAGCTACTACCTTAACACCAAAGAAGAGTTCGACCCAATGCTTTATTTCTGTCTTAGTGAATCCCGATTCGACATTAAAAGTATATTGATTCTTTCCCAATAAACGAAGACTTTTTTCTGTAAATACTGCGTATTTGATTCCATCCATTTATTTCGATTTCTTTACTATATTTAGTACAATTGTTATATGACACATGGTTTTTTTTATGGGAGAACTACGTCCTCGAGCCCGAGGTCTGAATTTATTCATAATAGTACTCCTACTGACTTCGGCTTTAGTGATGAATAAATTTGCTTTGTCGAAATCCCTATAATGAGTAGCATTTGCTGCTGCTGAATAAACCAACTTTAAGATGGGATAAGATGCTCGATAAGGCATGAGGTTCAATATCATAACAGTTTCTTCGTAGTAACGCCAACGAATCTCATCAAGAACTCTTTGTACTTTGAAAACGGACATGTGGATGCGTTTTTGTGCTTTGAAAACCCGTTCGAACTTAAGTAGACGATCGGTTGGTACTTTTCTTGCGAGTTTCCTTAGCCCACTCTTCTTCTTCTTTATCCTAGGGGTATACTTTACCAGTTTGAAACTTGTCATTTAATTGATAATCTTTATTTTATTGGAAATCGTGTAAAGATTATTTGGATTTAATACAGCTACTTGTGCAAGGATTTTACGATTAAGAATCAATTCTTTCTTGTACAGATTGTGTATTAATTTACTATAATTATCGAATACTTTATGTATCCGCGTTGCTGCGTTTATCCGACTGATCCACAAACGCCGAAAATCCCTCTTTTGCCTGACTCTATCTCGATGAGAGGAAACAAACGCTCTTCTTACCTGTTGAGTAATCATTCGATTAAGTCTTAAATGAGCCCCTCTAAAGTTTGAGGCAAATGAACGCATTTTTGCTCGTCGTCTCCGAGCTATATATCCTCGCGGAACTCTGGTCATTTATATTTCTAACCGAAGAAATTGACTTCGTATGGGCATTTTGCTGGCAGCTATGGAAATAGCTGCTCTAGCTACAGTTTCGGATACTCCGCCCATTTCATAAAGTATTCGACCTGGTTTAACAACGGCTACCCAATATTCGGGGGATCCCTTTCCCGAACCCATACGTGTTTCCGTCGGTCTTATTGTAACCGGTTTGTCGGGAAATATACGTACCCAGATTTTTCCACCACGACGTGCATATCGTGTCATTGCTCTTCGTCCTGCTTCTATCTGCCTCGCCGTAATCCAAGTGGGTTCAAGTGCTTGAAGAGCATATCTACCAAAACAAATACGATTGCCTCGGTAGGATTTTCCCTTCATTTATAATACTTCAGGAGCTAATGAAACTATTTTAGTAAAATTCAATTCTCTCAATTCCTCGGCGATCGCGCCAAAAACGCGAGTTCCCTTTGGATTTCCTTTTTGATCAATGATAACCGCTGCATTGTCGTCATAGCGTATTATTATACCGTCTTCGCATTTGAACTCTTTACATGTACGTACAATTACAGCTCGAATTACTTCGGATCTTTCTAGAGGCATTTGGGGCACTGCGTCTTTGATTACAGCAACAATAACATCACCAATACGAGCATATCGCTGATTACTAGCAGCTCCTATGACTCGAATACACATCAATTTTCGAGCTCCACTGTTATCTGCTACATTTAAAAGGGTCTGAGGTTGAATCATATGTCACCACAAACAGAAACTAAAGCAAGTGTTGGATTTCAAGCTGGTGTTAAGGATTATAAATTGACTTACTACACCCCGGAGTACGAAACCAAGGACACTGATATCTTGGCAGCATTCCGAGTAACTCCTCAGCCGGGGGTTCCGCCCGAAGAAGCAGGGGCTGCAGTAGCTGCCGAATCTTCTACTGGTACATGGACAACTGTTTGGACTGATGGACTTACCAGTCTTGATCGTTACAAAGGCCGATGCTATCACATCGAGCCCGTTGTTGGGGAGGAAAATCAATATATCGCTTATGTAGCTTATCCATTAGACCTATTTGAAGAGGGTTCTGTTACTAACATGTTTACTTCCATTGTGGGTAACGTATTTGGTTTCAAAGCCCTACGCGCTCTACGTCTGGAGGATCTGCGAATTCCCCCTACTTATTCAAAAACTTTCCAAGGTCCGCCTCATGGTATCCAAGTTGAAAGGGATAAGTTGAACAAATATGGTCGTCCTTTATTGGGATGTACTATTAAACCAAAATTGGGATTATCCGCAAAAAATTATGGTAGAGCATGTTATGAGTGTCTACGTGGTGGACTTGATTTTACCA-AAGATGATGAAAACGTAAACTCACAACCATTTAT-----------GCGTTGGAGGGACCGTTTTGTCTTTTGTGCCGAAGCTATTTATAAATCACAGGCCGAAACCGGTGAAATTAAGGGGCATTACTTGAATGCGACTGCAGGTACATGCGAAGAAATGATTAAAAGAGCTGTATTTGCGAGGGAATTAGGGGTTCCTATTGTAATGCATGACTACTTAACCGGGGGATTCACCGCAAATACTAGTTTGGCTCATTATTGCCGCGACAACGGCCTACTTCTTCACATTCACCGAGCAATGCATGCAGTTATTGATAGACAGAAAAATCATGGTATGCATTTCCGTGTATTAGCTAAAGCATTGCGTATGTCTGGGGGAGATCATATCCACGCTGGTACAGTAGTAGGTAAGTTAGAAGGGGAACGCGAAATGACTTTAGGTTTTGTTGATTTATTGCGCGATGATTTTATTGAAAAAGATCGTGCTCGCGGTATCTTTTTCACTCAGGACTGGGTATCCATGCCAGGTGTTATACCGGTGGCTTCAGGGGGTATTCATGTTTGGCATATGCCAGCTCTGACCGAAATCTTTGGAGATGATTCTGTATTGCAATTTGGTGGAGGAACTTTAGGACATCCTTGGGGTAATGCACCTGGTGCAGCAGCTAATCGGGTGGCTTTAGAAGCCTGTGTACAAGCTCGTAACGAAGGGCGCGATCTTGCTCGTGAAGGTAATGAAATTATCCGATCAGCTTGCAAATGGAGTCCTGAACTAGCCGCAGCTTGTGAAGTATGGAAAGCGATCAAATTCGAGTTCGAGCCGGTAGATAAACTAGATAGCATGGAAGCATTGGTTTATACGTTCCTTTTAGTTTCGACTTTAGGGATAATTTTTTTCGCTATCTTCTTCCGAGAACCACCTAAAGTTCCGACTAAAAAAGTGAAATAATTAGTCCCCGTGTTCTTCGAATGGATCTCTTAATTGTTGAGAGGGTTGCCCAAACGCGGTATATAAGGCATACCCAGTAAAGCTTACAAGTAAACCAGATATGGAGATGGCGACTAAAGTTGCTGTTTCCATATGGAAGTCAATATTCTCGCATTTATTGCTACTGCATTGTTCATTCTAGTTCCTACTGCCTTTTTACTTATTATTTATGTAAAAACAGTCAGCCAAAATGATTAATCAATTGAAGAAGTAATTGGAAAATAAAACAGCAAGTACAAAAATGAGTAATAAACCCCAGTATAGACTGGTACGATTCAATTCAACATTTTGTTCATTCGGGTTTGATTGTGTCATATGCCTAATATACTTAGTTTAACCTGTATTTGTTTTAATTCTGTTATTTATCCGACTAGTTTTTTCTTCGCCAAATTGCCCGAAGCTTATGCCATTTTCAACCCAATCGTGGATGTTATGCCTGTCATACCTGTACTCTTTTTTCTATTAGCCTTTGTTTGGCAAGCTGCTGTAAGTTTTCGATGACTATAGAGATGAACCCAATCCAGAATATGAACCGTAAAAGAAAACACCTATTAAACCAATCACAGCAATACCGGTTACAGTACCTATCAGCCAAAGAGGAATTCTTCCAGTAGTATCAGCCATATGCTTACTCTCAAACTTTTTGTTTATACAGTAGTGATATTCTTTGTTTCCCTCTTTATCTTTGGATTCTTATCTAATGATCCAGGACGTAATCCTGGGCGTGACGAGTAAATGGCTACACAAACCGTTGAAGATAGTTCTAGACCTGGACCAAGACGAACTCGCGTAGGTAATTTATTGAAACCCTTGAATTCGGAATATGGGAAAGTAGCTCCGGGTTGGGGGACTACTCCTTTTATGGGGGTCGCAATGGCTTTATTCGCGGTATTCCTATCTATTATTTTAGAAATTTATAATTCTTCCGTTTTACTGGACGGAATTTTAATGAATTAGTTATCGTTGGATGAACTGCATTGCTGATATTGATCCCAAGAAAAAAACAGTAGGTACAGCTAGTCCGTGAACAGCCAGCCATCGCACTGTAAAAATAGGATAGGTTCGATCTATGGTCATCTAAAAGGATCTACTAAATTCATCAAGTTGTTCTAAAGAATCAAAACGGTCGGTTATTAACGGAATTCCTTGTCGGCTTTCTGTGAAATACTCGTTTGGCCGAGGACTTCCAAACACGTCATAAGCTAAACCCGTACTGACAAATAACCAACCCGCAATGAATAGGGAAGGTATAGTAATGCTATGAATAACCCAATATCGAATACTGGTAATAATATCAGCAAAAGAACGTTCTCCCGTGCTTCCAGACATATGACTATAGCCCTTGGTAGAGTTACTAAAGAAGAAAATGATTTATTTGATATTATGGACGACTGGTTACGAAGAGACCGTTTTGTTTTTGTAGGATGGTCTGGCCTATTGCTTTTTCCTTGTGCTTATTTCGCTTTAGGAGGTTGGTTTACAGGGACAACTTTTGTAACTTCTTGGTATACCCATGGATTGGCGAGTTCCTATTTGGAAGGTTGCAATTTCTTAACCGCAGCAGTTTCCACCCCTGCCAATAGTTTAGCACACTCTTTGTTGCTACTATGGGGCCCGGAAGCACAAGGGGATTTTACTCGTTGGTGTCAATTAGGTGGTCTGTGGACTTTTGTTGCTCTCCATGGGGCTTTTGCACTAATAGGTTTCATGTTACGTCAATTTGAACTTGCTCGGTCTGTTCAATTGCGGCCTTATAATGCAATTTCATTCTCTGGCCCAATCGCTGTTTTTGTTTCCGTATTCCTGATTTATCCACTGGGACAATCCGGTTGGTTCTTTGCGCCGAGTTTTGGCGTAGCAGCGATATTTCGATTCATCCTCTTCTTCCAAGGATTTCATAATTGGACGTTGAACCCATTTCATATGATGGGAGTTGCCGGAGTATTAGGCGCGGCTCTGCTATGCGCTATTCATGGGGCAACCGTGGAAAACACTCTATTTGAGGACGGTGATGGTGCAAATACCTTCCGCGCTTTTAACCCAACTCAAGCTGAAGAAACTTATTCAATGGTCACCGCTAATCGCTTTTGGTCCCAAATCTTTGGTGTTGCTTTTTCCAATAAACGTTGGTTACATTTCTTTATGCTATTTGTACCGGTCACCGGTTTATGGATGAGTGCTATTGGCGTAGTCGGCCTGGCTCTGAACCTACGTGCCTATGACTTCGTTTCCCAGGAAATCCGTGCAGCGGAAGATCCTGAATTTGAGACTTTCTACACCAAAAATATTCTTTTAAACGAGGGTATTCGTGCGTGGATGGCAGCTCAGGATCAGCCTCATGAAAATCTTATATTCCCTGAGGAGGTTCTACCACGTGGAAACGCTCTTTAAATGAAAATCTTATATTCCCTGAGGAGGTTCTACCACGTGGAAACGCTCTTTAATGGAACTTTCGTTTTAGCTGGTCGTGACCAAGAAACCACCGGTTTTGCTTGGTGGGCCGGGAATGCCAGACTTATCAATTTGTCGGGTAAACTACTTGGAGCTCACGTAGCCCATGCAGGATTAATCGTATTCTGGGCCGGAGCAATGAACCTATTTGAAGTGGCCCATTTCGTACCAGAAAAACCCATGTATGAACAAGGGTTGATTTTACTTCCGCACTTAGCTACTCTAGGTTGGGGAGTAGGGCCAGGGGGAGAAGTTCTAGATACTTTTCCGTACTTTGTATCTGGAGTACTTCATCTAATTTCCTCCGCAGTCTTAGGCTTCGGTGGCATTTATCACGCGCTTCTGGGACCTGAGACTCTTGAAGAATCTTTTCCATTCTTTGGTTATGTATGGAAAGATAGAAATAAAATGACTACAATTTTGGGTATTCACCTAATTTTGTTAGGTATAGGTGCTTTTCTTCTAGTACTCAAAGCTCTTTATTTTGGCGGTATATATGATACCTGGGCTCCTGGGGGAGGAGATGTAAGAAAAATTACCAATTTGACCCTTAGCCCCGGTGTTATATTTGGTTATTTACTAAAATCCCCTTTTGGGGGAGAGGGTTGGATTGTTAGTGTGGATGATTTAGAAGATATAATTGGGGGACATGTATGGTTGGGTTTCATTTGTGTATTTGGCGGAATTTGGCATATCTTAACCAAACCCTTCGCATGGGCTCGCCGTGCATTTGTATGGTCTGGAGAAGCTTACTTGTCTTATAGTTTAGGCGCTTTATCTGTCTTTGGTTTTATCGCTTGTTGTTTTGTCTGGTTCAATAATACAGCTTATCCGAGTGAGTTTTATGGACCTACTGGGCCAGAAGCTTCTCAAGCTCAAGCATTTACTTTTCTAGTTAGAGATCAGCGTCTTGGAGCTAATGTAGGATCTGCCCAAGGACCCACAGGTTTAGGTAAATATCTAATGCGTTCCCCAACGGGAGAGGTTATTTTTGGAGGGGAAACTATGCGTTTTTGGGACCTTCGTGCTCCATGGTTAGAACCTCTAAGGGGCCCCAACGGTTTGGACTTGAGTAGGTTGAAAAAAGACATACAACCTTGGCAAGAACGACGTTCGGCAGAATATATGACCCATGCTCCTTTAGGCTCTTTAAATTCTGTGGGTGGTGTAGCTACCGAGATCAATGCAGTTAATTATGTTTCTCCTAGAAGTTGGTTAGCGACTTCCCATTTTGTTCTAGGATTCTTCTTTTTTGTGGGCCATTTGTGGCATGCAGGAAGAGCCCGGGCTGCTGCAGCAGGATTTGAAAAGGGAATCGATCGTGATTTGGAGCCTGTTCTTTACATGACCCCTCTTAACTAATTATCCATTAAGAGATGGAACTTCAAGAGCAGCTAGGTCTAGAGGGAAGTTGTGAGCATTACGTTCGTGCATTACTTCCATACCAAGATTAGCACGGTTGATGATATCAGCCCAAGTATTAATAACGCGACCTTGGCTATCAACTACAGATTGGTTGAAATTGAATCCGTTTAGGTTGAAAGCCATAGTACTAATACCTAAAGCAGTGAACCAAATCCCTACTACAGGCCAAGCAGCCAAGAAGAAGTGTAAAGAACGAGAGTTGTTAAAACTAGCATATTGGAAGATTAATCGGCCAAAATAACCATGAGCGGCCACAATATTATAAGTCTCTTCCTCTTGACCAAATCTGTAACCCTCATTAGCGGATTCGTTTTCAGTGGTTTCCCTGATCAAACTAGAGGTTACCAAGGAACCATGCATAGCACTGAATAGGGAACCGCCGAATACACCAGCTACACCTAACATGTGAAATGGATGCATAAGGATGTTATGTTCTGCCTGGAATACAATCATAAAGTTGAAAGTACCAGATATTCCTAAAGGCATACCATCAGAGAAACTTCCTTGACCAATAGGGTAAATCAAGAAAACAGCAGTAGCAGCTGCAACAGGAGCTGAATATGCAACAGCAATCCAAGGACGCATACCCAGACGGAAACTAAGTTCCCACTCACGACCCATATAACAAGCTACACCAAGTAAGAAGTGTAGAACAATTAGCTCATAAGGACCGCCATTGTATAACCACTCATCAACAGATGCAGCTTCCCAAATTGGGTAAAAGTGCAATCCGATCGCCGCAGAAGTAGGAATAATGGCACCAGAGATAATATTGTTTCCGTAAAGTAAAGAACCAGAAACAGGCTCACGAATACCATCAATATCTACTGGAGGGGCAGCGATGAAGGCGATAATAAATACAGAAGTTGCGGTCAATAAGGTAGGGATCATCAAAACACCGAACCATCCGATGTAAAGACGGTTTTCGGTGCTAGTTATCCAGTTGCAGAAGCGACCCCACAGGCTTGTACTTTCGCGTCTCTCTAAAATTGCAGTCATATGATGGATTTTAACTTACCCTCTATTTTCGTGCCTTTAGTAGGCTTAGTATTTCCGGCAATTGCAATGGCTTCTTTATTTCTTTATGTGCAGAAAAATAAGATTGTCTAGTCAATAAGATAGAGCCATGCTGCGGGTTGTCTCAGGTCCTAAATAAACGCGGACACTTAAAAAATCTGTTGGGCAGGCGGATTCGCATCTCTTACAACCCACACAATCTTCGGTTCTCGGCGCGGAAGCAATTTGCTTGGCTTTACATCCATCCCAAGGTATCATTTCTAATACATCTGTTGGACAAGCTCGTACACATTGAGTGCATCCTATACATGTATCATAAATTTTTACGGAATGTGACATTTAACCAAACTTGCCTGATGTTGAGGCAATCAAGAAAGCGGCATAAGTGAATATATAACCCACGGAAAAGTGAGCTAATCCCACCAATCTTGCTTGCACAATGGAAAGAGCCACGGGCTTATCTCTCCAGCGAATTAAATTAGCCAAAGGTGTCCGTTCATGAGCCCATGCTAAAGTCTCAATTAATTCCTGCCAATATCCACGCCAGGAAATTAAGAACATAAATCCAGTCGCCCAAACAAGATGTCCAAATAAGAACATCCACGCCCATACCGATAAACTATTCATCCCAAAAGGATTATATCCATTGATAAGTTGTGAAGAGTTTAACCATAGGTAATCTCTTAACCATCCCATCAAATAAGTGGAGGATTCATTAAATTGTGAAACGTTGCCCTGCCATAATGTGATGTGTTTCCAATGCCAATAAAAAGTAACCCATCCAATGGTATTTAACATCCAGAAAACTGCCAAATAAAATGCGTCCCAAGCAGAAATATCACAAGTACCGCCGCGACCCGGGCCGTCGCAAGGAAAACTATATCCAAAATCTTTTTTATCCGGCATTAATTTGGAACCGCGTGCATCTAAAGCACCCTTTACTAAAATCAATGTAGTTGTATGCAAACCTAAAGCAATAGCATGATGAACCAAGAAATCTCCAGGTCCTATTGTTAAGAAAAGCGAATTACTATTCTCGTTAACAGCATTCAACCATCCGGGTAACCATAGGGTTCGACCCGCATTGAAAGCGGGACCGCTCGTTGAAGATAAGAGTATATCGAACCCATATGTCGTCTTACCATGAGCCGATTGTATCCATTGAGCAAATATAGGTTCGATCAAGATTTGCTTTTCTGGAGTACCAAAAGCAAGCATGACGTCATTATGAACATAAAGGCCCAAGGTATGGAATCCTAGGAAGAGACTAGCCCAACTTAAATGAGATATGATAGCTTCTTTATGGTCTAACATTCTTGCCAATACATTATCCTCATTCTGTTCCGGATTGTAATCCCTAATGAAAAAAATAGCTCCATGAGCAAAAGCCCCTGTCATGATGAACCCTGCAATGTATTGGTGATGAGTATATAAAGCTGCTTGAGTAGTAAAGTCTTGTGCTATGAATGCATAAGAAGGTAAAGAGTACATATGTTGAGCTACTAAGGAAGTAATAACCCCTAAAGAAGCTAGAGCAAGACCTAATTGAAAATGAATCGAATTATTGATTGTGTCGTAAAGGCCCTTATGCCCACGCCCTAATCGACCCCCCGGAGGAGTATGTGCTTCTAAAAGATCTTTGATACTGTGCCCAATTCCGAAGTTAGTTCGATACATATGACCGGCAATGAGAAAAATAAATGCAATAGCTAAATGATGATGAGCAATATCGGTCAGCCACAAACTTTGTGTTTGTGGATGGAATCCCCCAAGAAGAGTTAGAATAGCAGTTCCCGCTCCTTGAGTGGTACCAAATAAATGATTACTCGAATCGGGGTTTTGGGCATAAAGATTCCACTGACCCGTCAGAAGGGGTCCCAACCCCTGTGGATAAGGTAATACATCTAAGAAATTATTCCATCGAACGTACTCTCCCCTGGATGCTGGAATAGCAACATGAACTAAATGTCCTGTCCAAGCCAAAGAACTTACCCCGAAAAGTCCTGACAAATGATGATTGAGACGAGATTCCGCGTTTTTGAACCACGAAAGGCTTGGTTTCCATTTGGGTTGTAGATGTAACCAACCCCCTATTAAGGATAGCGTAGAAAGAAATAATAGAAAAAGAGCTCCTGTATAAAGATCTTCATTGGTCCGTAATCCAATTGTATACCACCACTGATAAACCCCAGAATAGGCGATATTCACTGGACCGGTGGCGCCTCCTCGAGTAAAGGCTTCCACAGCGGGTTGACCAAAATGAGGATCCCAAATCGCATGAGCAATAGGTCTTACGTGTAAAGGATCCTGTATCCATGATTCAAAATTTCCTTGCCAAGCGACATGAAACAGATTTCCGGACGTCCATAGAAAGATTATTGCTAATTGCCCAAAGTGAGAAGCAAAAATGTTCTGATAAAGACGTTCCTCAGTAATATCATCATGACTTTCGAAATCATGTGCGGTAGCAATACCAAACCAAATACGACGAGTAGTGGGGTCCTGAGCTAAGCCTTGGCTAAACCTGGGAAATCTTAATTCCATCTATCCTACTGCAATAATTCTCGCTAAGAAGAATGCCCATGTTGTGGCAATTCCACCCAGAAGGTAATGAGTTACTCCTACAGCACGTCCTTGTATAATGCTCAAGGCTCTAGGCTGAGTAGCAGGAGCAACTTTTAATTTGTTATGAGCCCAAACGATAGATTCAATCAGTTCTTGCCAATAACCACGGCCGCTGAATAAAAACATTAAACTGAAGGCCCAGACAAAATGAGCACCTAAGAAAAAAAGACCATATGCGGATAATGAAGAACCATAAGACTGAATTACTTGGGATGCCTGTGCCCACAAGAAATCTCGGAGCCACCCATTAATGGTAATGGAACTCTGTGCAAAGTTTCCCCCTGTGATATGAGTTACCACCCCTTGATCACTTATAGTACCCCAAACATCCGACTGCATTTTCCAACTGAAATGGAAAATGACTACCGAAATGGAATTGTACATCCAGAATAGACCTAAGAAAACATGATCCCAGGCGGATACTTGACATGTTCCCCCTCGCCCAGGCCCATCGCAAGGGAAGCGAAAACCAAGATTTGCTTTATCGGGTATCAAACGGGAACTGCGAGCAAATAAAACACCTTTCAAAAGTATTAATACAGTCACATGGATTGTAAATGCGTGAATGTGATGGACTAAAAAATCTGCGGTTCCTAATGGAATAGGTAACAAAGCAACTTTGCCGCCTACTGCTACTAACTCGCCACCTCCCCACGTTAAGCTGGTACTTGTTGTTGCACCAGGAGCTGTTACGCCAGGCGCGCCAGCATGGAGATTTTGTACCCATTGAGCAAAGATCGGTTGTAATTGTATGGCGGTATCCGAAAACATATCTTGGGGACGACCTAAAGCACTCATGGTATCATTATGAATGTATAAACCAAAACTGTGAAAACCTAGAAATATACATACCCAGTTAAGGTGGGATATGATTGCATCGCGGTGTCTAAGGACACGATCTAATAGATCGTTGTATCGAGTCGTTGGATCATAGTCTCTTACCATAAAAATGGCTGCATGTGCAGCAGCACCAACTATTAGAAATCCGCCAATCCACATGTGGTGTGTGAACAAGGAAAGTTGTGTACCATAGTCAGTAGCTAGGTATGGGTAGGGGGGCATAGAGTACATATGATGAGCTACAACAATGGTTGTAGAGCCTAGCATAGCTAGGTTAAGAGATAATTGAGCATGCCATGACGTTGTTAGGATTTCATAGAGACCTTTATGGCCCTGTCCTGTAAATGGGCCTTTATGAGCCTCCAAAATATCTTTCAGGCCATGACCAATACCCCAGTTGGTCCTATACATATGACCTGCGATCAGGAAAAGAATAGCAATAGCTAAATGATGGTGCGCAATATCGCTCAACCATAGACCGCCGGTTATTGGATCTAGCCCTCCGCGAAAACTAAGAAATTCTGCGTATTTGGACCAATTCAAGGTGAAAAAAGGGGTTGCTCCTTCGGCAAAACTAGGATAAAGTTGAGCCAAAAGGTCGCGATTCAAGATAAATTCATGAGGAAGTGGTATCTCCTTAGGATCAACCCCAGCGTCAAGAAATTGGTTAATCGGTAAAGATACATGGATTTGGTGCCCCGCCCAAGAAAGAGACCCAAGTCCTAATAACCCTGCTAAGTGATGATTCAACATGGATTCTACGTCTTGGAACCAGGCTAATTTGGGAGCGGCTTTGTGATAATGGAACCACCCAGCAAAAAGCATTAACGATGCAAAAATCAATGCACCGATTGCGGTACAATAGAGTTGTAATTCACTAGTTATTCCGGATGCTCGCCAAATCTGAAAAAACCCGGAGGTTATTTGGATTCCTCGGAAACCCCCGCCTACATCACCATTCAATATTTCTTGCCCTACGATTGGCCAAACTACCTGAGCACTGGGTCCAATGTGAGTAGGATCACTTAGCCATGCTTCATAATTGGAAAAACGGGCACCATGGAAGTACATGCCACTCAACCAAAGAAAGATAATGGAGAGTTGACCGAAATGAGCACTAAAGACTTTTCGAGAGATCTCCTCCAAATCACCTGTATGACTATCGAAATCGTGAGCATCAGCATGTAGGTTCCAGATCCAAGTGGTAGTATCAGGGCCCTTA---------------GCTATTGTTCTTGAGAAATGGCCGGGTCTGGCCCATTCCTCAAAAGATGTTTTTACAGGATCCCTATCCACAACAATTTTTACTTCTGGTTCCGGCGAACGAATCATCATCTAGAGTCCACTCCTCCCCCATACTACTAGTGAAAGAGAAAATGTAAAGACTACCATTAAAGCAGCCCAAGCGAGACTTACTATATCCATATGCTTACTATAACTAGTTATTTCGGTTTTCTATTGGCTGCTTTAACTCTAACCCTAGCTCTATTTATTGGCTTGAACAAGATACGTCTTATTTGAATGATTGAAGTTTTTCTATTTGGAATCGTCTTAGGCCTAATTCCTATTACTTTAGCGGGATTATTCGTGACTGCGTATTTGCAATACAGGCGTGGAGATCAGTTGGATCTTTGAATGGAAAATAGAAATACTTTTTCTTGGGTAAAGGAACAGATGACTCGATCGATTTCTGTATCGATCATGATATACGTAATAACTCGGACATCTATTTCAAATGCATATCCCATTTTTGCGCAGCAAGGTTATGAAAACCCACGAGAAGCAACTGGACGAATTGTATGTGCCAATTGCCATTTAGCTAATAAGCCTGTGGATATTGAAGTTCCCCAAGCAGTGCTTCCCGATACTGTATTTGAAGCAGTTCTTCGAATTCCTTATGATATGCAACTGAAACAAGTTCTTGCTAATGGGAAAAAGGGAGGGTTGAATGTGGGTGCTGTTCTTATTTTGCCCGAGGGATTCGAATTAGCGCCGCCCGACCGTATTTCTCCTGAGTTGAAAGAAAAGATAGGAAATCTCTCTTTTCAGAGTTATCGTCCCAATAAAAAAAATATTCTTGTGATAGGCCCTGTTCCCGGTAAGAAATATAGTGAAATCGTCTTTCCCATTCTTTCCCCCGACCCTGCTATGAAGAAAGACGTTCATTTCTTAAAATATCCCATATATGTGGGGGGAAACCGAGGAAGGGGACAGATCTATCCTGATGGTAGCAAGAGTAACAATACGGTCTATAATGCAACGTCAACAGGTGTAGTAAGAAAAATACTGCGTAAAGAAAAGGGGGGATATGAAATATCCATAGTCGATGCATCGGATGGACGCCAAGTGATTGATCTTATACCTCCCGGTCCAGAACTTCTTGTTTCAGAGGGGGAATCGATCAAGCTTGATCAACCATTAACAAGTAATCCTAATGTGGGAGGGTTTGGTCAGGGGGATGCAGAAATAGTGCTTCAGGATCCATTACGCGTTCAAGGCCTTTTGTTCTTCTTCGCATCTGTTATTTTGGCACAAGTTTTTTTGGTTCTCAAAAAGAAACAGTTTGAAAAGGTTCAATTGTACGAAATGAATTTCTAGTTAATTCACTAATTTGTAGGAAGATACTGGACTTTTGGATTTGAAAAAAGTTTCAGAAGATATGTCTAAAGTAGATGGTGATTGATAGAGCAATTCTTGCTCATAAGTTCCAGTATTAGTACTGCGCCGAACATAAAGCTTGTGGCTGGTAGTAAAACATCGATTTTTCTTTTGAGATAGAGTTCGATTCTCAACTATTTCTCGCGATATCTTCTTACGAAGTTTTGTTAGGGCATCTATAACAGCCTCTGGTTTAGGTGGGCAACCCGGCAAGTAGACATCCACAGGAATTAACTTATCAACTCCCCGAACAGTACTATAGGAATCCGTACTGAACATTCCACCAGTAATAGTACAAGCTCCCATAGCAATGACGTATTTTGGTTCAGGCATTTGCTCATATAATCTCACTAAAGAGGGAGCCATTTTCATTGTTACTGTACCGGCTGTTAAAATTAGGTCCGCTTGCCTAGGACTTGATCTTGGTACCAATCCATAACGATCAAAGTCGAATCGTGAGCCTATTAATGAAGCAAATTCAATGAAACAACAACTGGTACCATATAGAAGGGGCCATAAACTAGAGAGTCTTGACCAATTCGAAAGATCTTTTAGTGTAGTTGAAATAACGGAATTGGAACTTGTTTGGTCAAGTAGGGGAAACTCAATCAAACTCATTCAATGAGCATCTTGTATTTCATAGAAATTGGGGGTTATATAGTCCTTACGTAAGGGCCAGCCTATCCAACTTTCAGGCATTAGGATACGTTTAAGGCGTGGATGATTATCATAAGAGATTCCCACCATATCAAAAGATTCGCGTTCTTGAAAATCAGAACTTCTCCAAATCCAGAAGACAGATGGGATTCTAGGATTATCCTTTTGGGCAAAGACTTTTATGCATACTTCTTCTGGGTTATCTATACCATACTGTATTCTCGTAAGATGATACACGCTAGCTAAAGATCCACCGGGTGCAACGTCATAAGCACATTGGGAACGTAAATAATTGTAACCATATACATATAAAATGACAGCAATGGAATCCCAATCCTCTGCTTTTATTTGCAAAGTCTCTATTCCTCGATGATCGAAGCCCAAAGATCTATGAACCACCTCATGTTTGACTAGCCAATTAGATAACCAACCCTGCTGCATCTAGTAATCAGTAATCGTTCTTGAATTCCAAGATTTTTCTTCGTCTATTTTACTTTGAGTTGAATTCCTAATTGTTTGAATTGTGTAATCTCCCATTATGGAGATTGGTAACCGACTCAAAGCAATTTGATTGTAATTCAATTCATGACGATCATAAGTAGAAAGTTCATATTCTTCAGTCATTGATAAACAGTTTGTCGGACAGTACTCAACACAATTACCACAAAATATACAAACTCCGAAATCAATACTATAATTAAGCAATTGTTTCCTTTTAATATCCTTTTCAAATCTCCAATCCACAAGAGGTAGATCTATAGGGCATACGCGAACACATACTTCACAAGCAATACATTTATCAAATTCAAAGTGGATTCGCCCCCGGAAACGCTCCGATGTAATTGATTTTTCATAGGGGTAGTGAATCGTTATAGGTAAACGATTTGTGTGGGATAAGGTAATTATGAAACTTTGACCAATGTACCTTGCTGCGCGTATTGTTTGTTGACCATAACTCATGAACCCAGTTACCATAGGGAACATTCAACGATCAACTTCTCCCATAATGATATCTATACTACCTAATATCGTCATGATATCAGCCAATTTCATTTTTTTGACTAGCTGAGGAAGAATTTGCAAATTAATAAAACCGGGTGGACGAATTTTCCATCTCCAGGGGAAAAGACTATCATCTCCTACCAGATAAATTCCTAATTCACCTTTTGGGGCTTCCACTCTTGCATAAAGCTCTTGCTTTGACAATTCAAAATTGGGCGAAGGTTTTTTACCAAGAAATCGATATTCAAAATCATTCCATTCGGAATTCTTTGCTTTCTTAAAGCGTCGGACTTCTAAATTCTCATAAGGGCCCCCAGGAATTTTTTCTACAGCCTGTTGAATAATTTTGATTGATTCCCTCATTTCACCGATTCGTACTAAATAGCGCGCTAATGAATCCCCTTCTTTTTGCCATTGGACTTTCCAATCGAATTGATTGTAAGACTCGTAAAGATCAACTTTACGAAGATCCCATTGTATTCCAGAAGCTCGTAACATGGGGCCCGATAAGCCCCAATTTACAGCTTCTTCTCCGCTAATAAAACCAACTCCCTCAACTCGTTCCAAAAAAATGGGATTCTGTGTAATAAGTTGTTGATATTCAATAACTCCTCGTAAAAAATAATCACAGAAATCTAAACATTTATCGATCCATCCATAAGGCAGATCGGCAGCAACTCCTCCGATGCGAAAGTAATTATGCATCATTCGCATACCTGTAGCAGCTTCAAATAGATCATATATTAATTCTCTCTCTCTAAAAATATAAAAAAAAGGAGTCTGCGCACCGAGATCTGCCATAAAAGGTCCAAGCCATAACAAGTGAGAAGCTATACGGCTCAATTCTAACATAATTACCCTAATATAGCTGGCTCTTTGGGGTATTTGAATATTCTCCAAGAATTCTGGTGCATTTACCGTTATTGCTTCTGTAAACATAGTAGCTAAATAATCCCAACGTGTTACATAAGGTAAGTATTGTATAATAGTTCGGTTTTCCGCGATTTTTTCCATTCCTCTGTGTAAATAGCCTAATATGGGTTCACAATCAATAACATCTTCACCATCGAGAGTAACGATCAGTCGAAGAACACCATGCATTGATGGGTGGTGAGGGCCCATATTGACTATCATGAGATCTTTTCTTGTAAGCGGTAGACTCATTTATTGCCGAGCCATAGTAATTGCACCTATTAAAGAAACTAGAAGAATTATGGAAATGAGTTCAAATGGAAGATAAAAATCGGTTGCTAAATGAATCCCAATTTGTTGAACGTTATTTATGAGACCCTGTTCTACTATTTGGTTTGATCTTGTAGTCCAAAGAATTCCATACCATGACGTATCTGGGATAGTAGTCATTAGTGAAAAAGGAATAGTTATACAAACGAGTGAAGTGAACCCATCTCCAATAGTCCAAAAATTCTTATCTTTAGACCATTCTGAGCCATTTACGAACATTACGGCAAATATGATCAAGACATTTATAGCTCCCACATAAATAAGAAGTTGTGCCACAGCTACAAAGTAGGAATTCAATAAAATATAGAATAAGGATATACAAACAAGAACTAATCCTAGCGAAAAAGCAGAAAAAGTTGGGTTGGTAAGTAATACCACCCCTAGACCCCCTAGTAGAAGAACAAATCCCCCAAATAGCACAAGAATTTCATGTATTGGCCCAGGTAAATCCATTTAAGAAAGAAAAAAGAATAAGAACACGGATACATAACATAAAAAAAAGAATAAATAAGACGAAATTCGACCTCCCCCTACATATTTAATTTCTTCTCCTATACAAAAACTAGCAAGACCTACTCCATTGGTAATTCCATCAATGACACCCTTGTCGAAAAACTGCGTTAGTTCGGTTAATCCTCTTATACCCAAGGTAAAGGTCCTAGTATAAAAAATATCTATATAACCGCGATTATATGACCAACTATATATCTTTTTTTTTAGTTGATGGAAAAAATACTTTTTCGGACCCCCTTTTACAAAGGAATTTATTAAATCCAAATTCTGAAAAAAAGAGTAAGCAGATCCATAAAACATATATG-CTATGAATAGACCAAAAATAGCTAGACTTACAGAAGAAATTGCATTAGTGATAAATTCATATGAATTTATGGAAGAATTAGAACTTTCTTGGAAAAAGTTGATTGAGGGAGTTAGCCACTTTGATAATATGGTTAATTCCCCTATTTCATTATCAAAATGGATTCCTATAGATCCAATAAACAAAGTACAAAGCAGTAATATAAGAAGAGGAAATAGCATAGTATTTCCCGGTTCATGAGGATAGACAAAAGTGTTTTTAATCCCCAATGAAGTACTAAAGGACCCTATACTATTTCCTGTATTAACATGAATTTTGGATAGATTTTGTGAAAAAAAAGAAACTCCACTCTTCGCTGTTGATAAAACGAAATCCCTATTGACTCCTTTAGATATCCTTTTTCCCCATAACGATATTGAATACAACGAATCCTCTTTAGTACTACTGTAATTTTGAAAATGAACACGCAAATACCCATCAAAAGTAAGTAAATATATCCGAAACATATAAAACGCAGTTAATCCTGCAGTAAAAGAAGCTATTATTCCAAAAAAGGGTGAATATAACCAACTATTACTAAGGATTTCATCTTTGGACCAGAAGCAAGCAAGAGGTGGAATACCACAAAGAGAAAGGGTACCCCATAAAAAACAAGTTCTTGTAATTGGAATGTATTTTCTTAAACCACCCATAAGAACCATATTCTGACTTTTATCTGGTGAATATCCAACAAGAGGTTCCATTGAATGAATAACAGATCCGGATCCCAAGAACAATAAAGCTTTCGAATAAGCATGAGTGATCAAATGGAATAAAGCAGCTTGATAAGAACCTATACCTAGAGCTAACATCATATAACCCAATTGAGACATTGTAGAATAGGCTAAGCTTCTTTTAATATCTCTCTGAGCAAGAGCTAAAGTGGCTCCTAAGAAAAGTGTTAGTGTACCTATTAAAGAAATGAAACTCATTATCAAAGGTAGGGATATGAAAAGAGGAAGAAGTCGAGCTATAAGAAAAATCCCCGCAGCAACCATAGTTGCTGCGTGTATAAGAGCTGAAATGGGGGTGGGTCCTTCCATAGCATCGGGTAACCATACGTGAAGAGGGAATTGTGCCGATTTCGCAACTGCACCAAGGAATAATAAAAAAGCACACAAAATAGTAAGCAAGGAGTTAATCTCATTAT-TAGGAATCCAGTTATTAGCTATTTTAAACAAATCCCGAAACTCTAAACTACCTGTTATCCAAAAAAAACCTAGAATTCCTAATAACAGACCAAAATCCCCTACACGATTAGTTACAAAAGCTTTTTGACAAGCACTCGCTGCAATTGGCCGTGTAAACCAAAAGCCTATCAATAAATAGGAACACATTCCCACAAGCTCCCAAAAAAAATAAATTTGTATCAAATTGGAACTAGTAACCAATCCCAACATGGAAGTATTGAAAAAACTTATATAAACAAAAAATCTCAAATATCCCTCATCGTGAGACATATAATCATCACTATAAATAAGAACCAGGATTCCTACAGTAGTAATTAGTATTAACATAATAGAAGTAAGCGGGTCGATTAAGTATCCAAATTCTAAGGAAAAATCATTATTGACGGTCCAAGACCATAGATATTGATAGATAGAACTTCCATTTATTTGTTGAATAGACAGGTGAAATGAGAATACCATAGCTATACTTAAAAGTAAAACACTAGGAAAAGCCCATATGCGACGAAGATTTTTTGTTGCTGTCGGAATAAGAAAAAGTCCAAACCCCATTGACATAATAACTGGAAGTGGGAGAAGAGGGATTACCCATGCATATTGATATGTATGTTCCATCTAATTATTCAAAAAATTAGATTGATTGATACGAGTTGATTTCCTATTACGATGGATGGAAGAAAGAATGGATAATCCAATAGCTGCTTCAGCAGCCGCAAGGGCTATAACAAAAATTGCGAAAATGTCTCCTTTTAATTGGCGGCTATCAAATAGATCAGAAAATGTTACGAGATTTAGATTAATTGAATTCAGTATAAGTTCAAGGCATATTAGAGCTCTAACCATGTTTCGGCTTGTGATCAATCCATAGATACCAATCGAAAATAAATAGACACTCAAAAAAAGTACATGCTCAAACATCATCTATTTAGGATAATAATTGGATAACAGAGCCTCTACCCTGTCAACGGATAGCGAGAGAACAAAATCTGGATAAATACCGATTCCTATTACTGGTAAAAAGATACAGATTAAAAGAAAGAGTTCTCGCGGGCCAGAATCCACAAAATTTTCGTTTGGAACATGAAATAGTTTGTATCCATAGAACATCTGTCGTAACATAGATAATAAATAAATAGGAGTTAATATCATTCCAATTGCCATTACAAAAGTAATTAGCATTTTTGGCATTAACAGAAATTTTGGACTAGTAATTAGTCCAAAAAATACTATTAATTCCGCAACAAAACCGCTCATTCCTGGTAAGGCAAGAGAAGCCATTGAAAAGCTACTAAACATGGTAAAAATTTTTGGCATTGGGATAGAAACCCCTCCCAGTTCTTCGAGATAAACAAGGCGCATTCTATCACAAGCCGTTCCCGCTAAGAAAAAAAGTGTAGCCCCAATAAATCCATGGGATAATATTTGTAAAATAGCTCCATT------------------GAGTCCAATGTTGGTTATGGAACCAATTCCTATAATAATGAAACCCATGTGAGAGACGGAGGAGTAGGCTATTCTTTTTTTGAAATTTCGTTGGCCAAG-------AGAAGTTGAAGCTGCATAGATTATTTGCATCGCTCCTATTATTACTAACCAAGGGGAAAATAGATAATGAGCATGAGGTAACAATTCCATATTGATCCGAATCAATCCATATGCTCCCATTTTTAATAGGATTCCCGCTAAAAGCATACATGTACTGTAATGCGCTTCCCCATGGGTATCTGGTAACCACGTATGTAGGGGTATAATCGGCAATTTGACAGCATAAGCAATAAGGAAGCCAAAATAAAATAGTATTTCCAATGTTGCAGGGTATGATTGATTAATTAATCTTTCCAAATCTAATCTTGGTTCGTTGGAACCGTATAAGCCCATACCTAGAACTCCGATTAAGAAAAAAATGGAACCACCTGCAGTATACAAAATAAACTTTGTAGCTGAATAGAGACGCCTCTTCCCCCCCCACATGGATAAAAGTAAGTAAACAGGAATTAATTCTAACTCCCACATGATAAAAAAAAGTAAAAGGTCTCGCGAAGAAAATAATCCTATTTGACCGCTATACATTGCGAGCATCAGGAAATAGAATAATCGGGAATTCCGGGTAACCGGCCAAGCTGCTAAAGTAGCTAAAGTAGTCATAAATCCTGTCAATAAAATAGATCCTAATGAAAGTCCATCGATTCCCAATCTCCAGTGGAAATCGAAGACATCTATCCATTTAGAATCCTCTTTTAATTGGATTAAGGGATCCTCCAATTGGAAATGATAACAGAATGCATAAGTCATTAGAAGGAATTCTAATAAACAAATAGACATAGTATACCACCTAACGATTTTGTTTCCCCTATGAGGTAAAAAGAAAATTAATGAACCCGCAAATATCGGCAAAACAACAAGTATTGTTAACCAAGGAAAAGAACTCATTTA-----AGACCATTCCAAGGCTCCTTTTCGCCATGCATAAACTAAACCAACAACTAGGATAAGCACGAAAATGAAAGCTTCGATAAAAACGGATATACCCAATACGTCGAAACTCATTGCCCAAGGGTAGAGAAAGACCGTTTCCACATCAAAAACAACAAAAACTAGCGCAAACATGTAATAGCGTATTCGGAATTGTAACCAAGCCCCTCCCATGGGTTCTATACCCGATTCATAACTAGAAAGCTTCT--CTGGTCCTTCACGAACCGGAGCTAAAAGTGCTGAAATCCAAAATGCTAAAATAGGAATAAGGCTTGCTATTATTAGAAATGCCCAAAAAATATCATATTCGTGAAGCAGAAACAT------------------------------------------------------------------------------------------------------------------------------------------------------------------------------------------------------------------------------------------------------------------------------------------------------------------------------------------------------------------------------------------------------------------------------------------------------------------------------------------------------------------------------------------------------------------------------------------------------------------------------------------------------------------------------------------------------------------------------------------------------------------------------------TCCTTCGTAGACGTCAGGAGTCCATTGATGAAAAGGGGCTGGGGAAAGCTTGAACCCAAGTCCTACAGTGATGGATATAAGCGCAATTGAAATTCCTGGGGAGTTATACATTTGTGTATTGATAAGACCGTTCACAATTTCTTGAAGCTCGATCTCCCCCCCAGATGAACCATATAGCCAAGAGAAACCATGAACCAGAATAGAAGAGCTTGCCCCACCCATGAGTAAATATTTCATAGTAGCCTCATTAGACCGTAGATCTCTCTTGGTATATCCAGACAATAGGTAGGAACATAAACTGAAACATTCTGGAGCTACAAAGATAGTTATTAAATCGTTAGCACCACATAAAAACATTCCCCCTAGAGTAGCTGTTAATACGAATAACAGAAACTCTGTTATAGCCATTTCTGTACATTCAATGTACTCTACGGAGAGAGGAATACATAAAGTTGAACATAA-TAAAATAAGAAATTGAAAGATTTCGTTGAAATTGTTCGTTTGGAAATTTCCCGAAAAGCTAATTATAGGTTCTTCTCTCCATCGGAACAATAGGGCCGTTATGCTTATTACTAAACTTGTTGAAGAGATGAAATAGAACCAAGGTCTATCTTTTTGATCAGAGGTTAAATCGATCATCAGAAGAAGAATTAGGCCAAAAATTAGGATACATTCTGGGAAAATGAAACTTCCCTGGAAGAGAAGCAAATGAAACGCTTTCATAAAAATTCTCGTAGAATCGAGAATGAAGTTTTCATTCTGTACATGCCAGATCATCTAAAAGAGGGTATCCTGAGCAATTGCAAGAATGGGGTTCATTGATATTCCTGGTATAGTAGATGCTATCACACATACAGTCATACTCAATTCGATGGAATTGTTTGATCTTAAAGGGGATCTTCTATAATTTCGCACATAAGGGGTTATTTCTTGGTTTCGTCCAGTCATTAATAACTTGACTATTTTTAGATAATAGTAGATAGAAAGAACGCTCGTAAGGAGTCCTATTGAAACCAAGAAATATAGGCCTGCTTGCCATCCACACCAGAATAGATAGAGTTTTCCGAAGAAACCTGCTAGTGGAGGAAGGCCTCCTAGGGATAAGAGACATAGGGCTAAAGAGAGAGCCAAAAAAGGATCTTTCGTGTATAATCCTGCATAATCTCGAATGTTATCAGTTCCGGTACGTAGACCAAATAATACAATGCAAGCAAAAGTTCCTAGATTCATGGAGATATAGAAAAGCATATAAGTTATCATGCTTGCATATCCATCATTTGAGTCTCCAACAATTATTCCAATAATTACATATCCGATTTGCCCTATGGACGAATATGCAAGCATACGTTTCATGCTTGTTTGAGTAATAGCAAGGAGATTCCCCAATATCATGCTAAGAATAGCTAGGATTTCCAGAAGAAGATGCCATTCGTTTGATGAGAAATAAAAAGGAATATCGAGAATTCGCGTGGCTGAAGCTGAAGCAGCAACTTTCGAAGTAACAGAAAGAAAAGCAACGACTGGAGTGGGGGA-----GTAGAGATATTGCTAGTACACAAAAAGTTAATGGGATTTCATAACTAATAGATTGAGCGGCAGCTCGTAGACCACCTGAAAAAGAATATTTATTATTTGAGCTATATCCTGCCATAAGAAGACCAATAGGAGCAATACTTGAAATGGCAATCCATAAAAAAACACCAATACTAAGATCCGCTAAAACAAAGCGATATCCCAAAGGAATAACTAAAAAACTTAATAAAATTGATATGACTGCTATAGACGGTCCAATGCTAAATAAGGGAATATCCCCTCGGGATGGCAAGATATCCTCTTTAAAAAGTAGCTTAGTTCCATCTGCTATAGCTTGAAGCAGTCCCAGGGGGCCAGCATATTCAGGACCAATACGTTGTTGTATCGATGCGGATATTTCTCTTTCTAACCAC--ACAATTACGAGTACTTCTATTGTGATTCCCAGTAAGAGGGTCAAAATGGGTAGAATCCATATCAGTCCATAGACTTCTTTTAATAATTCCAAGTTCGAAAAAGAATTGATAGCTTCTACCTGTACCCTGTCTATTATCATTTATAGTGAAACAAGTTGGGAAGAAGTTGTTAATAAGAGATTGCCCAGGGAAATAGGTAAAAGAAATTTCCATCCAAGATTTAATAACTGATCCATTCTCATCCTGGGTAAAGTCCATCTTATTGTGATAGAAATGAAGAGAAATAAATAAGCTTTAGTTAATGTAATAAAGATACCCATTGTCATTTCTAAAATTCCAACCATTTTATTCATTTGGAAAAATCCAAAAAAGGATATATAGGGAATAGACAAATTCCACCCGCCTAAGTAGAGAACTGTTACAAATAAAGAGGAAACTAATAAATTTAGGTAAGAAACAAGATAAAATAAACCATATTTGATACCAGAATATTCGGTTTGATAACCTGCTACTAATTCTTCCTCTGCTTCTGGTAAATCAAAGGGTAATCTTTCACATTCCGCCAAAGAAGAAATTAGAAAAACCAGAAAACCTATAGGCTGACGCCAAAGATTCCATCCAAAAAAACCATATTTTGACTGGGCTTCAACTATATCAACTGTACTTGAACTGTTGGAT-ATTAATTAAGAGGATTCACCAGATCGTTGATACGGAGAATATCCAAATACCAAATACGCTCACTGTGCGATCCACGGAAAGAAAAGTAAGTTGTTTTGGCGAACATCAAAGAAAAAACTTGCTCTTCTTCCGTAAAAAATTCTTCTAAAAATACCGAACCCAACCATTGCATAAAAGCTCGTACCGTGCTTTTATGTTTACGAGCTAAAGTTCTAGCGCATGAAAGTCGAAGTATATACTTTAGTCGATACAAAGTCTTCTTTTTTGAAGATCCACTGTGATAATGAAAAAGATTTCTACATATCCGACCAAACCGATCAAGAATATCCCAATCTGATAAATCGGCCCAAATTGGTTTACTAATAGGATGCCCCGATCCAGTACAAAATTGGGCTTTTGCTAAAGATCCAATGAGAGGAGTAACAGGGACTTTGGTATCGAATTTTTTCATTTGAGTATCTATTAGAAATGAATTCTCTAACATTTGATTCCTTACTAACAAAGAATTTATTGGTACACTTGAAAAGTACCCCAGAAAATCGAAGCAAGAATTTGCTAATTGGTTTAGATGGATCCTTTGTGGTTGAGTCCAAAAAGAGAAAGAATATTGCCACAAACGGACAAGGTAACATTTCCATTTCTTCTTCAAAAGAAGAGTTCCTTTTGATGCAAGAATTGCCTTTCCTTGATATCGAACATAATGCATAAGGGGATCCATAACGAACCATATGGTTTTCCGAAAAAAAGCAGGGTACATTAACCCAAAATGTTCCATCTTCCTAGAAAAGTGGATTCGTTCCAGAAAGGTTCCGGAAGAAGTTAATCGTAAGCAAGAAGATTGTTTACGAAGAAACAACAAGAAAAATTCATATTCTGATACATAAGAGTTATATAGGAATCGAAATAGTCTTTTATTTTCTTTTTTCAAAATAAAAATGGATTTCATTGAAGTAATAAAACTATTCCAATTCGAGTAGTAGTTGAGAAAGAATCGCAATAAATGCAAGGATGGAACATCTTGGATCCGGTATTGAAGGAGTTGAAGCAAGATATCCAAATGGATAGGATAGGGTATTTCTATATGTGCTAGATAATGTAAGTGCAAAAATTTGTCTTCTAAAAAAGGAAATATTGAATGAATAGATCGTAAATTCTGAAACTTTGGTATTTCTTTTTCTTCCGGACAAGACTGTTCTCGTAGCGAGAATGGGATTTCTACAACGATCGCAAACCCCTCAGATAGAATCTGAGAATAAAACTCAGAATAAAAATAATTGTTGTAATCCAATAATCGATCTTGGTTAGGATGATTAACCAAATTAATCCAAAAATTCTGCTGATACATTCGAATCATTAACCGTTTCACAAGTAGTGAACTAAATTTCTTGTTATTAGAACCCATAATTTCGACAAGTTCGGAACCATTTAATCCATAATCATGGGCAAACACATAAATGTACTCCTGAAAGAGTAGTGGGTAGATGAAATATTGTCTAGGAAATTTAAGTTTTTCTGAATACCCCCCGAATTTTTCCATCTAACCCTTTGAATCTTTGGTATCCTTCAAATCTTCGGTATCCTTCGAGTCTTCGGTACGCTTCGAATCCTTATGGGGAAGTCTATAAATTATACGCCCCTTGCTTGAATCATAACGACTTACTTCAATTTTTACCCTATCCCCCATCAGTATTCGTATAGAACTAGACCGGATCTTTCCTGAAATATAGCCCAGGATGATGGTGTCATTTTCTAGGCGAACGCGGAACATTCCGTTGGGTAGGGCTT------CCATAACTAAACCCTCAAAAGTAATTTTTGCTTCTCTCGGGTTTTTTTTTTCTCTCCTATTTTTCTTTTCTGTCATCTACCAATCCTTAAACATTTCTGGAAACCACACTGGATCAGTATCGCAGTGCTCGTCAAGCATTTCATCCCCTACAATATCGACAAGTCCATAAGCTTTGG----CTTCGTCTGCTGACATAAAAACATCCCTTTCCATGTCTTCGGATACAACCCAAAAAGGCTTGCCTGTTCTTAGTGCATAAACCCTTGTGATCATTTCACGAACTTTGTGTAACTCTTCCACTTCTAGTAAAAATTCTGGTGTTCTTGCCCGATAATAAGCACTAGCAGGTTGGTGAAGCATAATCCTCGCGTGGGGGAATGCTATACGCTTGGTGGGTTCTCCTCCAAGCAGAATGAAGGACGCCATGGACGCGGCTATTCCGAGGCATATTGTATATATATCTGGTGTCACCGTTTGCATCGTATCAAAAATCGCCATTCCTGAGATTAACCACCCGCCTGGGGAGTTTATAAACAAAAAAATATCGCTAATTCCATCTTCTATACTGAGATATACCATGAGACCTGTAATATGATTCGTGACCTCGGAACGAATCTCTTGACCTAAAAAAAGTGTCCTTTCTCGATACATAACATTGTATAAGTCAACCCAAGTCGCTTCTTCATCTCCGGGAATCCGGTAAGGTACTTTTGGAACACCAATGGGCATATGAAAAAAAAGAAAGCATTGCCTTCTTTCCTATATCTTGTATTTATCGTACTTTTGCCTTGGGGAGTCTCTTTCTCTTTTAACAAATGTCTGGAACTTTGGATTAAGAA---TTGGTGGAATACCAGGCAATCCCAAACTCTCTTAACTGCTATTCAAGAGAAAAGAGTTCTAGAAAGATTCATGGAATTAGAAGACCTTTTTATCTTGGACGAAATGATAAAAGAGAAACCGAATACACATGTACAAAAACCCCCTATAGGAATACGCAAGGAAATAATACAATTGGCCAAAATCGATAATGAGGGTCATCTCCATATCATTTTGCATTTCTCGACAAATATAATCTGTTTGGCTATTCTAAGTGGTTCTTTTTTTCTGGGTAAAGAGGAACTTGTTATTTTGAATTCTTGGGTTCAGGAATTCTTCTATAACTTAAATGACTCAGTAAAAGCTTTTTTTATTCTTTTAGTTACTGATTTTTTTGTTGGATTTCACTCCACCCGCGGTTGGGAACTACTAATTCGTTGGGTCTATAACGATCTTGGATGGGTTCCTAACGAGCTAATTTT-CACTATTTTTGTTTGTAGTTTTCCTGTGATTCTAGATACATGTTTGAAATTTTGGGTCTTTTTTTGTTTAAACCGCCTATCTCCTTCGCTTGTAGTCATTTATCATTCAATTAGTGAAGCATAAATGCTATTTGCAACTTTAGAACATATACTAACTCATATTTCTTTCTCAACAATTTCAATTGTGATTACGATTCATTTGATAACCTTATTAGTTCGT------------GAACTTGGGGGATTGTGTGATTCGTCAGAAAAAGGAATGATAGCCACTTTTTTCTG-------TATAACAGGATTCTTAGTTTCTCGTTGGGCTTCTTCGGGGCATTTTCCATTAAGTAATTT--ATATGAGTCATTGATCTTCCTTTCATGGGCTCTGTATATTCTTCATATGATTCCTAAGATACAGAACTCTAAAAATGATTTAAGCACAATAACTACGCCGAGTACTATTTTAACGCAAGGCTTTGCCACGTCGGGTCTTTTAACTGAAATGCATCAATCCACAATACTAGTACCTGCTCTACAATCTCAGTGGTTAATGATGCATGTCAGTATGATGTTACTAAGCTATGCGACTCTTTTGTGCGGATCCTTATTATCCGCCGCTCTTCTAATCATTAGATTTCGAAAGAATTTAGATTTCTTTTCGAAAAAGAAGAAAAATGTTTTGCTTAAAACATTTTTCTTTAATGAGATTGAATATTTCTATGCAAAAAGAAGTGCTTTAAAAAGCACCTTTTTTCCTTCATTTCCAAATTATTACAAATATCAATTAATTGAGCGTTTGGATTCTTGGAGTTATCGTGTCATTAGTCTAGGGTTTACCCTTTTAACCATAGGTATTCTTTGTGGAGCAGTATGGGCTAATGAGGCGTGGGGATCCTACTGGAATTGGGATCCTAAAGAAACTTGGGCATTTATTACTTGGACCATATTTGCAATTTATTTACATAGTAGAACAAATCCAAAGTGGAAGGGTACGAAGTCAGCATTTGTAGCTTCCATAGGATTTCTTATAATTTGGATCTGTTATTTTGGTATCAATCTATTAGGAATAGGTTTACATAGTTATGGTTCATTTACATTACCCATCTAAATGAATATTATACCGTGTTCCATTAAAACACTCAAGGGGTTATACGATATATCGGGCGTAGAAGTAGGCCAACACTTCTATTGGCAAATAGGAGGTTTCCAAATTCATGCCCAAGTACTCATCACTTCTTGGGTCGTAATTACTATCTTGCTAGGTTCAGTTATCATAGCTGTTCGCAATCCACAAACCATCCCAACCGATGGTCAGAATTTCTTCGAATATGTCCTTGAGTTTATTCGAGACTTGAGCAAAACTCAGATTGGAGAAGAATATGGTCCCTGGGTTCCCTTTATTGGAACTATGTTCCTTTTTATTTTTGTTTCGAACTGGTCGGGTGCTCTTTTACCTTGGAAAATTATACAGTTACCCCATGGAGAATTAGCAGCGCCCACGAATGATATAAATACTACTGTTGCTTTAGCTTTACTCACGTCAGCGGCATATTTTTATGCGGGTCTTAGCAAAAAAGGATTGAGTTATTTCGAGAAATATATTAAACCAACTCCAATCCTTTTACCAATTAACATATTAGAAGATTTCACAAAACCATTATCGCTTAGTTTTCGACTTTTCGGGAATATATTGGCGGATGAATTAGTCGTTGTTGTTCTTGTTTCTTTAGTCCCCTTAGTAGTTCCTATACCGGTCATGTTTCTTGGATTATTTACAAGCGGTATTCAAGCTCTTATTTTTGCAACGTTAGCCGCAGCCTATATAGGTGAATCCATGGAGGGTCATCATTGAATGAATCCACTAATTGCTGCTGCTTCCGTTATTGCTGCTGGATTGGCCGTAGGTCTTGCTTCTATTGGGCCTGGAGTTGGTCAAGGTACTGCTGCAGGACAAGCTGTAGAAGGTATTGCGAGACAGCCAGAAGCAGAAGGTAAAATACGCGGTACTTTATTGCTTAGTCTAGCTTTTATGGAAGCTTTAACAATTTATGGACTAGTTGTGGCACTAGCGCTTTTATTTGCGAACCCTTTTGTTTAAATGAAAAATGTAACCCATTCTTTCGTTTTTTTAGCTCACTGGCCATCCGCTGGGAGTTTCGGGCTTAATACCGATATTTTAGCAACAAATCTAATAAATCTAACTGTAGTGGTTGGTGTATTGATTTATTTTGGAAAGGGAGTG---------------TTAAAAGATTTATTAGATAATCGAAAACAGAGGATCTTGAGTACTATTAGAAATTCGGAAGAATTGCGTAGAGGGACCATTGAGCAGCTCGAAAAAGCTCGAATTCGATTACAGAAAGTCGAACTAGAAGCGGATGAGTATCGAATGAATGGATACTCTGAGATAGAACGAGAAAAAGCAAATTTGATTAATGCCACTTCTATTAGTTTGGAACAATTAGAAAAGTCTAAAAACGAAACCCTTTATTTTGAAAAACAAAGGGCGATGAATCAGGTCCGACAACGGGTTTTCCAACAAGCCGTACAAGGAGCTCTAGGAACTCTGAATAGTTGTTTGAATACCGAGTTACATTTCCGTACGATTCGTGCTAATATTGGCATTCTCGGGGCCATGGAATGGAAGAGTTAATCAATTAGATGGGGGAATCCAATTAACAGCCTCGACTCGTATCCTAGCTCGTCTGAGAGCTAGCTTCGCTTCAACCAATTCTTTCGTACCCTCAGCTCTACTCACGTTAGCTTCGGCTATTTCAAGTGCCTGTTGAGCTTCTTCCGGATCAATGTCACTACCCAGTTCCGCATCATTTCCTAAAATGATGATCTCATTATTAACTATTCTGGCAAAACCGCTCCACAGAACCGCCGTTAACCATTGATCGTTGAGGAGGCGTATTCTCAAGGGACCCATATCTACAGCTGTGTTAATGGGGGCGTGGTTTGGTAATACGCCAATTTGGCCACTATTAGTAGATAAAATGATTTCTTTCACTTCACAATCCCAAATAATTCGCTTAGGAGTCAGTACATAAAGATTTAATTTCATTCATTTCTTCAATTTGTTCTCCTCTTCTAAGTTTATAGCTTTCGTGCTAGCTTCATCGATGTTACCCACCAAATAAAAAGCCTGTTCGGGTAGGCCGTCTAATTCTCCGGAAAGGATTAGTTGAAATCCCCTAATAGTTTCTGCAAGACCAACATACTTTCCCGGAGAACCGGTAAAAACTTCTGCCACAAAAAACGGTTGTGATAAGAAGCGCTCAATTTTTCGTGCTCTTGCTACAGTTAAACGATCCTCCTCCGATAATTCATCCAACCCAAGAATTGCGATAATGTCCTGAAGTTCTTTGTAACGTTGTAAAGTTTGCTTAACTCTTTGCGCAGTTTCATAATGTTCGTTGCCAACGATCCGAGGTTGTAACATAGTTGAGGTTGAATCTAAAGGATCTACTGCAGGATAAATCCCTTTGGAAGCTAATCCTCTGGAAAGTACGGTAGTAGCATCCAAATGTGCAAATGTTGTAGCAGGAGCAGGGTCGGTCAAATCGTCCGCAGGTACATAAACCGCTTGGATCGAAGTTATAGATCCCTTTTTAGTAGAAGTAATTCTTTCTTGCAAAGAACCCATTTCTGTACTAAGAGTAGGTTGATAACCCACTGCAGAGGGCATTCTCCCTAATAAGGCAGATACTTCCGATCCTGCTTGAACAAAACGAAAGATATTATCGATGAATAGAAGCACGTCTTGCTTATTAACATCTCGGAAATATTCTGCCATAGTTAGGGCAGTCAAACCAACTCTCATACGAGCTCCTGGCGGTTCATTCATTTGGCCGTAGACTAGAGCTACCTTTGATTCCTCAAGATTTTTTTCATTAATTACTCCAGATTCCTTCATTTCCATATAAAGATCATTTCCTTCACGAGTCCGTTCCCCTACTCCGCCAAATACGGATACGCCCCCGTGAGCTTTAGCAATATTGTTGATTAATTCCATGATGAGTACTGTTTTACCTACTCCAGCTCCCCCAAATAGTCCGATTTTTCCTCCACGCCGATAAGGAGCTAAAAGATCGACCACCTTAATACCAGTTTCAAAGATGGATAATTTCGTATCTAACTCGATAAAGGCAGGCGCGGATCTATGAATAGGGAATGTTGCACTAGTATCTACAGGACCCAAATTGTCAACAGGCTCCCCAAGAACGTTGAAAATTCGTCCAAGAGTAGCTCCACCGACAGGAACACTGAGAGGAGCTCCCGTGTCAATCACTTCCATTCCTCTCATCAACCCATCTGTAGCACTCATAGCTACAGCTCTAACTCGATTATTTCCTAATAATTGTTGTACCTCACAAGTTACATTAATTTGCTTACCGTCAGTGTCTCGACTCTTGACTACCAAAGCGTTATAAATATAAGGTAACTTGCCCGGGGGAAAAGTGACATCCAGCACGGGTCCAATAATTTGATCGATACGCCCTGTACTTTTTTCTTCAATTGTAGAAACCCCGGGACGAGAAGTAGTAGGATTGGTTCTCATATGGCAACCCTTCGAGTCGACGAAATTCATAAAATTCTCCGCGAACGTATTGAACAATATAATAGAAAAGTAGGGATTGAGAATATCGGTCGCGTAGTTCAAGTGGGGGATGGGATTGCTCGTATTATAGGTCTTGGTGAAATAATGTCAGGCGAATTAGTCGAATTTGCAGAAGGGACTAGGGGTATTGCTCTGAATTTGGAATCCAAAAATGTTGGGATTGTATTAATGGGCGATGGGTTGATGATACAAGAGGGCAGTTTTGTAAAAGCAACAGGAAGAATTGCTCAGATACCCGTGAGCGAGGCTTACTTGGGTCGTGTTATAAATGCTCTGGCTAAACCTATTGATGGGAGAGGCGAAATTGTAGCTTCGGAATCTCGCTTAATTGAATCTCCTGCTCCGGGTATAATTTCCAGGCGTTCTGTATATGAACCCCTTCAAACGGGGCTTATTGCTATCGATTCGATGATCCCTATAGGGCGCGGTCAGCGAGAGTTAATTATTGGGGACAGACAAACCGGCAAAACAGCAGTAGCTACAGATACAATTCTCAATCAAAAAGGGCAAGATGTAATATGTGTTTATGTAGCTATCGGTCAAAGAGCATCCTCCGTAGCTCAAGTAGTAACTACTTTCCATGAAGAGGGGGCCATGGAATACACTATTGTAGTAGCTGAAATGGCGGATTCCCCTGCTACATTACAATACCTCGCTCCTTATACGGGAGCAGCCCTGGCTGAGTATTTTATGTACCGCGAACGGCATACTTTAATAATTTATGATGATCTCTCCAAACAGGCGCAAGCTTATCGCCAAATGTCCCTTCTATTAAGAAGACCCCCCGGCCGCGAAGCTTACCCAGGGGATGTTTTTTATTTGCATTCACGCCTTTTAGAAAGAGCCGCTAAATTAAATTCTCTTTTAGGGGAAGGAAGTATGACTGCTTTACCAATAGTTGAGACTCAATCTGGAGAC-----GTTTCCGCCTATATTCCTACTAATGTAATCTCCATTACAGATGGACAAATATTCTTATCCGCGGATCTATTCAATGCCGGAATTCGACCTGCTATTAATGTGGGTATTTCCGTTTCCAGAGTAGGATCCGCGGCTCAAATTAAAGCCATGAAACAAGTAGCTGGCAAATCAAAATTGGAATTAGCTCAATTCGCAGAGTTACAAGCCTTTGCACAATTCGCCTCTGCTCTCGATAAAACAAGTCAGAATCAATTGGCAAGGGGCCGACGATTACGAGAATTGCTTAAACAATCCCAAGCAAATCCTCTTCCAGTGGAAGAGCAGATAGCTACTATTTATACCGGAACAAGAGGATATCTTGATTCCTTAGAAATTGGACAGGTAAAGAAATTTCTGGATGAGTTACGTAAACACCTAAAAGATACTAAACCTCAATTCCAAGAAATTATATCTTCTAGCAAGACATTCACCGAGGAAGCAGAAATCCTTTTGAAGGAAGCTATTCAGGAACAACTCGAACGGTTTTCCCTTCAGGAACAAG
[truncated: 697,272 more chars]
